# Supplementary material for: Probing the structural pathway of conformational polymorph nucleation by comparing a series of α,ω-alkanedicarboxylic acids
Source: IUCrJ. 2020 Mar 26;7(Pt 3):422–33. doi: 10.1107/S205225252000233X (PMC7201272; doi:10.1107/S205225252000233X)
Supplement: Supplementary file 1 [file m-07-00422-sup1.cif]

data_DA13
_database_code_depnum_ccdc_archive 'CCDC 1941171'
#==============================================================================

# PROCESSING SUMMARY (IUCr Office Use Only)

_journal_date_recd_electronic      2019-08-27
_journal_date_to_coeditor         ?
_journal_date_from_coeditor       ?
_journal_date_accepted     ?
_journal_date_printers_first      ?
_journal_date_printers_final      ?
_journal_date_proofs_out          ?
_journal_date_proofs_in           ?
_journal_coeditor_name            ?
_journal_coeditor_code      LQ5027
_journal_coeditor_notes
; ?
;
_journal_paper_category      FA
_journal_techeditor_code      ?
_iucr_compatibility_tag          ACTA95
_journal_techeditor_notes  
;
;
_journal_coden_ASTM               ?
_journal_name_full                ?
_journal_year                     ?
_journal_volume                   ?
_journal_issue                    ?
_journal_page_first               ?
_journal_page_last                ?
_journal_suppl_publ_number        ?
_journal_suppl_publ_pages         ?

#==============================================================================

_audit_creation_date               2019-11-28
_audit_creation_method
;
Olex2 1.2
(compiled 2018.05.29 svn.r3508 for OlexSys, GUI svn.r5506)
;
_shelx_SHELXL_version_number       '2018/3'
_audit_contact_author_address      ?
_audit_contact_author_email        ?
_audit_contact_author_name         ''
_audit_contact_author_phone        ?
_audit_update_record
;
????
;
_publ_contact_author_id_orcid      ?
_publ_section_references
;
Dolomanov, O.V., Bourhis, L.J., Gildea, R.J, Howard, J.A.K. & Puschmann, H.
 (2009), J. Appl. Cryst. 42, 339-341.

Sheldrick, G.M. (2015). Acta Cryst. A71, 3-8.

Sheldrick, G.M. (2015). Acta Cryst. C71, 3-8.
;
_chemical_name_common              ?
_chemical_name_systematic          ?
_chemical_formula_moiety           'C13 H24 O4'
_chemical_formula_sum              'C13 H24 O4'
_chemical_formula_weight           244.32
_chemical_melting_point            ?
loop_
  _atom_type_symbol
  _atom_type_description
  _atom_type_scat_dispersion_real
  _atom_type_scat_dispersion_imag
  _atom_type_scat_source
 'C' 'C' 0.0033 0.0016 'International Tables Vol C Tables 4.2.6.8 and 6.1.1.4'
 'H' 'H' 0.0000 0.0000 'International Tables Vol C Tables 4.2.6.8 and 6.1.1.4'
 'O' 'O' 0.0106 0.0060 'International Tables Vol C Tables 4.2.6.8 and 6.1.1.4'

_shelx_space_group_comment
;
The symmetry employed for this shelxl refinement is uniquely defined
by the following loop, which should always be used as a source of
symmetry information in preference to the above space-group names.
They are only intended as comments.
;
_space_group_crystal_system        'monoclinic'
_space_group_IT_number             14
_space_group_name_H-M_alt          'P 1 21/n 1'
_space_group_name_Hall             '-P 2yn'
loop_
  _space_group_symop_operation_xyz
 'x, y, z'
 '-x+1/2, y+1/2, -z+1/2'
 '-x, -y, -z'
 'x-1/2, -y-1/2, z-1/2'

_cell_length_a                     5.5195(11)
_cell_length_b                     9.4058(19)
_cell_length_c                     26.283(5)
_cell_angle_alpha                  90
_cell_angle_beta                   90.84(3)
_cell_angle_gamma                  90
_cell_volume                       1364.3(5)
_cell_formula_units_Z              4
_cell_measurement_reflns_used      3205
_cell_measurement_temperature      113(2)
_cell_measurement_theta_max        27.8784
_cell_measurement_theta_min        2.6632
_shelx_estimated_absorpt_T_max     0.987
_shelx_estimated_absorpt_T_min     0.983
_exptl_absorpt_coefficient_mu      0.086
_exptl_absorpt_correction_T_max    1.0000
_exptl_absorpt_correction_T_min    0.7635
_exptl_absorpt_correction_type     multi-scan
_exptl_absorpt_process_details     'CrystalClear(Rigaku,2008)'
_exptl_absorpt_special_details     ?
_exptl_crystal_colour              colourless
_exptl_crystal_colour_primary      colourless
_exptl_crystal_density_diffrn      1.189
_exptl_crystal_density_meas        ?
_exptl_crystal_density_method      ?
_exptl_crystal_description         prism
_exptl_crystal_F_000               536
_exptl_crystal_size_max            0.2
_exptl_crystal_size_mid            0.18
_exptl_crystal_size_min            0.15
_exptl_transmission_factor_max     ?
_exptl_transmission_factor_min     ?
_diffrn_reflns_av_R_equivalents    0.0529
_diffrn_reflns_av_unetI/netI       0.0415
_diffrn_reflns_Laue_measured_fraction_full  0.989
_diffrn_reflns_Laue_measured_fraction_max  0.988
_diffrn_reflns_limit_h_max         7
_diffrn_reflns_limit_h_min         -7
_diffrn_reflns_limit_k_max         12
_diffrn_reflns_limit_k_min         -12
_diffrn_reflns_limit_l_max         34
_diffrn_reflns_limit_l_min         -34
_diffrn_reflns_number              12368
_diffrn_reflns_point_group_measured_fraction_full  0.989
_diffrn_reflns_point_group_measured_fraction_max  0.988
_diffrn_reflns_theta_full          25.242
_diffrn_reflns_theta_max           27.867
_diffrn_reflns_theta_min           1.550
_diffrn_ambient_temperature        113.15
_diffrn_detector_area_resol_mean   ?
_diffrn_measured_fraction_theta_full  0.989
_diffrn_measured_fraction_theta_max  0.988
_diffrn_measurement_device_type    'Rigaku Saturn 70 CCD'
_diffrn_measurement_method         '\w scans'
_diffrn_radiation_monochromator    'graphite'
_diffrn_radiation_type             MoK\a
_diffrn_radiation_wavelength       0.71073
_diffrn_source                     ?
_reflns_Friedel_coverage           0.000
_reflns_Friedel_fraction_full      .
_reflns_Friedel_fraction_max       .
_reflns_number_gt                  2511
_reflns_number_total               3215
_reflns_special_details
;
 Reflections were merged by SHELXL according to the crystal
 class for the calculation of statistics and refinement.
 
 _reflns_Friedel_fraction is defined as the number of unique
 Friedel pairs measured divided by the number that would be
 possible theoretically, ignoring centric projections and
 systematic absences.
;
_reflns_threshold_expression       'I > 2\s(I)'
_computing_cell_refinement         'CrystalClear (Rigaku Inc., 2008)'
_computing_data_collection         'CrystalClear (Rigaku Inc., 2008)'
_computing_data_reduction          'CrystalClear (Rigaku Inc., 2008)'
_computing_molecular_graphics      'Olex2 (Dolomanov et al., 2009)'
_computing_publication_material    'Olex2 (Dolomanov et al., 2009)'
_computing_structure_refinement    'ShelXL (Sheldrick, 2015)'
_computing_structure_solution      'ShelXT (Sheldrick, 2015)'
_refine_diff_density_max           0.473
_refine_diff_density_min           -0.502
_refine_diff_density_rms           0.154
_refine_ls_extinction_coef         .
_refine_ls_extinction_method       none
_refine_ls_goodness_of_fit_ref     1.024
_refine_ls_hydrogen_treatment      constr
_refine_ls_matrix_type             full
_refine_ls_number_parameters       156
_refine_ls_number_reflns           3215
_refine_ls_number_restraints       1
_refine_ls_R_factor_all            0.0808
_refine_ls_R_factor_gt             0.0573
_refine_ls_restrained_S_all        1.026
_refine_ls_shift/su_max            0.001
_refine_ls_shift/su_mean           0.000
_refine_ls_structure_factor_coef   Fsqd
_refine_ls_weighting_details      
 'w=1/[\s^2^(Fo^2^)+(0.1658P)^2^+0.1380P] where P=(Fo^2^+2Fc^2^)/3'
_refine_ls_weighting_scheme        calc
_refine_ls_wR_factor_gt            0.1826
_refine_ls_wR_factor_ref           0.2351
_refine_special_details            ?
_olex2_refinement_description
;
1. Fixed Uiso
 At 1.2 times of:
  All C(H,H) groups
 At 1.5 times of:
  All O(H) groups
2. Rigid bond restraints
 O4, C13
 with sigma for 1-2 distances of 0.001 and sigma for 1-3 distances of 0.001
3.a Secondary CH2 refined with riding coordinates:
 C2(H2A,H2B), C3(H3A,H3B), C4(H4A,H4B), C5(H5A,H5B), C6(H6B,H6A), C7(H7B,H7A),
 C8(H8A,H8B), C9(H9A,H9B), C10(H10A,H10B), C11(H11A,H11B), C12(H12A,H12B)
3.b Idealised tetrahedral OH refined as rotating group:
 O2(H2), O3(H3)
;
_atom_sites_solution_hydrogens     geom
_atom_sites_solution_primary       dual
_atom_sites_solution_secondary     ?
loop_
  _atom_site_label
  _atom_site_type_symbol
  _atom_site_fract_x
  _atom_site_fract_y
  _atom_site_fract_z
  _atom_site_U_iso_or_equiv
  _atom_site_adp_type
  _atom_site_occupancy
  _atom_site_site_symmetry_order
  _atom_site_calc_flag
  _atom_site_refinement_flags_posn
  _atom_site_refinement_flags_adp
  _atom_site_refinement_flags_occupancy
  _atom_site_disorder_assembly
  _atom_site_disorder_group
 O1 O -0.7540(2) 0.40321(16) -0.00297(5) 0.0302(4) Uani 1 1 d . . . . .
 O2 O -0.8853(2) 0.51735(17) 0.06590(5) 0.0337(4) Uani 1 1 d . . . . .
 H2 H -0.991731 0.545969 0.045153 0.051 Uiso 1 1 calc GR . . . .
 O3 O 1.3700(2) 0.32662(15) 0.48754(5) 0.0313(4) Uani 1 1 d . . . . .
 H3 H 1.482105 0.370864 0.502601 0.047 Uiso 1 1 calc GR . . . .
 O4 O 1.2713(2) 0.54564(15) 0.46127(5) 0.0311(4) Uani 1 1 d . U . . .
 C1 C -0.7380(3) 0.4289(2) 0.04279(6) 0.0222(4) Uani 1 1 d . . . . .
 C2 C -0.5529(3) 0.3583(2) 0.07687(7) 0.0282(5) Uani 1 1 d . . . . .
 H2A H -0.417595 0.325409 0.055535 0.034 Uiso 1 1 calc R . . . .
 H2B H -0.628122 0.272900 0.091985 0.034 Uiso 1 1 calc R . . . .
 C3 C -0.4470(3) 0.4491(2) 0.12015(7) 0.0245(4) Uani 1 1 d . . . . .
 H3A H -0.580141 0.484559 0.141570 0.029 Uiso 1 1 calc R . . . .
 H3B H -0.362722 0.532376 0.105663 0.029 Uiso 1 1 calc R . . . .
 C4 C -0.2683(3) 0.3632(2) 0.15315(7) 0.0263(4) Uani 1 1 d . . . . .
 H4A H -0.359114 0.289610 0.171888 0.032 Uiso 1 1 calc R . . . .
 H4B H -0.152816 0.313995 0.130705 0.032 Uiso 1 1 calc R . . . .
 C5 C -0.1258(3) 0.4542(2) 0.19139(7) 0.0264(4) Uani 1 1 d . . . . .
 H5A H -0.241032 0.504656 0.213565 0.032 Uiso 1 1 calc R . . . .
 H5B H -0.032320 0.526722 0.172703 0.032 Uiso 1 1 calc R . . . .
 C6 C 0.0491(3) 0.3662(2) 0.22471(7) 0.0269(5) Uani 1 1 d . . . . .
 H6B H -0.046043 0.297876 0.244957 0.032 Uiso 1 1 calc R . . . .
 H6A H 0.156545 0.310728 0.202350 0.032 Uiso 1 1 calc R . . . .
 C7 C 0.2060(3) 0.4562(2) 0.26104(7) 0.0262(4) Uani 1 1 d . . . . .
 H7B H 0.303351 0.523648 0.240888 0.031 Uiso 1 1 calc R . . . .
 H7A H 0.099036 0.512546 0.283261 0.031 Uiso 1 1 calc R . . . .
 C8 C 0.3767(3) 0.3660(2) 0.29435(7) 0.0261(4) Uani 1 1 d . . . . .
 H8A H 0.278403 0.300046 0.314937 0.031 Uiso 1 1 calc R . . . .
 H8B H 0.480025 0.307783 0.271988 0.031 Uiso 1 1 calc R . . . .
 C9 C 0.5401(3) 0.4533(2) 0.33018(7) 0.0263(5) Uani 1 1 d . . . . .
 H9A H 0.639609 0.518871 0.309726 0.032 Uiso 1 1 calc R . . . .
 H9B H 0.437443 0.511539 0.352656 0.032 Uiso 1 1 calc R . . . .
 C10 C 0.7080(3) 0.3602(2) 0.36305(7) 0.0243(4) Uani 1 1 d . . . . .
 H10A H 0.607518 0.297945 0.384612 0.029 Uiso 1 1 calc R . . . .
 H10B H 0.803509 0.298157 0.340451 0.029 Uiso 1 1 calc R . . . .
 C11 C 0.8827(3) 0.4442(2) 0.39737(7) 0.0237(4) Uani 1 1 d . . . . .
 H11A H 0.984986 0.506223 0.376134 0.028 Uiso 1 1 calc R . . . .
 H11B H 0.788803 0.505667 0.420448 0.028 Uiso 1 1 calc R . . . .
 C12 C 1.0448(3) 0.3448(2) 0.42893(7) 0.0231(4) Uani 1 1 d . . . . .
 H12A H 0.941027 0.288683 0.451876 0.028 Uiso 1 1 calc R . . . .
 H12B H 1.124149 0.277187 0.405588 0.028 Uiso 1 1 calc R . . . .
 C13 C 1.2373(3) 0.4171(2) 0.46043(6) 0.0218(4) Uani 1 1 d . U . . .

loop_
  _atom_site_aniso_label
  _atom_site_aniso_U_11
  _atom_site_aniso_U_22
  _atom_site_aniso_U_33
  _atom_site_aniso_U_23
  _atom_site_aniso_U_13
  _atom_site_aniso_U_12
 O1 0.0265(7) 0.0413(9) 0.0224(7) -0.0064(6) -0.0093(5) 0.0081(6)
 O2 0.0288(7) 0.0493(10) 0.0228(7) -0.0037(6) -0.0089(5) 0.0157(6)
 O3 0.0289(7) 0.0286(8) 0.0359(8) 0.0033(6) -0.0183(6) -0.0021(5)
 O4 0.0308(7) 0.0260(7) 0.0358(8) 0.0016(6) -0.0174(6) -0.0016(5)
 C1 0.0189(8) 0.0258(9) 0.0217(9) -0.0018(7) -0.0070(6) -0.0014(6)
 C2 0.0288(9) 0.0284(10) 0.0270(10) -0.0028(8) -0.0139(7) 0.0053(7)
 C3 0.0233(8) 0.0291(10) 0.0207(9) -0.0019(7) -0.0078(7) 0.0025(7)
 C4 0.0230(8) 0.0328(10) 0.0227(9) 0.0013(7) -0.0089(7) 0.0003(7)
 C5 0.0208(9) 0.0362(11) 0.0219(9) -0.0007(7) -0.0088(7) 0.0018(7)
 C6 0.0227(9) 0.0354(11) 0.0221(9) 0.0024(7) -0.0104(7) -0.0005(7)
 C7 0.0213(9) 0.0344(11) 0.0227(9) 0.0008(7) -0.0094(7) 0.0003(7)
 C8 0.0210(8) 0.0347(11) 0.0224(9) 0.0007(8) -0.0089(7) -0.0014(7)
 C9 0.0202(9) 0.0358(11) 0.0227(9) 0.0010(8) -0.0093(7) -0.0004(7)
 C10 0.0192(8) 0.0325(10) 0.0210(9) -0.0002(7) -0.0078(6) -0.0032(7)
 C11 0.0196(8) 0.0301(10) 0.0211(9) 0.0013(7) -0.0076(6) -0.0021(7)
 C12 0.0194(8) 0.0279(10) 0.0218(9) 0.0007(7) -0.0078(6) -0.0021(7)
 C13 0.0182(7) 0.0299(8) 0.0171(8) 0.0008(7) -0.0038(6) -0.0003(7)

_geom_special_details
;
 All esds (except the esd in the dihedral angle between two l.s. planes)
 are estimated using the full covariance matrix.  The cell esds are taken
 into account individually in the estimation of esds in distances, angles
 and torsion angles; correlations between esds in cell parameters are only
 used when they are defined by crystal symmetry.  An approximate (isotropic)
 treatment of cell esds is used for estimating esds involving l.s. planes.
;
loop_
  _geom_bond_atom_site_label_1
  _geom_bond_atom_site_label_2
  _geom_bond_distance
  _geom_bond_site_symmetry_2
  _geom_bond_publ_flag
 O1 C1 1.229(2) . ?
 O2 H2 0.8400 . ?
 O2 C1 1.318(2) . ?
 O3 H3 0.8400 . ?
 O3 C13 1.324(2) . ?
 O4 C13 1.224(2) . ?
 C1 C2 1.504(2) . ?
 C2 H2A 0.9900 . ?
 C2 H2B 0.9900 . ?
 C2 C3 1.531(2) . ?
 C3 H3A 0.9900 . ?
 C3 H3B 0.9900 . ?
 C3 C4 1.534(2) . ?
 C4 H4A 0.9900 . ?
 C4 H4B 0.9900 . ?
 C4 C5 1.529(2) . ?
 C5 H5A 0.9900 . ?
 C5 H5B 0.9900 . ?
 C5 C6 1.536(2) . ?
 C6 H6B 0.9900 . ?
 C6 H6A 0.9900 . ?
 C6 C7 1.534(2) . ?
 C7 H7B 0.9900 . ?
 C7 H7A 0.9900 . ?
 C7 C8 1.533(2) . ?
 C8 H8A 0.9900 . ?
 C8 H8B 0.9900 . ?
 C8 C9 1.533(2) . ?
 C9 H9A 0.9900 . ?
 C9 H9B 0.9900 . ?
 C9 C10 1.533(2) . ?
 C10 H10A 0.9900 . ?
 C10 H10B 0.9900 . ?
 C10 C11 1.530(2) . ?
 C11 H11A 0.9900 . ?
 C11 H11B 0.9900 . ?
 C11 C12 1.530(2) . ?
 C12 H12A 0.9900 . ?
 C12 H12B 0.9900 . ?
 C12 C13 1.500(2) . ?

loop_
  _geom_angle_atom_site_label_1
  _geom_angle_atom_site_label_2
  _geom_angle_atom_site_label_3
  _geom_angle
  _geom_angle_site_symmetry_1
  _geom_angle_site_symmetry_3
  _geom_angle_publ_flag
 C1 O2 H2 109.5 . . ?
 C13 O3 H3 109.5 . . ?
 O1 C1 O2 122.65(15) . . ?
 O1 C1 C2 122.32(16) . . ?
 O2 C1 C2 115.01(15) . . ?
 C1 C2 H2A 108.2 . . ?
 C1 C2 H2B 108.2 . . ?
 C1 C2 C3 116.39(16) . . ?
 H2A C2 H2B 107.3 . . ?
 C3 C2 H2A 108.2 . . ?
 C3 C2 H2B 108.2 . . ?
 C2 C3 H3A 109.4 . . ?
 C2 C3 H3B 109.4 . . ?
 C2 C3 C4 111.19(15) . . ?
 H3A C3 H3B 108.0 . . ?
 C4 C3 H3A 109.4 . . ?
 C4 C3 H3B 109.4 . . ?
 C3 C4 H4A 108.9 . . ?
 C3 C4 H4B 108.9 . . ?
 H4A C4 H4B 107.7 . . ?
 C5 C4 C3 113.41(16) . . ?
 C5 C4 H4A 108.9 . . ?
 C5 C4 H4B 108.9 . . ?
 C4 C5 H5A 109.0 . . ?
 C4 C5 H5B 109.0 . . ?
 C4 C5 C6 112.71(16) . . ?
 H5A C5 H5B 107.8 . . ?
 C6 C5 H5A 109.0 . . ?
 C6 C5 H5B 109.0 . . ?
 C5 C6 H6B 108.8 . . ?
 C5 C6 H6A 108.8 . . ?
 H6B C6 H6A 107.7 . . ?
 C7 C6 C5 113.69(16) . . ?
 C7 C6 H6B 108.8 . . ?
 C7 C6 H6A 108.8 . . ?
 C6 C7 H7B 109.0 . . ?
 C6 C7 H7A 109.0 . . ?
 H7B C7 H7A 107.8 . . ?
 C8 C7 C6 112.73(17) . . ?
 C8 C7 H7B 109.0 . . ?
 C8 C7 H7A 109.0 . . ?
 C7 C8 H8A 108.8 . . ?
 C7 C8 H8B 108.8 . . ?
 H8A C8 H8B 107.7 . . ?
 C9 C8 C7 113.90(16) . . ?
 C9 C8 H8A 108.8 . . ?
 C9 C8 H8B 108.8 . . ?
 C8 C9 H9A 109.1 . . ?
 C8 C9 H9B 109.1 . . ?
 H9A C9 H9B 107.8 . . ?
 C10 C9 C8 112.68(16) . . ?
 C10 C9 H9A 109.1 . . ?
 C10 C9 H9B 109.1 . . ?
 C9 C10 H10A 108.7 . . ?
 C9 C10 H10B 108.7 . . ?
 H10A C10 H10B 107.6 . . ?
 C11 C10 C9 114.05(15) . . ?
 C11 C10 H10A 108.7 . . ?
 C11 C10 H10B 108.7 . . ?
 C10 C11 H11A 109.4 . . ?
 C10 C11 H11B 109.4 . . ?
 H11A C11 H11B 108.0 . . ?
 C12 C11 C10 111.24(15) . . ?
 C12 C11 H11A 109.4 . . ?
 C12 C11 H11B 109.4 . . ?
 C11 C12 H12A 108.5 . . ?
 C11 C12 H12B 108.5 . . ?
 H12A C12 H12B 107.5 . . ?
 C13 C12 C11 115.21(15) . . ?
 C13 C12 H12A 108.5 . . ?
 C13 C12 H12B 108.5 . . ?
 O3 C13 C12 112.80(16) . . ?
 O4 C13 O3 122.80(15) . . ?
 O4 C13 C12 124.40(15) . . ?

loop_
  _geom_hbond_atom_site_label_D
  _geom_hbond_atom_site_label_H
  _geom_hbond_atom_site_label_A
  _geom_hbond_distance_DH
  _geom_hbond_distance_HA
  _geom_hbond_distance_DA
  _geom_hbond_angle_DHA
  _geom_hbond_site_symmetry_A
  _geom_hbond_publ_flag
 O2 H2 O1 0.84 1.84 2.6759(18) 174.3 3_365 yes
 O3 H3 O4 0.84 1.83 2.6637(18) 175.3 3_866 yes
 C12 H12A O1 0.99 2.42 3.384(2) 164.0 4_766 yes

_shelx_res_file
;
TITL R20181010E1 in P2(1)/n
    r20181010e1.res
    created by SHELXL-2018/3 at 15:42:17 on 28-Nov-2019
CELL 0.71073 5.5195 9.4058 26.2825 90 90.842 90
ZERR 4 0.0011 0.0019 0.0053 0 0.03 0
LATT 1
SYMM 0.5-X,0.5+Y,0.5-Z
SFAC C H O
UNIT 52 96 16
EQIV $1 -2-X,1-Y,-Z
EQIV $2 3-X,1-Y,1-Z
EQIV $3 1.5+X,0.5-Y,0.5+Z
DELU 0.001 0.001 O4 C13

L.S. 4
PLAN  20
SIZE 0.2 0.18 0.15
TEMP -160
HTAB C12 O1_$3
HTAB O3 O4_$2
HTAB O2 O1_$1
BOND $h
HTAB
fmap 2
acta
REM <olex2.extras>
REM <HklSrc "%.\\R20181010E1.hkl">
REM </olex2.extras>

WGHT    0.165800    0.138000
FVAR       0.87549
O1    3   -0.754038    0.403210   -0.002969    11.00000    0.02649    0.04133 =
         0.02236   -0.00636   -0.00928    0.00808
O2    3   -0.885295    0.517349    0.065903    11.00000    0.02880    0.04926 =
         0.02277   -0.00372   -0.00891    0.01572
AFIX 147
H2    2   -0.991731    0.545969    0.045153    11.00000   -1.50000
AFIX   0
O3    3    1.370000    0.326623    0.487535    11.00000    0.02890    0.02862 =
         0.03590    0.00327   -0.01830   -0.00215
AFIX 147
H3    2    1.482105    0.370864    0.502601    11.00000   -1.50000
AFIX   0
O4    3    1.271305    0.545640    0.461267    11.00000    0.03082    0.02600 =
         0.03583    0.00163   -0.01737   -0.00163
C1    1   -0.737996    0.428930    0.042789    11.00000    0.01886    0.02579 =
         0.02170   -0.00183   -0.00702   -0.00141
C2    1   -0.552894    0.358290    0.076871    11.00000    0.02877    0.02835 =
         0.02699   -0.00277   -0.01393    0.00532
AFIX  23
H2A   2   -0.417595    0.325409    0.055535    11.00000   -1.20000
H2B   2   -0.628122    0.272900    0.091985    11.00000   -1.20000
AFIX   0
C3    1   -0.447041    0.449108    0.120146    11.00000    0.02330    0.02910 =
         0.02073   -0.00190   -0.00781    0.00252
AFIX  23
H3A   2   -0.580141    0.484559    0.141570    11.00000   -1.20000
H3B   2   -0.362722    0.532376    0.105663    11.00000   -1.20000
AFIX   0
C4    1   -0.268346    0.363220    0.153152    11.00000    0.02303    0.03282 =
         0.02265    0.00130   -0.00888    0.00028
AFIX  23
H4A   2   -0.359114    0.289610    0.171888    11.00000   -1.20000
H4B   2   -0.152816    0.313995    0.130705    11.00000   -1.20000
AFIX   0
C5    1   -0.125808    0.454212    0.191391    11.00000    0.02078    0.03622 =
         0.02191   -0.00068   -0.00876    0.00177
AFIX  23
H5A   2   -0.241032    0.504656    0.213565    11.00000   -1.20000
H5B   2   -0.032320    0.526722    0.172703    11.00000   -1.20000
AFIX   0
C6    1    0.049059    0.366221    0.224712    11.00000    0.02274    0.03545 =
         0.02206    0.00240   -0.01042   -0.00051
AFIX  23
H6B   2   -0.046043    0.297876    0.244957    11.00000   -1.20000
H6A   2    0.156545    0.310728    0.202350    11.00000   -1.20000
AFIX   0
C7    1    0.205973    0.456222    0.261045    11.00000    0.02126    0.03442 =
         0.02274    0.00084   -0.00935    0.00031
AFIX  23
H7B   2    0.303351    0.523648    0.240888    11.00000   -1.20000
H7A   2    0.099036    0.512546    0.283261    11.00000   -1.20000
AFIX   0
C8    1    0.376672    0.365965    0.294347    11.00000    0.02102    0.03475 =
         0.02240    0.00070   -0.00889   -0.00140
AFIX  23
H8A   2    0.278403    0.300046    0.314937    11.00000   -1.20000
H8B   2    0.480025    0.307783    0.271988    11.00000   -1.20000
AFIX   0
C9    1    0.540077    0.453275    0.330178    11.00000    0.02023    0.03583 =
         0.02271    0.00098   -0.00929   -0.00037
AFIX  23
H9A   2    0.639609    0.518871    0.309726    11.00000   -1.20000
H9B   2    0.437443    0.511539    0.352656    11.00000   -1.20000
AFIX   0
C10   1    0.707981    0.360150    0.363053    11.00000    0.01923    0.03246 =
         0.02101   -0.00022   -0.00781   -0.00324
AFIX  23
H10A  2    0.607518    0.297945    0.384612    11.00000   -1.20000
H10B  2    0.803509    0.298157    0.340451    11.00000   -1.20000
AFIX   0
C11   1    0.882672    0.444184    0.397367    11.00000    0.01964    0.03009 =
         0.02108    0.00132   -0.00765   -0.00205
AFIX  23
H11A  2    0.984986    0.506223    0.376134    11.00000   -1.20000
H11B  2    0.788803    0.505667    0.420448    11.00000   -1.20000
AFIX   0
C12   1    1.044805    0.344760    0.428932    11.00000    0.01940    0.02793 =
         0.02180    0.00069   -0.00777   -0.00209
AFIX  23
H12A  2    0.941027    0.288683    0.451876    11.00000   -1.20000
H12B  2    1.124149    0.277187    0.405588    11.00000   -1.20000
AFIX   0
C13   1    1.237290    0.417058    0.460426    11.00000    0.01819    0.02993 =
         0.01713    0.00079   -0.00376   -0.00030
HKLF 4


REM  R20181010E1 in P2(1)/n
REM wR2 = 0.2351, GooF = S = 1.024, Restrained GooF = 1.026 for all data
REM R1 = 0.0573 for 2511 Fo > 4sig(Fo) and 0.0808 for all 3215 data
REM 156 parameters refined using 1 restraints

END

WGHT      0.1532      0.1271

REM Instructions for potential hydrogen bonds
HTAB O2 O1_$1
HTAB O3 O4_$2
HTAB C12 O1_$3

REM Highest difference peak  0.473,  deepest hole -0.502,  1-sigma level  0.154
Q1    1   0.3256  0.4171  0.2706  11.00000  0.05    0.47
Q2    1  -0.0020  0.4066  0.2043  11.00000  0.05    0.47
Q3    1   0.4338  0.2417  0.2749  11.00000  0.05    0.40
Q4    1   0.6424  0.4121  0.3423  11.00000  0.05    0.40
Q5    1  -0.3834  0.4548  0.2290  11.00000  0.05    0.39
Q6    1   0.1556  0.4364  0.2387  11.00000  0.05    0.39
Q7    1   0.4631  0.4319  0.3157  11.00000  0.05    0.38
Q8    1  -0.2401  0.4200  0.1816  11.00000  0.05    0.38
Q9    1   0.1206  0.2433  0.2064  11.00000  0.05    0.37
Q10   1   0.1004  0.4227  0.2472  11.00000  0.05    0.36
Q11   1   0.8238  0.5281  0.2733  11.00000  0.05    0.35
Q12   1   0.2038  0.5602  0.2610  11.00000  0.05    0.35
Q13   1   0.3875  0.1817  0.2351  11.00000  0.05    0.34
Q14   1  -0.0487  0.2425  0.1981  11.00000  0.05    0.34
Q15   1   0.0976  0.6136  0.2938  11.00000  0.05    0.33
Q16   1   0.3784  0.3046  0.2309  11.00000  0.05    0.33
Q17   1   0.0078  0.5259  0.2854  11.00000  0.05    0.33
Q18   1  -0.0768  0.3867  0.2677  11.00000  0.05    0.32
Q19   1   0.2505  0.2463  0.2643  11.00000  0.05    0.32
Q20   1   0.8138  0.5994  0.3099  11.00000  0.05    0.32
;
_shelx_res_checksum                36743
_shelx_hkl_file
;
   0   0   2   -0.15    0.14
   0   0  -3   -0.36    0.92
   0   0   3   -1.14    0.98
   0   0   3   -0.25    0.30
   0   0  -4 1146.11   26.17
   0   0   4 1076.35   24.53
   0   0   4 1241.23   27.54
   0   0  -5    1.40    1.75
   0   0   5    0.73    1.99
   0   0   5    0.65    0.47
   0   0  -6   38.59    3.33
   0   0   6   36.29    3.20
   0   0   6   35.77    2.41
   0   0  -7    0.16    2.52
   0   0   7    0.82    3.00
   0   0   7   -0.09    0.62
   0   0  -8   68.20    5.05
   0   0   8   68.11    5.18
   0   0   8   65.77    4.18
   0   0  -9   -0.55    2.21
   0   0   9    3.89    3.03
   0   0   9    0.47    0.52
   0   0 -10  101.25    6.96
   0   0  10   89.14    6.50
   0   0  10   89.10    5.62
   0   0 -11   -0.56    1.91
   0   0  11    9.69    3.86
   0   0  11    0.82    0.69
   0   0 -12    1.33    0.89
   0   0  12    3.89    3.77
   0   0  12    1.17    0.88
   0   0 -13   -2.87    2.08
   0   0  13    3.92    4.20
   0   0  13    0.74    1.11
   0   0 -14  342.02   11.33
   0   0  14  317.90   10.65
   0   0 -15    0.17    1.79
   0   0  15   -0.92    3.77
   0   0 -15    0.51    1.16
   0   0 -16  220.14   15.23
   0   0  16  241.25   11.02
   0   0 -16  246.02    9.37
   0   0 -17   -0.07    2.46
   0   0  17    1.43    3.49
   0   0 -17   -0.51    1.29
   0   0 -18  104.99   10.55
   0   0  18  102.49   13.23
   0   0 -18  114.24   26.84
   0   0 -19    2.12    2.23
   0   0  19   -3.55    4.00
   0   0 -19    1.03    0.56
   0   0 -20   28.91   12.23
   0   0  20   27.73   15.14
   0   0 -20   33.70    2.37
   0   0 -21    2.33    2.91
   0   0  21   -1.31    3.77
   0   0 -21    2.16    1.23
   0   0 -22   28.94    5.35
   0   0  22   22.65    4.50
   0   0 -23    2.59    2.85
   0   0  23    0.82    3.96
   0   0 -24   91.65    6.90
   0   0  24   96.60   15.64
   0   0  25   -5.15    4.64
   0   0  26  469.60   28.21
   0   0  26  475.90   29.62
   0   0  27    1.74    2.34
   0   0  27    7.28    4.50
   0   0  28  202.30   19.43
   0   0  28  191.07   19.02
   0   0  29   -2.02    3.44
   0   0  29    2.32    5.26
   0   0  30  225.41   23.33
   0   0  30  199.64   21.50
   0   0  31   -3.32    3.69
   0   0  31    1.29    3.75
   0   0  32    2.33    6.25
   0   0  32   11.37    7.19
   0   0  33    0.88    2.21
   0   0  33    2.74    3.43
   0   0  34   68.07    7.76
   0  -1   0   -0.05    0.29
   0  -1   0   -0.65    0.51
   0  -1   0    0.21    0.24
   0  -1  -1   -0.27    0.51
   0  -1  -1   -0.26    0.29
   0  -1   1   -1.21    0.78
   0  -1   1   -1.09    0.44
   0  -1  -1   -0.08    0.31
   0  -1   2   13.41    1.25
   0  -1  -3    0.63    1.53
   0   1  -3    0.82    0.50
   0  -1   3    2.15    2.10
   0   1   3    0.61    0.46
   0  -1   3    0.14    0.43
   0  -1  -4   99.23    6.47
   0   1  -4   96.25    5.89
   0  -1   4  101.56    6.52
   0   1   4  106.47    6.50
   0  -1   4  108.53    6.64
   0   1  -5   59.93    3.94
   0  -1  -5   51.02    4.04
   0  -1   5   60.09    8.14
   0   1   5   55.15    3.69
   0  -1   5   61.48    4.07
   0   1  -6   53.26    4.56
   0  -1  -6   46.47    4.02
   0  -1   6   47.89    4.04
   0   1   6   50.13    3.58
   0  -1   6   45.97    3.08
   0  -1  -7   68.93    5.31
   0   1  -7   72.30    5.21
   0  -1   7   72.86    5.23
   0   1   7   69.39    5.04
   0  -1   7   73.87    4.71
   0  -1  -7   65.04    3.87
   0  -1  -9    1.72    1.73
   0   1  -9    4.87    1.29
   0  -1   9    5.01    2.94
   0   1   9    4.49    2.51
   0  -1   9    4.72    1.07
   0  -1  -9    2.56    0.61
   0   1 -10  120.44    7.91
   0  -1 -10  129.71    5.00
   0  -1  10  114.87    7.93
   0   1  10  105.02    7.18
   0  -1  10  117.09    7.40
   0  -1 -10  112.33    6.69
   0   1 -11  216.77    6.83
   0  -1 -11  219.04    7.87
   0  -1  11  201.01    9.18
   0   1  11  205.20    6.92
   0  -1  11  223.31    6.30
   0  -1 -11  194.92    5.16
   0  -1 -12  294.53   10.92
   0   1 -12  305.25    9.46
   0  -1  12  265.57    8.84
   0   1  12  281.77    9.61
   0  -1  12  260.19    7.41
   0  -1 -12  271.39   12.13
   0   1 -13  579.17   15.99
   0  -1 -13  535.00   15.65
   0  -1  13  526.78   15.48
   0   1  13  538.58   15.66
   0  -1  13  502.87   13.24
   0  -1 -13  520.92   13.31
   0   1 -14    8.47    3.00
   0  -1 -14    9.83    4.16
   0  -1  14   12.90   13.64
   0   1  14    8.63    3.84
   0  -1  14    9.51    2.41
   0  -1 -14    0.07    9.14
   0   1 -15 1777.51   63.98
   0  -1 -15 2069.31   75.05
   0  -1  15 1868.14   67.92
   0   1  15 1784.66   65.01
   0  -1  15 1698.64   60.63
   0  -1 -15 1827.20   64.58
   0  -1 -16  239.63   10.73
   0   1 -16  243.57   10.45
   0  -1  16  267.73   14.31
   0   1  16  243.38   12.04
   0  -1  16  236.41    9.50
   0  -1 -16  220.27    8.85
   0   1 -17  482.49   14.51
   0  -1 -17  457.24   14.49
   0  -1  17  432.42   14.42
   0   1  17  469.69   16.07
   0  -1  17  429.33   12.72
   0  -1 -17  443.35   11.52
   0  -1 -18  136.69    6.56
   0   1 -18  152.31    7.15
   0  -1  18  134.66    7.45
   0   1  18  141.55    8.83
   0  -1  18  124.33    4.86
   0  -1 -18  135.35    4.50
   0   1 -19   36.75    3.83
   0  -1 -19   38.25    9.89
   0  -1  19   31.48    5.03
   0   1  19   39.05    6.27
   0  -1 -19   42.03    1.67
   0  -1 -20  116.58   15.10
   0   1 -20  105.86    6.60
   0  -1  20  113.91    7.00
   0   1  20  107.03    7.45
   0   1 -20  105.13    4.01
   0   1 -21   14.79    3.75
   0  -1 -21    7.66    3.22
   0  -1  21   20.40    6.61
   0   1  21    8.67    5.14
   0   1 -21   12.77    2.30
   0   1 -22   96.84    6.83
   0  -1 -22   81.04    6.59
   0  -1  22   78.13    6.53
   0   1  22   79.11    6.59
   0   1 -22   88.10    5.00
   0  -1 -23   31.43    4.87
   0  -1  23   23.25    4.87
   0   1  23   38.85   17.48
   0   1 -23   25.67    7.40
   0  -1 -24   58.73    4.94
   0  -1  24   62.92    3.93
   0   1  24   71.52    6.32
   0  -1  24   69.13    7.31
   0  -1 -25    4.85    3.78
   0  -1  25    7.50    3.27
   0  -1  25    6.34    5.35
   0   1  25    4.40    4.99
   0  -1  26   12.96    3.06
   0   1  26   13.55    4.80
   0  -1  26    8.51    5.81
   0   1  27  186.61   12.41
   0  -1  27  199.27   12.60
   0   1  27  226.77   15.96
   0  -1  27  218.60   29.37
   0   1  28  162.11   15.96
   0  -1  28  161.74   15.71
   0  -1  28  173.25   17.47
   0   1  28  161.51   17.14
   0  -1  29  443.11   17.16
   0   1  29  445.40   17.89
   0  -1  29  445.26   20.27
   0   1  29  424.16   19.18
   0   1  30  164.84   17.45
   0  -1  30  154.37   17.61
   0   1  30  170.72   19.47
   0   1  31   82.34    7.30
   0  -1  31   79.72   13.41
   0   1  31   70.10    7.72
   0   1  32   11.28   11.34
   0  -1  32   10.10   12.36
   0   1  32   35.47    5.87
   0   1  33   26.39   14.27
   0  -1  33   59.47    7.44
   0   1  33   79.93    8.09
   0   1  34    3.69    5.05
   0   1  34    2.20    7.08
   0  -1  34    4.96    5.00
   0  -2  -2  150.59    4.98
   0   2  -2  139.58    1.25
   0  -2  -2  138.69    3.29
   0  -2   2  133.64    2.77
   0  -2  -2  144.16    8.88
   0  -2   2  131.75    2.56
   0  -2  -3 1114.65   26.05
   0  -2   3 1030.03   23.70
   0   2   3 1064.47   23.96
   0  -2   3 1054.30   24.00
   0  -2  -3  972.69   21.71
   0  -2  -4   17.53    6.49
   0  -2   4   13.04    1.78
   0   2   4   15.09    1.37
   0  -2   4   15.83    5.47
   0  -2  -4   13.92    1.11
   0  -2  -5  108.21    7.23
   0  -2   5   88.14    5.93
   0   2   5   97.83    6.09
   0  -2   5  101.15    6.49
   0  -2  -5   95.76    5.69
   0   2  -6  163.17    4.04
   0  -2  -6  152.58    5.34
   0  -2   6  153.78    5.03
   0   2   6  155.15    4.47
   0  -2   6  168.32    4.81
   0  -2  -6  154.57    3.59
   0   2  -7   25.02    3.54
   0  -2  -7   21.82    6.87
   0  -2   7   22.59    2.52
   0   2   7   20.93    1.94
   0  -2   7   23.60    2.17
   0   2  -9   18.43    2.45
   0  -2  -9   20.00    7.70
   0  -2   9   21.54    3.17
   0   2   9   22.65    3.24
   0  -2   9   19.50    2.00
   0   2 -10  400.64    9.93
   0  -2 -10  438.57   12.68
   0  -2  10  390.54   11.19
   0   2  10  413.28   10.94
   0  -2  10  450.95   11.46
   0   2 -11   -0.55    1.00
   0  -2 -11    1.75    2.06
   0  -2  11   -3.79    3.80
   0   2  11    1.55    1.90
   0  -2  11   -0.69    1.40
   0   2 -12  359.37   10.45
   0  -2 -12  398.40   16.69
   0  -2  12  331.23   10.64
   0   2  12  350.78   10.64
   0  -2  12  372.63   10.51
   0   2 -14  861.54   31.55
   0  -2 -14  922.89   34.89
   0  -2  14  812.63   30.93
   0   2  14  780.54   29.46
   0  -2  14  866.72   31.70
   0   2 -16   82.77    7.58
   0  -2 -16   71.98    7.39
   0  -2  16   84.53    8.23
   0   2  16   84.65    8.01
   0  -2  16   73.82    6.58
   0  -2 -16   75.44    5.98
   0  -2 -17   19.93    5.43
   0  -2  17    6.73    4.43
   0  -2  17    1.91    0.96
   0  -2 -18   62.21   17.33
   0   2 -18   68.12    4.76
   0  -2  18   94.34    9.31
   0   2  18   67.36    6.48
   0  -2  18   66.76    4.31
   0  -2 -19    4.25    2.37
   0   2 -19    3.99    2.21
   0  -2  19    2.31    3.53
   0   2  19    4.84    4.10
   0  -2  19    1.05    1.73
   0  -2 -20   34.61    9.71
   0  -2  20   36.59   13.39
   0   2  20   27.43    5.28
   0  -2  20   26.43    8.83
   0  -2 -21    7.42    3.74
   0  -2  21    5.02    2.30
   0  -2  21    3.77    4.55
   0   2  21   -1.16    3.77
   0  -2  21    2.99    1.73
   0  -2 -22   16.28    5.13
   0  -2  22   13.38    4.20
   0  -2  22   12.53    2.80
   0   2  22   13.47    3.78
   0  -2  22   10.87    3.43
   0  -2 -23   17.62    4.46
   0  -2  23   15.19    3.37
   0  -2  23    4.94    2.49
   0   2  23   12.09    4.10
   0   2 -23   16.22    2.45
   0  -2 -24   43.02    7.87
   0  -2  24   30.71    4.39
   0  -2  24   23.06    6.36
   0   2  24   17.68    5.60
   0   2 -24   24.99    8.77
   0  -2 -25   17.64    5.34
   0  -2  25    9.79    6.58
   0  -2  25   21.23    4.91
   0   2  25   23.00    9.58
   0   2 -25   11.19    2.07
   0  -2  26   91.89    9.52
   0   2  26   95.09    8.29
   0   2  27   31.29    4.42
   0  -2  27   22.83    7.75
   0   2  27   23.73    7.03
   0   2  28   17.95    6.46
   0  -2  28   29.37    5.25
   0   2  28   28.44    8.67
   0   2  29   22.55    5.33
   0  -2  29   25.63    6.15
   0   2  29   36.34    6.72
   0   2  30   93.92    8.24
   0  -2  30   83.97    8.14
   0   2  30   99.11    8.47
   0   2  31  128.87   13.85
   0  -2  31   82.27   22.72
   0   2  31   99.33   11.13
   0   2  32    5.93    4.07
   0  -2  32    7.59    5.09
   0   2  32    8.65    5.08
   0   2  33    3.22    3.37
   0  -2  33    2.26    4.17
   0   2  33    2.38    4.55
   0   2  34    6.14    4.05
   0  -2  34    6.26    4.41
   0   2  34    6.06    5.04
   0  -3   0    0.46    0.78
   0  -3   0    0.72    1.14
   0  -3   0   -0.49    2.51
   0  -3  -1  660.95   15.76
   0  -3  -1  621.20   14.72
   0  -3   1  637.81   15.23
   0  -3   1  689.68   16.08
   0  -3  -1  640.26   14.84
   0  -3  -2    3.63    1.82
   0   3  -2    4.01    1.22
   0  -3  -2    1.47    1.35
   0  -3   2    3.36    1.38
   0  -3   2    4.62    2.12
   0  -3  -2    2.77    1.21
   0  -3  -3  213.53    6.71
   0   3  -3  195.01    4.63
   0  -3  -3  196.89    5.45
   0  -3   3  196.19    9.21
   0  -3   3  195.82    5.41
   0  -3  -3  189.75    4.82
   0  -3  -4   28.17    2.98
   0  -3   4   27.93    7.58
   0   3   4   29.15    2.30
   0  -3   4   33.19    2.82
   0  -3  -4   26.65    1.94
   0  -3  -5    5.65    2.44
   0  -3   5    3.90    2.95
   0   3   5    5.16    1.09
   0  -3   5    6.24    1.09
   0  -3  -5    4.58    1.63
   0  -3  -6  117.41    8.12
   0  -3   6  105.68    7.19
   0   3   6  104.32    6.56
   0  -3   6  105.00    6.78
   0  -3  -6   98.44    5.92
   0  -3  -7    2.66    1.72
   0  -3   7    4.38    2.76
   0   3   7    4.91    1.18
   0  -3   7    5.71    1.96
   0  -3  -7    3.48    1.33
   0  -3  -8  167.31    6.58
   0  -3   8  163.33    5.83
   0   3   8  154.68    4.66
   0  -3   8  175.52    5.40
   0  -3  -8  164.92    3.98
   0  -3  -9   13.59    6.88
   0  -3   9   13.83    1.21
   0  -3   9   14.29    2.73
   0   3   9   15.93    5.09
   0  -3  -9   15.87    1.23
   0  -3   9   17.33    3.37
   0  -3 -10  117.28    9.87
   0  -3  10  112.02    8.19
   0  -3  10  117.02    9.55
   0   3  10  111.76    8.59
   0  -3  10  123.17    9.59
   0  -3 -12    2.43    1.69
   0  -3  12    0.32    0.95
   0  -3  12   -2.24    3.43
   0   3  12    1.49    1.84
   0  -3  12   -0.18    1.88
   0  -3 -13   99.47   17.81
   0  -3  13   69.19    5.36
   0  -3  13   74.67    7.07
   0   3  13   79.84   10.30
   0  -3  13   80.25    6.58
   0  -3 -14  126.07    6.93
   0  -3  14  143.06   15.82
   0  -3  14  158.54   46.97
   0   3  14  144.73    7.08
   0  -3  14  158.03    7.14
   0  -3 -15 2108.52   55.77
   0  -3  15 2152.44   53.97
   0  -3  15 2119.69   55.22
   0   3  15 1983.34   51.42
   0  -3  15 2079.10   52.86
   0  -3 -16   -4.34    3.91
   0  -3  16   -4.66    1.71
   0  -3  16   -2.15    4.40
   0   3  16   -0.02    3.53
   0  -3  16   -0.83    1.91
   0  -3 -17   33.11    4.86
   0  -3  17   27.72    1.88
   0  -3  17   37.84    3.97
   0   3  17   28.33   13.57
   0  -3  17   24.16    2.36
   0  -3 -18   18.40    5.26
   0  -3  18   16.67    4.24
   0   3  18   27.22    5.65
   0  -3 -19   10.05    4.18
   0  -3  19   10.77    3.46
   0  -3  19   12.88    4.21
   0   3  19   19.88    3.65
   0  -3  19   16.27    2.36
   0  -3 -20   67.34    7.48
   0  -3  20   60.25    5.75
   0  -3  20   70.67    5.64
   0   3  20   46.50    6.02
   0  -3  20   50.27    7.87
   0  -3 -21   81.59    6.20
   0  -3  21   80.12    3.30
   0  -3  21   65.39    5.52
   0   3  21   84.40    5.51
   0  -3  21   67.45    4.29
   0  -3 -22   58.66    6.38
   0  -3  22   49.61    9.23
   0   3  22   46.52    4.84
   0  -3  22   52.83    3.96
   0  -3 -23   96.66    9.04
   0  -3  23   76.85    7.03
   0   3  23   85.67    7.26
   0  -3  23   85.68    6.47
   0  -3 -24   33.84    5.99
   0  -3  24   25.02    6.95
   0   3  24   23.45    5.81
   0  -3  24   30.58    9.71
   0  -3 -25   82.97    7.65
   0  -3  25   63.10   21.37
   0   3  25   61.17    6.43
   0  -3  26    3.21    3.37
   0   3  26    2.91    3.98
   0   3 -26   -0.88    2.01
   0   3  27   34.29    7.53
   0  -3  27   37.20   11.83
   0   3  27   26.18    4.39
   0   3 -27   32.02    2.83
   0   3  28  460.54   18.58
   0  -3  28  427.34   19.54
   0   3  28  411.09   18.42
   0   3  29   10.16    4.57
   0  -3  29    6.95    6.11
   0   3  29    2.83    4.82
   0   3  30  173.97   11.55
   0  -3  30  164.22   12.53
   0   3  30  159.26   10.97
   0   3  31   -2.79    3.85
   0  -3  31    2.76    4.62
   0   3  31   -2.64    3.71
   0   3  32    7.91    7.09
   0  -3  32    9.88   11.52
   0   3  32   12.41    4.38
   0   3  33    1.96    1.92
   0  -3  33    5.91    5.64
   0   3  33    3.96    3.69
   0  -4   0  681.84   16.47
   0  -4   0  684.39   16.24
   0  -4  -1   34.10    3.15
   0   4  -1   34.65    2.54
   0  -4  -1   33.44    2.91
   0  -4   1   30.10    2.53
   0  -4   1   32.81   11.86
   0  -4  -1   12.93    4.63
   0  -4  -2  148.00    5.00
   0   4  -2  132.00    2.13
   0  -4   2  134.72    3.51
   0  -4  -2  149.95    8.32
   0  -4   2  149.85    4.86
   0  -4  -3  323.62    9.56
   0   4  -3  290.44    6.93
   0  -4  -3  317.49    8.68
   0  -4   3  301.97    8.58
   0  -4  -3  302.81    7.81
   0  -4   3  302.34    8.17
   0  -4  -4  262.76    8.30
   0   4  -4  270.80    6.91
   0  -4  -4  286.46    8.37
   0  -4   4  265.72    8.27
   0  -4   4  268.41    9.14
   0  -4  -4  268.30    7.14
   0  -4  -5  496.28   13.74
   0  -4   5  474.56   13.23
   0   4   5  464.00   13.06
   0  -4   5  505.63   13.62
   0  -4  -5  498.56   12.59
   0  -4  -6  415.49   12.18
   0  -4   6  432.62   12.30
   0   4   6  413.76   10.94
   0  -4   6  452.52   12.98
   0  -4  -6  428.67   10.85
   0  -4  -7  241.44    8.00
   0  -4   7  259.87    8.36
   0   4   7  266.85    7.66
   0  -4  -7  272.00    7.10
   0  -4  -8  338.25   10.51
   0  -4   8  361.61   11.03
   0   4   8  381.51   10.40
   0  -4  -8  368.62    9.27
   0  -4   8  374.26   10.66
   0  -4  -9   20.31    9.42
   0  -4   9   16.37    2.84
   0   4   9   22.96    4.01
   0  -4   9   19.37    7.85
   0  -4  -9   19.31    1.61
   0  -4 -10  104.81    8.91
   0  -4  10  108.33    4.42
   0   4  10  131.80    6.02
   0  -4 -10  127.17    4.79
   0  -4  10  110.39    3.83
   0  -4 -11   43.00    4.80
   0  -4  11   52.87    5.47
   0   4  11   41.61    3.77
   0  -4 -11   50.82    3.84
   0  -4  11   49.26    5.88
   0  -4 -12   16.73    7.63
   0  -4  12   22.50    2.28
   0  -4  12   22.17    5.64
   0   4  12   31.87    4.18
   0  -4 -15 1130.79   17.39
   0  -4  15 1052.88   48.45
   0  -4  15 1154.01   15.50
   0   4  15 1123.16   13.05
   0  -4  15 1137.89   12.91
   0  -4 -16   70.00    6.40
   0   4  16   56.06    3.74
   0  -4  16   54.84    4.24
   0  -4 -17  408.93   14.77
   0  -4  17  394.83   13.43
   0   4  17  374.14   11.89
   0  -4  17  390.24   17.12
   0  -4 -18    1.67    2.00
   0  -4  18    5.05    4.95
   0   4  18    1.37    2.88
   0  -4  18    0.77    0.81
   0  -4 -20   12.98    4.49
   0  -4  20   19.39    8.26
   0   4  20   20.78    4.35
   0  -4  20   13.34    8.03
   0  -4 -21   59.87    7.94
   0  -4  21   64.70    5.98
   0   4  21   42.06    4.02
   0  -4  21   38.28   10.92
   0  -4 -22   55.69    9.97
   0  -4  22   40.67   19.09
   0   4  22   46.39    6.41
   0  -4  22   33.64   12.65
   0  -4 -23   12.51    4.88
   0  -4  23    6.37    7.25
   0   4  23   11.65    3.56
   0  -4  23   11.72    4.40
   0  -4 -24   53.92    9.05
   0  -4  24   35.74   15.77
   0   4  24   43.95    4.88
   0  -4  24   40.33    6.00
   0  -4  25   -0.17    4.32
   0   4  25    4.72    3.62
   0  -4  25    1.39    2.96
   0   4  26   48.83    6.82
   0  -4  26   65.02    8.56
   0   4  26   70.32    8.37
   0   4  27   15.93    6.96
   0  -4  27   11.74    5.42
   0   4  27    4.47    4.06
   0   4 -27   13.53    3.79
   0   4  28   31.67    5.92
   0  -4  28   21.53    9.93
   0   4  28   40.95    7.46
   0   4 -28   35.21    4.88
   0   4  29   23.80    6.94
   0  -4  29    6.38    6.24
   0   4  29   15.63   12.58
   0   4  30    0.38    3.99
   0  -4  30   -2.85    4.34
   0   4  30    2.35    4.56
   0   4  31    2.43    3.57
   0  -4  31    4.99    4.46
   0   4  31    4.06    2.82
   0   4  32    9.11    6.26
   0  -4  32   11.83    5.79
   0   4  32    9.03    4.67
   0   5   0    0.91    1.29
   0  -5   0    1.02    0.77
   0  -5   0   -0.44    2.17
   0   5  -1  258.83    7.12
   0  -5  -1  253.58    7.78
   0  -5   1  254.92    7.77
   0  -5   1  260.97    8.53
   0  -5  -1  261.15    8.51
   0  -5  -2    8.73    2.36
   0   5  -2   10.82    1.42
   0  -5  -2    8.38    3.55
   0  -5   2    9.89    3.51
   0  -5   2   11.49    4.22
   0  -5  -2    8.72    2.98
   0  -5  -3  353.30   10.68
   0   5  -3  335.62    8.70
   0  -5  -3  316.81    9.48
   0  -5   3  314.96    9.56
   0  -5   3  329.09    9.75
   0  -5  -3  345.29    9.34
   0  -5  -4   52.43    4.69
   0   5  -4   48.86    3.74
   0  -5  -4   50.41    4.64
   0  -5   4   42.97    4.05
   0  -5   4   44.25    4.15
   0  -5  -4   45.65    4.45
   0  -5  -5  566.47   21.68
   0   5  -5  493.88   17.60
   0  -5   5  516.43   19.84
   0   5   5  442.56   16.45
   0  -5   5  512.48   19.43
   0  -5  -5  522.68   19.06
   0  -5  -6  169.45    7.93
   0  -5   6  176.92    8.06
   0   5   6  174.55    7.76
   0  -5  -6  180.21    7.31
   0  -5   6  175.60    8.21
   0  -5  -7  624.92   24.01
   0  -5   7  588.17   22.65
   0   5   7  586.74   21.62
   0  -5   7  578.14   21.72
   0  -5  -7  589.36   21.39
   0  -5  -8  336.30   14.33
   0  -5   8  337.50   13.90
   0   5   8  344.22   13.21
   0  -5  -8  337.06   12.47
   0  -5  -9  357.55   11.90
   0  -5   9  368.11   15.79
   0   5   9  360.42   10.41
   0  -5  -9  401.41   10.69
   0  -5   9  322.72   10.32
   0  -5 -10  453.33   14.19
   0  -5  10  484.59   15.05
   0   5  10  477.37   15.38
   0  -5 -10  474.39   12.65
   0  -5  10  511.92   14.84
   0  -5 -11  136.34    7.45
   0  -5  11  145.82   13.74
   0   5  11  143.89    5.24
   0  -5  11  154.71    6.34
   0  -5 -11  136.12    4.00
   0  -5 -12  346.87   20.89
   0  -5  12  324.64   17.10
   0   5  12  352.58   17.33
   0  -5  12  341.94   17.23
   0  -5 -13  293.05   21.02
   0  -5  13  296.39   16.69
   0   5  13  284.33   14.31
   0  -5  13  296.21   15.20
   0  -5 -14 1043.89   28.40
   0  -5  14 1096.73   29.95
   0   5  14 1090.39   27.94
   0  -5  14 1089.37   28.39
   0  -5 -15   -0.44    3.78
   0  -5  15    2.10    3.86
   0   5  15    3.42    3.56
   0  -5  15    5.36    3.13
   0  -5 -16  389.80   19.38
   0  -5  16  350.36   17.38
   0   5  16  353.71   16.56
   0  -5  16  349.26   16.32
   0  -5 -17   80.22    7.52
   0  -5  17   56.50    6.94
   0   5  17   65.03    6.59
   0  -5  17   69.92   15.38
   0  -5 -18   -1.22    3.44
   0  -5  18    4.45    4.43
   0   5  18    3.55    2.89
   0  -5  18    0.99    1.25
   0  -5 -19   22.77    5.15
   0  -5  19   17.26    4.48
   0   5  19   14.22    3.68
   0  -5  19   22.11    4.28
   0  -5 -20   53.51    6.36
   0  -5  20   40.40    4.80
   0   5  20   42.62    4.43
   0  -5  20   51.77    9.44
   0  -5 -21   35.49    7.72
   0  -5  21   23.79    8.45
   0  -5  21    2.01    2.01
   0  -5 -22   37.74    8.54
   0  -5  22   22.96    6.29
   0   5  22   19.41    6.34
   0  -5  22   18.49    9.52
   0  -5 -23   43.72    7.94
   0  -5  23   36.27   13.37
   0   5  23   30.84    3.96
   0  -5  23   29.90   10.65
   0  -5  24    3.38    1.97
   0   5  24   -0.78    2.83
   0  -5  24    0.45    1.88
   0   5  25   35.48    7.34
   0  -5  25   23.86   16.55
   0   5  25   46.03   23.95
   0  -5  25    7.46    5.91
   0   5  26   30.81   17.36
   0  -5  26   38.70   12.77
   0   5  26   33.79    5.80
   0  -5  26   25.20   12.69
   0   5  27   14.03    8.11
   0  -5  27    7.64    5.98
   0   5  27   10.15    4.10
   0   5  28   30.09    5.10
   0  -5  28   35.89    6.70
   0   5  28   27.65    4.79
   0   5 -28   14.84    9.17
   0   5  29   35.01    5.59
   0  -5  29   33.65    6.93
   0   5  29   37.44    5.09
   0   5 -29   34.49    3.93
   0   5  30    3.36    3.33
   0  -5  30    9.53    5.65
   0   5  30    1.24    2.38
   0   5 -30    7.67    3.49
   0   5  31    4.01    3.89
   0  -5  31   11.52    5.78
   0   5  31    4.06    3.70
   0   6   0  167.68    5.48
   0  -6   0  152.81    6.22
   0  -6   0  172.75    6.04
   0   6  -1    1.35    0.99
   0   6   1    1.50    1.84
   0  -6  -1    3.39    3.48
   0  -6   1    8.91    4.00
   0  -6   1    0.91    1.77
   0  -6  -1    3.34    1.69
   0   6  -2   40.31    3.59
   0   6   2   40.70    3.97
   0  -6  -2   39.87    4.36
   0  -6   2   40.34    4.20
   0  -6  -2   39.50    3.84
   0  -6   2   43.36    4.36
   0   6  -3  131.11    4.20
   0   6   3  138.69    5.66
   0  -6  -3  140.81    6.27
   0  -6   3  133.08    5.92
   0  -6   3  139.57    6.86
   0  -6  -3  133.20    4.93
   0   6  -4   58.70    4.99
   0  -6  -4   60.19    5.98
   0  -6   4   60.75    5.76
   0  -6  -4   56.69    5.04
   0  -6   4   62.85    5.74
   0  -6  -5  280.44   10.38
   0  -6   5  249.55   11.83
   0  -6   5  268.86    8.87
   0  -6  -5  261.07    7.83
   0  -6  -6   86.37    8.51
   0  -6   6   95.11    8.91
   0   6   6   80.64    6.89
   0  -6   6   83.63    7.46
   0  -6  -6   88.41    7.47
   0  -6  -7  128.96    6.06
   0  -6   7  131.23   10.16
   0   6   7  123.10    4.56
   0  -6  -7  147.66    5.01
   0  -6   7  136.99    5.95
   0  -6  -8   47.13    5.11
   0  -6   8   48.32    3.49
   0   6   8   45.84    4.08
   0  -6  -8   60.11    2.53
   0  -6   8   53.44   12.97
   0  -6  -9    5.96    3.11
   0  -6   9    3.39    1.44
   0   6   9    1.68    1.39
   0  -6   9    2.45    2.49
   0  -6  -9    2.50    1.11
   0  -6 -10    1.87    3.40
   0  -6  10    5.19    2.79
   0   6  10    2.47    1.55
   0  -6 -10    0.98    0.82
   0  -6  10   -1.38    2.65
   0  -6 -11  135.92    7.66
   0  -6  11  137.99    6.45
   0   6  11  117.87    4.60
   0  -6  11  136.22    6.65
   0  -6 -12  177.87    9.30
   0  -6  12  175.26    8.80
   0   6  12  169.20   12.16
   0  -6  12  174.06    7.63
   0  -6 -15  485.12   15.39
   0  -6  15  480.63   13.69
   0  -6 -16   57.68    5.33
   0  -6  16   49.93   12.55
   0   6  16   44.44    3.31
   0  -6  16   27.82    9.57
   0  -6 -17    1.09    3.69
   0  -6  17    0.07    3.83
   0   6  17    2.40    2.81
   0  -6  17   -2.37    2.64
   0  -6 -18   60.28   10.12
   0  -6  18   35.17   12.83
   0   6  18   56.61    7.06
   0  -6  18   48.40   17.63
   0  -6 -19   24.66    6.60
   0  -6  19    3.90    5.78
   0   6  19   19.22    3.39
   0  -6  19    9.57    3.50
   0  -6 -20  208.33   15.97
   0  -6  20  175.62   12.78
   0   6  20  196.96   13.49
   0  -6  20  175.13   12.46
   0  -6  21   22.39   10.99
   0  -6  21    0.06    1.67
   0   6  22  239.26   22.95
   0  -6  22  224.95   22.36
   0   6  22  195.74   18.78
   0  -6  22  182.25   18.80
   0   6  23   25.82    6.05
   0  -6  23   14.87    6.65
   0   6  23   29.51    4.57
   0  -6  23   16.00    4.41
   0   6  24  185.54   10.05
   0  -6  24  158.84    9.63
   0  -6  24  150.54    7.96
   0   6  25   43.98    7.62
   0  -6  25   39.82    6.46
   0  -6  25   26.10   18.13
   0   6  26   38.04    5.85
   0  -6  26   50.94    6.11
   0  -6  26   52.27    6.12
   0   6  27   28.95    5.79
   0  -6  27   37.90    6.30
   0  -6  27   16.27   12.43
   0   6  28    9.32    5.92
   0  -6  28    7.16    5.33
   0   6  29    6.24    4.86
   0  -6  29    4.35    5.00
   0   6 -29   12.48    3.72
   0   6  30   -0.48    2.32
   0  -6  30    6.52    5.01
   0   6 -30    2.26    3.01
   0   7   0    3.68    2.33
   0  -7   0    0.81    1.60
   0  -7   0    2.09    1.62
   0   7  -1    7.32    1.50
   0   7   1    2.18    1.23
   0  -7  -1    4.48    1.71
   0  -7   1    5.67    1.18
   0  -7  -1    6.55    2.85
   0  -7   1    5.58    1.71
   0   7   2    4.81    3.27
   0  -7  -2    3.93    3.33
   0  -7   2    4.34    1.42
   0  -7  -2    7.05    1.55
   0  -7   2    8.07    2.39
   0   7   3    3.02    1.23
   0  -7  -3    5.22    2.51
   0  -7   3    1.40    1.19
   0  -7  -3    0.24    1.00
   0  -7   3    0.35    1.90
   0   7   4    5.91    1.79
   0  -7  -4    4.48    2.38
   0  -7   4    6.23    2.28
   0  -7  -4    2.88    1.50
   0  -7   4    3.52    2.39
   0   7   5   59.53    4.56
   0  -7   5   51.82    4.20
   0  -7  -5   65.96    5.93
   0  -7   5   64.00   13.33
   0   7   6    5.02    3.18
   0  -7   6    6.12    3.65
   0   7   6    5.79    1.13
   0  -7   6    2.97    2.46
   0  -7  -6    2.60    1.97
   0   7   7  118.63    5.81
   0  -7   7  109.93    5.55
   0   7   7  113.22    4.28
   0  -7  -7  121.08    4.66
   0  -7   7  123.42   10.92
   0   7   8   49.20    5.72
   0  -7   8   36.85   11.01
   0   7   8   49.97    8.64
   0  -7   8   59.70    7.06
   0  -7  -8   47.92    4.46
   0  -7   9   92.12    6.00
   0   7   9   91.54    5.32
   0  -7   9  101.68   11.83
   0  -7  -9   95.69    4.90
   0  -7  10   88.40   17.69
   0   7  10   93.77    5.34
   0  -7  10   92.10    5.85
   0  -7  11    4.36    2.36
   0   7  11    6.42    2.64
   0  -7  11   -2.32    2.69
   0  -7  12   88.36    5.13
   0   7  12   90.55    3.73
   0  -7  12   83.91    4.31
   0  -7  13   97.44    5.82
   0   7  13  107.91    6.70
   0  -7  13  104.69    7.37
   0  -7  14    4.78    3.28
   0  -7  16    2.02    5.65
   0  -7  16    2.27    1.77
   0  -7  17    2.06    3.74
   0  -7  17   -1.14    2.67
   0   7  18  194.79   13.65
   0  -7  18  184.80   22.35
   0  -7  18  178.29   11.85
   0   7  19   -4.31    5.42
   0  -7  19   -1.70    4.41
   0  -7  19   -0.40    2.34
   0   7  20  177.72   17.34
   0  -7  20  178.68   17.53
   0  -7  20  149.70   15.03
   0   7  21   15.89    5.54
   0  -7  21    9.36    4.55
   0  -7  21    4.44    2.69
   0   7  22   65.94   21.91
   0  -7  22   46.61   27.81
   0  -7  22   72.74    7.27
   0   7  23   15.54    5.95
   0  -7  23   17.45   12.07
   0  -7  23   17.15    6.11
   0   7  24   10.62    5.23
   0  -7  24    7.51    4.29
   0  -7  24    6.56    4.91
   0   7  25    9.08    5.35
   0  -7  25    1.23    4.44
   0  -7  25    5.98    3.64
   0   7  26    9.57    7.64
   0  -7  26   10.36    6.65
   0  -7  26   13.04    8.00
   0   7  27   25.19    9.71
   0  -7  27   24.58   11.69
   0  -7  27   22.00   14.82
   0   7  28   95.79    9.11
   0  -7  28   56.23   20.36
   0  -8   0  134.31    5.94
   0  -8   0  130.56    5.34
   0  -8   1  228.80    7.29
   0  -8   1  241.23    7.64
   0  -8  -1  253.08   10.06
   0  -8   2  195.43    8.57
   0  -8  -2  174.80    5.92
   0  -8   2  200.71    7.41
   0   8   3   22.69    9.59
   0  -8   3   17.21    6.35
   0  -8  -3   19.65    5.88
   0  -8   3   17.28    6.58
   0   8   4   51.91    7.17
   0  -8   4   43.33   14.29
   0   8   6   26.41   12.47
   0  -8   6   27.19    3.22
   0  -8  -6   38.05    8.62
   0  -8   6   35.14   14.46
   0   8   7   91.78    4.55
   0  -8   7   87.94    4.87
   0  -8  -7   98.40    4.09
   0  -8   7   97.86    5.98
   0   8   8   15.99    6.14
   0  -8   8   12.26    6.53
   0  -8   8    1.67    2.01
   0   8   9   22.15    3.09
   0  -8   9   19.52    3.21
   0  -8   9   26.23   10.52
   0   8  10    1.06    2.70
   0  -8  10    0.98    2.62
   0  -8  10   -0.56    2.56
   0   8  11    4.58    2.97
   0  -8  11    5.17    3.31
   0  -8  11    4.80    2.78
   0   8  12   34.34    5.34
   0  -8  12   30.84   12.75
   0  -8  12   30.06   11.71
   0   8  13   29.71   10.98
   0  -8  13   25.13   10.80
   0  -8  13    6.30    5.24
   0   8  14  934.65   14.72
   0  -8  14  878.48   51.50
   0  -8  14  828.09   48.20
   0   8  15  122.71   14.54
   0  -8  15  132.82    9.84
   0  -8  15  106.62    8.07
   0   8  16    4.95    7.61
   0  -8  16   -1.00    4.19
   0  -8  16    1.79    2.19
   0   8  17  264.14   25.12
   0  -8  17  212.38   20.46
   0  -8  17  216.09   20.51
   0   8  18   10.56    4.46
   0  -8  18    4.09    3.74
   0  -8  18    4.47    3.39
   0   8  19  106.68    7.44
   0  -8  19  101.29   12.82
   0  -8  19  102.87    6.75
   0   8  20   16.27    5.41
   0  -8  20    6.26    4.83
   0  -8  20    3.04    1.94
   0   8  21   35.87    6.18
   0  -8  21   29.10   14.39
   0  -8  21   24.78   11.20
   0   8  22   16.96   10.15
   0  -8  22   13.98    9.37
   0  -8  22   22.42    5.65
   0   8  23    3.10    4.17
   0  -8  23    5.03    4.13
   0  -8  23    0.51    1.80
   0   8  24   18.86    9.38
   0  -8  24   13.41   15.81
   0   8  25    0.60    4.44
   0  -8  25    3.68    4.15
   0  -8  25    2.30    2.43
   0   8  26    1.90    3.30
   0  -8  26    3.73    4.28
   0  -8  26    9.73    5.10
   0  -9   0    0.76    1.47
   0  -9   1  206.05   14.10
   0  -9  -1  219.27   14.73
   0  -9  -2    2.69    1.18
   0  -9   2   -0.32    2.59
   0  -9  -3  105.63   10.74
   0  -9   3  113.88    8.87
   0  -9   4    3.70    2.14
   0  -9   4    1.64    1.94
   0  -9  -4    2.23    1.63
   0  -9   5   17.24    5.34
   0  -9   5   18.38    5.49
   0  -9  -5    4.23    2.42
   0   9   6    6.22    4.21
   0  -9   6    9.82    3.58
   0  -9  -6    5.73    2.92
   0  -9   6   10.92    3.63
   0   9   7    5.24    3.46
   0  -9   7    9.88    2.84
   0  -9   7    0.91    1.52
   0   9   8   14.58    8.00
   0  -9   8   18.72    3.00
   0  -9   8   21.22    7.50
   0   9   9    2.51    2.04
   0  -9   9    3.68    2.88
   0  -9   9    6.45    1.57
   0   9  10   27.40   11.40
   0  -9  10   22.22    7.45
   0  -9  10    1.96    1.50
   0   9  11   19.08    9.38
   0  -9  11   21.02    7.69
   0  -9  11   24.91    9.22
   0   9  12   28.51   13.78
   0  -9  12   38.17   14.67
   0  -9  12    2.26    2.84
   0   9  13  207.84   20.16
   0  -9  13  218.01   20.75
   0  -9  13  207.60   19.86
   0   9  15   23.42   12.01
   0  -9  15   25.58   12.10
   0  -9  15    9.49    4.52
   0   9  16   -0.26    3.64
   0  -9  16    4.19    3.26
   0  -9  16   -1.15    2.48
   0   9  17   25.16   14.21
   0  -9  17   20.02   14.13
   0  -9  17    0.88    1.55
   0   9  18    5.96    5.36
   0  -9  18    6.02    4.30
   0  -9  18   -0.22    2.82
   0   9  19    4.63    3.02
   0  -9  19   10.13    5.70
   0  -9  19    4.36    3.65
   0   9  20    3.51    4.50
   0  -9  20    5.14    4.39
   0  -9  20    5.13    3.46
   0   9  21    2.52    1.45
   0  -9  21   -0.48    3.71
   0  -9  21    0.60    3.28
   0   9  22   -1.02    3.70
   0  -9  22    8.91    4.66
   0  -9  22    1.79    2.08
   0   9  23    0.81    6.42
   0  -9  23   10.24    5.12
   0  -9  23   -2.34    2.82
   0 -10   0  700.81  132.42
   0 -10   1   29.62   10.81
   0 -10  -1   30.14   12.07
   0 -10   2    1.44    1.06
   0 -10  -2   -1.03    1.81
   0 -10   3    5.61    3.01
   0 -10   4    1.27    1.88
   0 -10   5    5.06    2.56
   0 -10   6   30.32    9.25
   0 -10   7   56.41    4.77
   0 -10   8   10.77    4.12
   0 -10   9    2.01    3.03
   0 -10  10   16.71    6.44
   0  10  11   11.25    5.26
   0 -10  11    6.54    3.64
   0  10  12    5.43    5.12
   0 -10  12    4.26    2.49
   0  10  13   15.44    6.76
   0 -10  13    8.52    5.73
   0  10  14    8.08    7.13
   0 -10  14    3.97    1.90
   0  10  15   18.84   14.66
   0 -10  15   40.83   12.09
   0  10  16   -0.08    3.64
   0 -10  16    5.58    3.05
   0 -10  16   -0.55    2.84
   0  10  17    1.95    4.27
   0 -10  17    1.15    2.30
   0 -10  17   -0.75    3.21
   0  10  18    5.31    4.88
   0 -10  18   21.37    5.02
   0 -10  18    9.98    6.56
   0  10  19    1.86    2.14
   0 -10  19    2.59    3.29
   0 -10  19    3.96    3.97
   0  10  20   10.71    9.49
   0 -10  20   15.06    8.57
   0 -10  20    6.75    4.95
   0 -11   0    2.10    3.26
   0 -11   1    2.89    1.85
   0 -11  -1    1.20    2.36
   0 -11   2    1.07    2.67
   0 -11  -2    1.45    1.59
   0 -11   3    2.11    2.37
   0 -11   4    1.44    2.57
   0 -11   5    1.34    2.07
   0 -11   6    5.91    4.31
   0 -11   7   -0.63    2.34
   0 -11   8    4.64    2.57
   0 -11   9    0.97    1.59
   0 -11  10    6.91    3.97
   0 -11  11    2.75    2.76
   0 -11  12   13.68    5.90
   0 -11  13    1.65    2.95
   0 -11  14   15.71    8.81
   0 -11  15    2.60    3.24
   0 -12   0   87.62    7.86
   0 -12   1  144.30    9.86
   0 -12   2  153.53    9.59
   0 -12   3   59.24    5.57
   0 -12   4   18.53    7.20
   0 -12   5    1.58    2.74
   0 -12   6    7.48    3.82
   0 -12   7    3.74    4.37
   0 -12   8    1.51    4.00
  -1   0  34    9.22    5.78
   1   0 -33    7.47    3.88
  -1   0  33    8.49    5.84
   1   0 -32    5.17    4.42
  -1   0  32    3.78    5.17
   1   0 -31  261.67   25.01
  -1   0  31  261.52   25.94
   1   0 -30    2.06    1.32
  -1   0  30    4.62    4.07
   1   0 -29   16.86   12.79
  -1   0  29   29.53   14.51
   1   0 -28    3.84    2.56
  -1   0  28   -2.43    4.75
   1   0 -27    5.72    3.66
  -1   0  27    7.05    5.33
   1   0 -26    0.49    1.68
  -1   0  26    6.96    5.43
   1   0 -25   60.41   18.04
  -1   0  25   58.91    8.89
   1   0 -24    2.31    1.75
  -1   0  24    2.17    5.29
   1   0 -23   96.20   26.41
  -1   0  23  109.55    8.87
   1   0 -22    2.83    4.28
  -1   0  22   -0.75    4.63
   1   0 -21   76.88    7.51
  -1   0  21   57.16    7.30
   1   0 -20    3.65    4.62
  -1   0  20    5.50    4.63
  -1   0  20    0.76    0.66
   1   0 -19    8.47    4.54
  -1   0  19    1.60    4.20
  -1   0  19    1.52    0.58
   1   0 -18   -1.14    3.81
  -1   0  18    0.55    4.22
  -1   0  18    0.70    0.57
   1   0 -17   24.59    4.25
  -1   0  17   17.51    5.17
  -1   0  17   16.65    4.25
   1   0 -16    1.66    3.57
  -1   0  16    5.46    4.01
  -1   0  16    0.67    0.37
   1   0 -15   15.42    3.94
  -1   0  15   15.57    3.96
  -1   0  15   12.09    3.15
   1   0 -14   -2.37    3.84
  -1   0  14   -2.71    3.35
  -1   0  14   -0.02    0.71
   1   0 -13    2.94    3.69
  -1   0  13    3.67    2.74
  -1   0  13    1.29    0.78
   1   0 -12    1.29    3.95
  -1   0  12    1.37    2.55
  -1   0  12    1.02    0.73
  -1   0  11    1.33    1.76
  -1   0  11    1.69    0.85
   1   0 -10   -2.36    3.47
  -1   0  10    0.50    2.47
  -1   0  10    0.69    0.84
   1   0  -9  164.11    7.20
  -1   0   9  173.99    5.82
  -1   0   9  168.06    4.48
   1   0  -8   -5.93    3.65
  -1   0   8    1.15    0.81
  -1   0   8   -0.36    0.76
   1   0  -7 2206.17   51.16
  -1   0   7 1953.81   44.17
  -1   0   7 1917.09   42.75
   1   0  -6    3.95    2.32
  -1   0   6    1.29    0.94
  -1   0   6   -1.33    1.04
   1   0  -4   -2.77    3.10
  -1   0   4    0.03    1.38
  -1   0   4    0.83    0.63
   1   0  -3   20.22    5.22
  -1   0   3   17.34    1.63
  -1   0   3   21.93    1.66
   1   0  -2   -2.86    2.17
  -1   0   2   -0.30    1.01
  -1   0   2   -0.02    0.89
   1   0  -1   21.23    6.06
   1   0  -1   16.33    1.64
  -1   0   1   18.37    1.47
   1   0   0    1.78    1.43
   1   0   0    0.14    0.48
  -1   0   0   -1.80    1.06
   1   0   1   14.46    1.85
   1   0   1   17.55    4.88
  -1   0  -1   17.60    1.50
   1   0   2    2.28    1.74
   1   0   2   -0.34    1.28
  -1   0  -2   -1.42    1.11
   1   0   3  536.02   12.94
   1   0   3  525.55   12.53
  -1   0  -3  531.16   12.26
   1   0   4    1.62    1.64
   1   0   4   -1.00    1.73
  -1   0  -4   -0.86    1.22
   1   0   5 1459.53   33.30
   1   0   5 1423.13   32.46
  -1   0  -5 1292.44   29.05
   1   0   6    1.22    1.68
   1   0   6    0.60    1.99
  -1   0  -6    1.27    0.99
   1   0   7 1196.00   27.87
   1   0   7 1253.25   29.10
  -1   0  -7 1208.47   27.30
   1   0   8    1.47    1.35
   1   0   8    1.85    1.39
  -1   0  -8    0.09    0.78
   1   0   9  418.64   10.77
   1   0   9  416.96   11.12
  -1   0  -9  423.55   10.15
   1   0  10    2.53    1.85
   1   0  10   -2.04    1.89
  -1   0 -10    0.88    0.69
   1   0  11    8.98    1.84
   1   0  11    5.51    2.20
  -1   0 -11   10.95    3.34
   1   0  12   -0.61    2.03
   1   0  12    4.00    2.58
  -1   0 -12    2.47    1.58
   1   0  13  120.36    9.35
   1   0  13  130.84   10.41
  -1   0 -13  126.34    9.42
   1   0  14   -1.06    2.88
   1   0  14   -0.28    2.72
  -1   0 -14    1.10    3.65
   1   0  15  224.80    9.57
   1   0  15  205.19    9.37
  -1   0 -15  208.71    9.00
   1   0  16   -1.71    2.72
   1   0  16    0.24    4.33
  -1   0 -16    0.93    2.03
   1   0  17  141.71    6.75
   1   0  17  145.74    6.68
  -1   0 -17  151.97    5.10
   1   0  18    0.72    2.03
   1   0  18    4.20    5.08
  -1   0 -18   -0.34    2.13
   1   0  19  122.98    7.91
   1   0  19  133.12    8.67
  -1   0 -19  116.03    7.57
   1   0  20   -2.19    2.63
   1   0  20    3.18    4.25
  -1   0 -20    0.08    1.46
   1   0  21  203.28   10.42
   1   0  21  194.08   10.77
  -1   0 -21  190.44    9.89
   1   0  22    3.04    5.88
   1   0  22   -0.51    4.10
  -1   0 -22    0.15    1.06
   1   0  23  283.51   15.96
   1   0  23  292.02   17.67
   1   0  24   -0.01    5.30
   1   0  24   10.69    5.58
   1   0  25  169.83   12.62
   1   0  25  121.03   10.27
   1   0  26   -1.58    3.02
   1   0  26    0.37    3.89
   1   0  27  121.16    8.93
   1   0  27  120.10    9.54
   1   0  28    4.21    3.29
   1   0  28    5.42    3.75
   1   0  29   56.74    7.06
   1   0  29   61.59   12.31
   1   0  30   -2.90    3.25
   1   0  30    5.93    4.68
   1   0  31   29.81    5.04
   1   0  31   36.94    6.02
   1   0  32    2.08    3.23
   1   0  32    6.05    4.62
   1   0  33   15.58   10.97
   1   0  34   -3.27    4.38
   1  -1 -34  229.16   16.87
  -1   1  34  208.15   15.83
  -1  -1  34  257.32   18.76
   1  -1 -33   69.48    7.52
  -1  -1  33   64.27   19.61
  -1   1  33   83.58    8.83
   1  -1 -32   85.21    8.11
  -1  -1  32   68.13   22.45
  -1   1  32   49.27   24.18
   1  -1 -31   11.19    6.09
  -1  -1  31   12.10    7.10
  -1   1  31    9.10    7.79
   1  -1 -30   13.89    6.48
  -1  -1  30   13.42    5.38
  -1   1  30    8.60    5.83
   1  -1 -29   38.51   19.09
   1   1 -29   42.51   20.30
  -1  -1  29   47.21   19.47
  -1   1  29   57.68    7.94
   1  -1 -28   12.18    5.64
   1   1 -28   20.86    8.49
  -1  -1  28   21.46    5.02
  -1   1  28   24.14    5.37
   1   1 -27   35.93   14.64
   1  -1 -27   31.56   15.98
  -1  -1  27   28.83    5.38
  -1   1  27   40.30    6.12
   1   1 -26  101.42    8.66
   1  -1 -26   92.57    8.36
  -1  -1  26   82.18    8.12
  -1   1  26  101.78    9.96
   1   1 -25   40.20   16.23
   1  -1 -25   47.35   21.48
  -1  -1  25   38.49   17.43
  -1   1  25   31.34    6.34
   1   1 -24   66.49    8.51
   1  -1 -24   63.12   25.47
  -1  -1  24   76.78    7.96
  -1   1  24   68.35    6.09
   1  -1 -23   69.13    6.10
   1   1 -23   78.80    7.10
  -1  -1  23   48.87   17.00
  -1   1  23   65.22    5.76
   1   1 -22   -0.31    3.59
   1  -1 -22    5.67    4.53
  -1  -1  22    5.88    4.73
  -1   1  22   -5.55    3.93
  -1  -1  22    2.48    1.40
   1   1 -20  144.52    7.86
   1  -1 -20  125.78    8.12
  -1  -1  20  129.78    7.62
  -1   1  20  141.55    8.10
  -1  -1  20  133.03   10.31
   1  -1 -19    7.80    4.70
   1   1 -19    9.70    3.09
  -1  -1  19   14.62    4.67
  -1   1  19    9.39    3.47
  -1  -1  19   14.12    5.01
   1   1 -18   42.83    4.15
   1  -1 -18   35.37    4.84
  -1  -1  18   47.07    4.89
  -1   1  18   47.59    4.36
  -1  -1  18   41.57    7.11
   1  -1 -16   30.78    5.00
   1   1 -16   39.93    6.11
  -1  -1  16   42.24    6.61
  -1   1  16   50.97    5.76
  -1   1  16   39.24    3.36
  -1  -1  16   43.00    3.90
   1  -1 -15   69.64    7.34
   1   1 -15   65.75    6.63
  -1  -1  15   45.32    5.22
  -1   1  15   51.26    5.16
  -1   1  15   55.94    4.32
  -1  -1  15   53.71    5.06
   1  -1 -14   -0.56    4.50
   1   1 -14    3.18    3.64
  -1  -1  14    0.92    3.69
  -1   1  14    2.39    1.68
  -1  -1  14    0.76    1.11
  -1   1  14   -0.18    0.48
   1   1 -13   20.59    3.78
   1  -1 -13   13.36    4.82
  -1  -1  13   19.25    3.41
  -1   1  13   15.73    2.92
  -1  -1  13   23.14    2.58
  -1   1  13   15.54    1.46
   1   1 -12  258.10    9.69
   1  -1 -12  241.08   10.05
  -1  -1  12  270.50    9.78
  -1   1  12  294.12    9.62
  -1   1  12  254.10    6.50
  -1  -1  12  245.00    6.80
   1  -1 -11   31.94    6.67
   1   1 -11   26.30    3.77
  -1  -1  11   32.13    4.14
  -1   1  11   32.21    9.01
  -1  -1  11   26.58    2.54
  -1   1  11   31.96    2.49
   1  -1 -10 1060.19   27.36
   1   1 -10 1062.42   26.59
  -1  -1  10 1083.66   26.57
  -1   1  10 1062.26   25.19
  -1  -1  10 1023.21   23.53
  -1   1  10 1106.85   24.78
   1  -1  -9  138.08    6.09
   1   1  -9  125.01    4.72
  -1  -1   9  136.71    4.63
  -1   1   9  134.38    3.60
  -1  -1   9  140.06    4.09
  -1   1   9  143.35    3.69
   1  -1  -8 2005.93   47.66
   1   1  -8 2052.55   47.38
  -1  -1   8 2113.70   48.20
  -1   1   8 1998.55   45.31
  -1  -1   8 2021.47   45.55
  -1   1   8 2001.78   44.39
   1  -1  -7  392.85   12.01
   1   1  -7  356.62    9.85
  -1  -1   7  386.32   10.35
  -1   1   7  402.49   10.27
  -1  -1   7  392.22    9.54
  -1   1   7  368.49    8.58
   1  -1  -6 6726.36   32.15
   1  -1  -5  937.91   23.09
   1   1  -5  980.07   23.07
  -1  -1   5 1065.66   24.62
  -1   1   5  961.75   22.33
  -1  -1   5  988.83   22.64
  -1   1   5  972.18   21.78
   1  -1  -4 1555.92   36.18
   1   1  -4 1540.63   35.13
  -1  -1   4 1548.46   35.08
  -1   1   4 1600.87   36.20
  -1  -1   4 1528.71   34.31
  -1   1   4 1434.36   31.93
   1  -1  -3  597.44   15.19
   1   1  -3  594.12   14.46
   1  -1  -3  570.65   13.93
  -1  -1   3  627.60   14.50
  -1  -1   3  561.87   13.13
  -1   1   3  580.95   13.27
   1  -1  -2   55.33    4.79
   1   1  -2   50.04    3.64
   1  -1  -2   48.83    3.87
  -1  -1   2   46.30    3.10
  -1  -1   2   48.91    3.42
  -1   1   2   47.04    3.04
   1  -1  -1   27.08    2.54
   1   1  -1   25.54    2.50
   1  -1  -1   30.86    6.87
  -1  -1   1   28.65    1.92
  -1  -1   1   28.09    2.07
  -1   1   1   31.74    2.23
   1  -1   0    4.08    2.08
   1   1   0   -0.05    2.25
   1  -1   0    2.22    1.63
  -1  -1   0    4.47    1.19
  -1  -1   0    2.68    1.29
  -1   1   0    3.20    1.09
   1  -1   1    2.08    1.29
   1   1   1    1.46    1.34
   1   1   1    0.63    0.46
   1  -1   1    2.29    1.50
  -1  -1  -1    1.14    0.92
  -1   1  -1    0.64    0.76
   1  -1   2    2.67    1.73
   1   1   2    2.61    2.21
   1  -1   2    0.87    2.02
   1   1   2    2.34    0.84
  -1  -1  -2    1.27    0.88
  -1   1  -2    2.89    1.61
   1  -1   3    6.93    1.49
   1   1   3   10.21    2.17
   1  -1   3    8.34    3.50
   1   1   3    9.12    2.46
  -1  -1  -3    6.10    2.36
  -1   1  -3    9.83    2.56
   1  -1   4   14.32    3.64
   1   1   4   14.12    2.25
   1  -1   4    9.81    3.47
   1   1   4   13.08    3.31
  -1  -1  -4    9.86    3.37
  -1   1  -4   13.73    3.72
   1  -1   5   19.96    5.24
   1   1   5   17.95    5.66
   1  -1   5   22.77    6.28
   1   1   5   17.56    1.80
  -1  -1  -5   15.14    1.30
  -1   1  -5   18.42    2.00
   1  -1   6   10.59    3.25
   1   1   6   11.61    3.51
   1  -1   6   13.43    4.77
   1   1   6   11.50    3.84
  -1  -1  -6   11.68    1.09
  -1   1  -6   14.38    1.60
   1  -1   7   37.31    2.84
   1   1   7   42.14    3.72
   1  -1   7   44.18    3.77
   1   1   7   42.88    3.18
  -1  -1  -7   40.56    2.77
  -1   1  -7   40.89    2.89
   1  -1   8   -1.18    1.53
   1   1   8    3.21    1.96
   1  -1   8    0.41    2.49
   1   1   8    2.32    1.58
  -1  -1  -8   -0.27    0.83
  -1   1  -8   -0.85    1.59
   1  -1   9   14.88    3.21
   1   1   9   15.06    2.27
   1  -1   9   12.41    4.99
   1   1   9   12.78    2.23
  -1  -1  -9   13.41    1.53
  -1   1  -9   14.02    1.94
   1   1  10  989.58   23.90
   1  -1  10 1037.75   25.19
   1   1  10 1011.16   24.08
  -1  -1 -10 1051.26   23.83
  -1   1 -10  970.84   22.87
   1  -1  11  177.58    6.67
   1   1  11  179.10    5.28
   1  -1  11  185.36    6.91
   1   1  11  175.86    4.57
  -1  -1 -11  200.95    5.53
  -1   1 -11  186.34   58.56
   1  -1  12  378.08   10.54
   1   1  12  375.39   11.33
   1  -1  12  383.13   11.92
   1   1  12  370.04   10.94
  -1  -1 -12  353.62    9.17
  -1   1 -12  370.46   10.39
   1  -1  13   45.69    4.31
   1   1  13   41.21    4.78
   1  -1  13   40.78   14.58
   1   1  13   41.67    4.37
  -1  -1 -13   39.24    3.50
  -1   1 -13   40.49    6.17
   1  -1  14  148.20    6.89
   1   1  14  143.04   10.27
   1  -1  14  142.70    7.34
   1   1  14  154.88    7.37
  -1  -1 -14  145.95    5.77
  -1   1 -14  149.52    6.25
   1  -1  15   33.14    3.44
   1   1  15   32.09   11.11
   1  -1  15   36.46    5.46
   1   1  15   38.67    4.29
  -1  -1 -15   34.31    3.13
  -1   1 -15   33.04    3.07
   1  -1  16    3.69    2.27
   1   1  16    4.54    3.19
   1  -1  16    5.92    1.58
   1   1  16    6.06    2.79
  -1  -1 -16    5.66    1.70
  -1   1 -16    2.95    1.64
   1  -1  17   20.25    2.73
   1   1  17   21.74    8.87
   1  -1  17   33.67    8.97
   1   1  17   23.03    4.20
  -1  -1 -17   22.44    2.27
  -1   1 -17   29.49    3.27
   1  -1  18   25.78    2.46
   1   1  18   26.35   10.57
   1  -1  18   29.85    4.32
   1   1  18   31.04    3.82
  -1  -1 -18   23.57    1.41
  -1   1 -18   19.77    5.90
   1  -1  19   14.46    3.35
   1   1  19   10.21    5.81
   1  -1  19   12.04    4.17
   1   1  19   11.80    3.35
  -1  -1 -19    8.10    1.20
  -1   1 -19    8.82    1.98
   1  -1  20   23.01    3.41
   1   1  20   17.09    6.63
   1  -1  20   18.89    4.62
   1   1  20   25.43    4.63
  -1  -1 -20   19.72    1.90
  -1   1 -20   22.50    2.25
   1  -1  21    1.98    2.31
   1   1  21    0.84    2.03
   1  -1  21    9.01    4.00
   1   1  21    3.68    3.94
  -1   1 -21    5.29    1.92
   1  -1  22   19.61    3.91
   1   1  22   19.54    7.70
   1  -1  22   13.14    3.93
   1   1  22    4.53    3.64
  -1   1 -22   13.07    3.63
   1  -1  23  341.69   18.69
   1   1  23  312.50   17.14
   1  -1  23  341.20   19.12
   1   1  23  346.57   19.47
  -1   1 -23  355.02   18.37
   1   1  24  973.30   60.33
   1  -1  24 1009.97   62.31
   1   1  24 1056.10   17.07
   1  -1  24 1073.68   19.57
  -1   1 -24 1104.53   11.59
   1   1  25  155.56   11.20
   1  -1  25  141.54   13.35
   1  -1  25  150.69   14.03
   1   1  25  172.94   15.90
   1   1  26  239.28   14.95
   1  -1  26  260.59   16.13
   1   1  26  261.16   16.78
   1  -1  26  259.90   16.58
   1   1  27    0.43    3.90
   1  -1  27   -0.57    3.54
   1  -1  27    0.92    4.43
   1   1  27    7.48    4.23
   1  -1  28  179.18    9.51
   1   1  28  178.95    9.91
   1  -1  28  190.10   10.65
   1  -1  29    3.85    3.28
   1   1  29    9.29    5.11
   1  -1  29    6.92    5.84
   1   1  29   12.03    4.89
   1   1  30  132.26   10.21
   1  -1  30   88.49    7.70
   1   1  30  114.14    9.70
   1   1  31    5.79    5.31
   1  -1  31    6.81    5.27
   1   1  31    8.53    5.41
   1   1  32   26.92    4.82
   1  -1  32   17.40    6.07
   1   1  32   28.67   15.78
   1   1  33    0.83    3.74
   1  -1  33    7.65    5.07
   1   1  33    5.26    4.68
   1   1  34   10.33    4.74
   1  -1  34    0.52    5.68
   1   1  34    8.41    4.96
   1  -2 -33    9.18    4.40
  -1  -2  33    3.92    5.43
  -1   2  33    3.70    6.08
   1  -2 -32   31.51    7.58
  -1  -2  32   16.67   13.49
  -1   2  32   16.23   14.94
   1  -2 -31   71.99    9.81
  -1  -2  31   84.38   10.40
  -1   2  31   77.69   10.02
   1  -2 -30   19.09    9.05
  -1  -2  30   46.73    7.05
  -1   2  30   52.01    8.01
   1  -2 -29   27.02   11.62
  -1  -2  29   23.30    6.22
  -1   2  29   33.49    6.68
   1  -2 -28   28.24   14.01
  -1  -2  28   30.63    9.02
  -1   2  28   23.36    6.14
   1  -2 -27    3.11    2.40
  -1  -2  27    5.11    5.94
  -1   2  27    5.22    4.25
   1  -2 -26    8.35    3.17
  -1  -2  26   11.39    5.58
  -1   2  26   11.17    4.38
   1  -2 -25   27.57   10.68
   1   2 -25   14.21   14.16
  -1  -2  25   32.96    5.16
  -1   2  25   17.12    4.45
   1  -2 -24    6.02    6.18
   1   2 -24    7.73    4.93
  -1  -2  24    5.95    4.81
  -1   2  24   12.18    4.77
  -1  -2  24    8.09    5.57
   1  -2 -23  104.64   17.59
   1   2 -23   72.91   14.14
  -1  -2  23   86.07   24.41
  -1   2  23   89.08    7.87
  -1  -2  23   80.73    5.25
   1  -2 -22    2.77    3.26
   1   2 -22    2.57    3.74
  -1  -2  22    3.61    4.21
  -1   2  22    6.77    5.01
  -1  -2  22   -0.15    1.29
   1   2 -20    8.44    3.21
   1  -2 -20   11.18    5.02
  -1  -2  20    1.88    2.41
  -1   2  20   13.34    4.60
  -1  -2  20    1.64    1.69
   1   2 -19  198.80    8.93
   1  -2 -19  195.45   10.13
  -1  -2  19  196.54   19.28
  -1   2  19  196.59    8.74
  -1  -2  19  206.35    6.86
   1   2 -18  215.20   12.49
   1  -2 -18  203.32   13.91
  -1  -2  18  197.02   11.54
  -1   2  18  169.09   10.19
  -1  -2  18  193.61    9.90
   1  -2 -17  104.89    9.15
   1   2 -17  107.18    7.25
  -1  -2  17  104.58    7.43
  -1   2  17   98.34    6.86
  -1  -2  17  108.75    5.98
   1  -2 -16   57.22    7.42
   1   2 -16   60.97    6.56
  -1  -2  16   65.38    6.86
  -1   2  16   67.48    7.16
  -1  -2  16   61.56    5.72
   1  -2 -15   25.58    5.09
  -1  -2  15   26.07    4.85
  -1   2  15   27.38    7.32
   1  -2 -14   -0.11    3.71
   1   2 -14    8.18    2.51
  -1  -2  14    9.61    4.01
  -1   2  14    7.60    4.52
  -1  -2  14    7.87    2.42
   1  -2 -13   42.17    5.31
   1   2 -13   49.86    5.27
  -1  -2  13   61.50    6.28
  -1   2  13   54.30   12.99
  -1   2  13   30.85    2.32
  -1  -2  13   56.33    5.04
   1  -2 -12    7.59    3.97
   1   2 -12    5.46    2.49
  -1  -2  12   -0.44    3.92
  -1   2  12   -1.31    2.74
  -1  -2  12    0.19    1.51
  -1   2  12    2.96    0.85
   1  -2 -11  180.78    8.70
   1   2 -11  185.74    6.92
  -1  -2  11  181.51    7.18
  -1   2  11  203.78    7.01
  -1  -2  11  176.15    3.46
  -1   2  11  189.79    4.75
   1  -2 -10   13.41    4.41
   1   2 -10    6.08    2.51
  -1  -2  10    2.64    3.42
  -1   2  10    9.71    3.96
  -1  -2  10    4.56    1.13
  -1   2  10    6.51    0.65
   1  -2  -9  224.02    9.04
   1   2  -9  244.13    7.80
  -1  -2   9  230.31    7.85
  -1   2   9  238.85    7.36
  -1  -2   9  238.76    6.72
  -1   2   9  232.73    5.47
  -1  -2   8    3.63    2.61
  -1   2   8    1.99    2.18
  -1  -2   8    2.38    1.37
  -1   2   8    0.51    0.58
   1  -2  -7   88.88    6.99
   1   2  -7   85.62    6.13
  -1  -2   7   81.22    5.76
  -1   2   7   85.70    5.79
  -1  -2   7   84.40    5.50
  -1   2   7   84.53    5.12
   1  -2  -6  488.40   14.44
   1   2  -6  475.13   12.05
  -1  -2   6  478.16   15.31
  -1   2   6  471.78   11.93
  -1  -2   6  489.27   11.96
  -1   2   6  468.73   10.76
   1   2  -5 3023.51   67.68
  -1  -2   5 2997.83   68.32
  -1   2   5 3025.56   67.77
  -1  -2   5 3145.16   12.30
  -1   2   5 3057.64   67.63
   1  -2  -3   96.36    7.00
   1   2  -3   96.22    6.19
   1  -2  -3  105.13    7.40
  -1  -2   3   97.88    6.64
  -1  -2   3   97.28    6.17
  -1   2   3  100.99    6.89
  -1  -2   2 2933.73   65.12
   1  -2  -1  327.93    9.03
   1   2  -1  312.78    8.32
   1  -2  -1  325.76    9.25
  -1  -2   1  353.29    8.35
  -1  -2   1  328.44    8.16
  -1   2   1  345.80    8.32
   1  -2   0  730.59   17.55
   1   2   0  719.75   17.06
   1  -2   0  695.87   16.83
  -1  -2   0  648.79   15.08
  -1   2   0  741.55   17.07
   1  -2   1   10.76    6.96
   1   2   1   14.18    2.08
   1  -2   1   11.25    1.97
  -1  -2  -1   14.12    1.42
  -1   2  -1   15.33    2.53
   1  -2   2  294.14    7.84
   1   2   2  334.57    8.86
   1  -2   2  308.06    8.40
  -1  -2  -2  297.01    7.37
  -1   2  -2  326.00    8.22
   1  -2   3  309.61    8.00
   1   2   3  326.03    8.71
   1  -2   3  355.21    9.74
   1   2   3  337.41    7.66
  -1  -2  -3  326.90    7.97
  -1   2  -3  343.64    9.40
   1  -2   4  327.34    8.29
   1   2   4  319.41    8.64
   1  -2   4  324.07    8.97
   1   2   4  337.47    7.86
  -1  -2  -4  331.31    8.03
  -1   2  -4  359.11    9.08
   1  -2   5 1209.73   27.54
   1   2   5 1251.17   29.04
   1  -2   5 1196.51   28.20
   1   2   5 1342.56   30.12
  -1  -2  -5 1259.32   28.35
  -1   2  -5 1246.51   28.44
   1  -2   6  395.81    9.80
   1   2   6  426.24   11.32
   1  -2   6  451.84   12.31
   1   2   6  427.69   10.35
  -1  -2  -6  455.08   10.67
  -1   2  -6  431.56   17.41
   1  -2   7 2184.98   49.00
   1   2   7 2394.16   54.45
   1  -2   7 2080.93   47.84
   1   2   7 1985.95   44.69
  -1  -2  -7 2236.83   49.74
  -1   2  -7 2284.91   51.30
   1  -2   8  111.75    7.16
   1   2   8  115.95   12.14
   1  -2   8  128.11    4.39
   1   2   8  125.52   11.48
  -1  -2  -8  110.70    6.79
  -1   2  -8  131.80   40.62
  -1   2  -9 9834.09   52.48
   1   2  10 3521.84   85.99
   1  -2  10 3745.51   21.57
   1   2  10 3762.91   17.26
  -1  -2 -10 3540.89   84.18
  -1   2 -10 3588.37  153.42
   1  -2  11 1574.09   38.47
   1   2  11 1515.31   88.36
   1  -2  11 1495.66   40.23
   1   2  11 1535.07   38.49
  -1  -2 -11 1491.01   35.84
  -1   2 -11 1586.63   38.73
   1  -2  12  479.21   12.82
   1   2  12  456.85   15.13
   1  -2  12  477.89   17.54
   1   2  12  474.46   13.53
  -1  -2 -12  460.13   11.54
  -1   2 -12  464.96   15.20
   1  -2  13  809.48   29.57
   1   2  13  808.08   30.36
   1  -2  13  839.62   31.87
   1   2  13  781.96   29.98
  -1  -2 -13  797.53   28.49
  -1   2 -13  802.06   30.09
   1  -2  14  272.25   11.36
   1   2  14  289.61   14.79
   1  -2  14  252.03   12.34
   1   2  14  269.34   11.40
  -1  -2 -14  278.02   10.30
  -1   2 -14  269.13   10.66
   1  -2  15  544.92   15.39
   1   2  15  517.24   16.64
   1  -2  15  550.28   16.93
   1   2  15  559.61   16.43
  -1   2 -15  531.45   14.60
   1   2  16  130.20    5.91
   1  -2  16  124.53    7.14
   1   2  16   81.17    8.19
  -1  -2 -16  114.09   26.65
  -1   2 -16  128.51    5.11
   1  -2  17  235.43   12.29
   1   2  17  254.38   13.51
   1  -2  17  244.24   13.49
   1   2  17  239.85   12.94
  -1  -2 -17  209.59    9.99
  -1   2 -17  246.91   12.42
   1  -2  18   43.21    2.84
   1   2  18   49.51   18.92
   1  -2  18   46.61    4.57
   1   2  18   48.76   12.91
  -1  -2 -18   48.57    2.82
  -1   2 -18   46.64    5.14
   1  -2  19   79.41    3.84
   1   2  19   88.20    5.32
   1  -2  19   80.01    5.65
   1   2  19   77.51    4.97
  -1   2 -19   83.75    3.83
   1  -2  20   36.68    4.44
   1   2  20   30.72    9.44
   1  -2  20   32.83    5.19
   1   2  20   33.16    5.07
  -1   2 -20   36.30    3.83
   1  -2  21   31.07    9.92
   1   2  21   36.46   15.58
   1  -2  21   30.66    4.42
   1   2  21   45.10    5.93
  -1   2 -21   42.02    2.93
   1  -2  22  131.38    5.72
   1   2  22  118.89    5.95
   1  -2  22  150.18    7.44
   1   2  22  120.49    6.25
  -1   2 -22  128.10    4.71
   1  -2  23   41.60    5.20
   1   2  23   50.82    4.76
   1  -2  23   52.17    5.73
   1   2  23   44.44    4.78
  -1   2 -23   49.91    3.32
   1  -2  24  851.36   52.44
   1   2  24  865.86   53.94
   1  -2  24  945.47   59.46
   1   2  24  958.58   59.90
  -1   2 -24  859.26   53.30
   1  -2  25   -1.55    2.88
   1   2  25   -2.01    3.97
   1  -2  25    3.31   11.08
   1   2  25   -0.79    3.63
  -1   2 -25    6.61    3.21
   1   2  26  125.30    9.27
   1  -2  26  136.45   19.13
   1   2  26  150.19   10.64
  -1   2 -26  148.57    9.22
   1   2  27   16.55    3.68
   1  -2  27   11.59    5.33
   1   2  27   24.18    6.29
   1   2  28   11.10    6.75
   1  -2  28   15.36    7.41
   1   2  28    5.82    3.53
   1   2  29   12.03    4.05
   1  -2  29   11.31    8.20
   1   2  29    6.98    5.23
   1   2  30   14.73    5.82
   1  -2  30    6.26    5.38
   1   2  30    2.55    3.46
   1   2  31    4.44    3.96
   1  -2  31   -0.14    4.99
   1   2  31   -0.23    3.43
   1   2  32   13.89    4.87
   1  -2  32   20.14    6.53
   1   2  32   12.32    4.62
   1   2  33    9.16    4.81
   1  -2  33   19.42    7.23
   1   2  33   16.44    6.05
   1  -3 -33  112.70   12.17
  -1  -3  33  109.68   10.26
  -1   3  33   83.85   17.55
   1  -3 -32    1.43    3.26
  -1  -3  32    6.01    4.87
  -1   3  32    3.05    4.89
   1  -3 -31    7.42    4.49
  -1  -3  31    6.39    3.85
  -1   3  31   -2.01    4.24
   1  -3 -30    4.08    1.69
  -1  -3  30    1.88    4.29
  -1   3  30    2.84    4.63
   1  -3 -29   29.00   15.01
  -1  -3  29   19.48    9.33
  -1   3  29   32.27    6.29
   1  -3 -28    5.49    5.92
  -1  -3  28    7.32    4.78
  -1   3  28    4.66    4.74
   1  -3 -27   19.79   10.73
  -1  -3  27   20.60   11.05
  -1   3  27   21.03    5.53
   1  -3 -26    6.46    2.96
  -1  -3  26   13.69    4.24
  -1   3  26    8.63    3.90
  -1  -3  26    9.34    3.63
   1  -3 -25   16.63    6.43
  -1  -3  25   28.37    5.01
  -1   3  25   29.59    4.62
  -1  -3  25   14.62    4.73
   1  -3 -24   13.90    4.05
  -1  -3  24   13.28    4.03
  -1   3  24   19.26    4.41
  -1  -3  24   16.66    5.38
   1  -3 -23   10.07    6.31
  -1  -3  23   15.85    4.55
  -1   3  23   17.15    7.42
  -1  -3  23    1.63    1.36
   1  -3 -22   -0.72    4.36
  -1  -3  22    2.97    3.67
  -1   3  22    6.02    4.42
  -1  -3  22    2.96    1.51
   1  -3 -21   54.36   15.51
  -1  -3  21   32.00    9.37
  -1   3  21   34.56    4.64
  -1  -3  21   38.97    7.86
   1  -3 -20  972.74   43.67
   1   3 -20  954.92   41.13
  -1  -3  20  958.83   42.61
  -1   3  20  921.83   40.99
  -1  -3  20  963.90   41.04
   1   3 -19  262.89   12.89
   1  -3 -19  277.36   15.30
  -1  -3  19  209.48   11.89
  -1   3  19  275.82   14.05
  -1  -3  19  255.48   11.86
   1   3 -18   35.70    3.92
  -1  -3  18   39.28    6.30
  -1   3  18   41.55    4.82
  -1  -3  18   42.77    3.43
   1   3 -17   56.57    3.55
   1  -3 -17   60.62    6.34
  -1  -3  17   59.54    5.82
  -1   3  17   76.77    5.88
  -1  -3  17   78.54    8.19
   1   3 -16  319.41   16.23
   1  -3 -16  336.78   19.44
  -1  -3  16  332.02   17.52
  -1   3  16  336.72   17.15
  -1  -3  16  373.33   18.29
   1  -3 -15    2.36    4.41
   1   3 -15    5.53    2.74
  -1  -3  15    2.03    4.78
  -1   3  15    5.29    1.99
  -1  -3  15    5.68    2.80
   1  -3 -14  308.20   12.52
   1   3 -14  301.77   10.18
  -1  -3  14  304.00   11.45
  -1   3  14  314.61   10.48
  -1  -3  14  321.76   10.15
   1  -3 -13   21.50    4.97
   1   3 -13   25.63    3.69
  -1  -3  13   27.88    7.49
  -1   3  13   19.34    5.09
  -1  -3  13   27.65    3.05
   1  -3 -12   38.70    6.47
   1   3 -12   39.40    4.37
  -1  -3  12   45.41    5.38
  -1   3  12   48.71    4.65
  -1  -3  12   36.39    3.36
   1  -3 -11   -2.15    4.45
   1   3 -11    0.22    1.71
  -1  -3  11    1.30    1.43
  -1   3  11    0.72    2.30
  -1  -3  11   -0.26    1.70
  -1   3  11    0.26    0.24
   1  -3 -10   12.23    4.82
   1   3 -10    7.27    1.54
  -1  -3  10   15.51    6.25
  -1   3  10   12.54    2.31
  -1  -3  10   13.18    2.05
  -1   3  10   13.00    1.07
   1  -3  -9  180.23    7.64
   1   3  -9  176.81    4.10
  -1  -3   9  204.43    7.05
  -1   3   9  198.09    6.48
  -1  -3   9  186.35    5.92
  -1   3   9  186.27    4.75
   1  -3  -8   12.16    4.51
   1   3  -8   10.12    1.87
  -1  -3   8   12.36    2.80
  -1   3   8   12.01    3.33
  -1  -3   8   12.27    2.06
  -1   3   8   13.33    2.38
   1  -3  -7  971.59   27.06
   1   3  -7  998.25   24.93
  -1  -3   7  957.02   24.39
  -1   3   7  934.77   24.02
  -1  -3   7  983.65   24.71
  -1   3   7 1036.37   24.95
   1  -3  -6   20.43    3.91
   1   3  -6   21.83    2.09
  -1  -3   6   21.71    6.81
  -1   3   6   18.72    5.36
  -1  -3   6   17.76    2.15
  -1   3   6   17.54    1.35
   1  -3  -5   69.38    6.31
   1   3  -5   73.59    6.54
   1  -3  -5   58.84    4.95
  -1  -3   5   54.15    3.86
  -1  -3   5   59.26    4.52
  -1   3   5   62.88    4.03
   1  -3  -4  433.79   12.81
   1   3  -4  426.04   10.71
   1  -3  -4  410.48   11.60
  -1  -3   4  392.61    9.84
  -1  -3   4  416.84   10.55
  -1   3   4  414.20    9.87
   1  -3  -3 2234.90   51.94
   1   3  -3 2493.09   55.96
   1  -3  -3 2272.87   51.84
  -1  -3   3 2324.33   52.03
  -1  -3   3 2279.12   51.28
  -1   3   3 2479.00   55.18
   1  -3  -2  754.00   19.24
   1   3  -2  773.63   18.26
   1  -3  -2  723.09   17.95
  -1  -3   2  812.52   18.73
  -1  -3   2  802.98   18.81
  -1   3   2  760.82   17.61
   1  -3  -1 1251.04   29.69
   1   3  -1 1261.43   29.04
   1  -3  -1 1303.91   30.72
  -1  -3   1 1336.67   29.99
  -1  -3   1 1314.12   29.95
  -1   3   1 1343.46   30.37
   1  -3   0  573.90   14.59
   1   3   0  604.86   14.68
   1  -3   0  620.24   15.61
  -1  -3   0  619.46   14.04
  -1  -3   0  597.40   14.23
  -1   3   0  622.67   14.71
   1  -3   1  766.26   18.47
   1   3   1  799.60   19.13
   1  -3   1  744.10   18.42
  -1  -3  -1  828.54   19.20
  -1   3  -1  772.58   18.08
   1  -3   2  203.30    6.06
   1   3   2  179.46    5.50
   1  -3   2  177.81    6.06
  -1  -3  -2  192.12    5.22
  -1   3  -2  198.37    5.82
   1  -3   3  524.55   12.70
   1   3   3  494.08   12.55
   1  -3   3  497.90   13.26
   1   3   3  479.31   10.73
  -1  -3  -3  525.06   12.55
  -1   3  -3  519.64   12.82
   1  -3   4    7.86    2.33
   1   3   4    5.69    2.74
   1  -3   4    2.52    2.75
   1   3   4    5.49    0.70
  -1  -3  -4    6.59    0.97
  -1   3  -4    6.40    3.60
   1  -3   5  374.89    9.21
   1   3   5  396.26   10.66
   1  -3   5  371.83   10.53
   1   3   5  362.72    8.61
  -1  -3  -5  380.18    9.21
  -1   3  -5  360.61    9.37
   1  -3   6   14.16    1.31
   1   3   6   16.91    2.71
   1  -3   6   18.00    9.01
   1   3   6   11.96    1.21
  -1  -3  -6   14.79    1.59
  -1   3  -6   15.88    7.02
   1  -3   7  264.34    7.10
   1   3   7  286.04    8.99
   1  -3   7  278.27    9.39
   1   3   7  258.60    7.15
  -1  -3  -7  273.21    7.26
  -1   3  -7  261.66    7.67
   1  -3   8  143.79   11.11
   1   3   8  154.59   12.05
   1  -3   8  143.75   11.46
   1   3   8  147.82   11.04
  -1  -3  -8  148.81   11.02
  -1   3  -8  135.24   10.79
   1  -3   9   99.61    7.52
   1   3   9   97.55    9.27
   1  -3   9  106.40    9.01
   1   3   9  103.08    8.08
  -1  -3  -9  103.54    7.65
  -1   3  -9   96.86   15.90
   1  -3  10 1239.99   30.39
   1   3  10 1380.33   35.01
   1  -3  10 1173.40   30.69
   1   3  10 1243.13   31.02
  -1  -3 -10 1160.73   28.40
  -1   3 -10 1258.63   31.35
   1  -3  11  296.51   11.65
   1   3  11  313.72   12.92
   1  -3  11  312.02   13.32
   1   3  11  328.62   12.91
  -1  -3 -11  307.01   11.31
  -1   3 -11  292.00   11.87
   1  -3  12   11.53    3.75
   1   3  12    4.81    1.55
   1  -3  12   14.02    3.70
   1   3  12   12.37    3.06
  -1  -3 -12   17.86    3.31
  -1   3 -12   10.99    7.24
   1  -3  13   76.23    6.24
   1   3  13   83.16    7.33
   1  -3  13   82.60    7.53
   1   3  13   89.59    7.59
  -1  -3 -13   78.57    6.45
  -1   3 -13   86.08    7.34
   1  -3  14    4.51    1.19
   1   3  14    3.81    2.56
   1  -3  14    6.69    3.60
   1   3  14    2.75    2.01
  -1  -3 -14    4.09    1.13
  -1   3 -14    2.81    2.16
   1  -3  15    4.07    1.64
   1   3  15    0.94    1.97
   1  -3  15    0.60    3.02
   1   3  15    1.77    2.12
  -1  -3 -15    2.01    0.59
  -1   3 -15    1.42    2.63
   1  -3  16   17.37    4.60
   1   3  16   19.09    3.56
   1  -3  16   29.14    4.63
   1   3  16   16.91    6.75
  -1  -3 -16   16.18    1.99
  -1   3 -16   19.13    5.82
   1  -3  17    1.91    2.36
   1   3  17   -1.54    3.74
   1  -3  17   -1.34    4.54
   1   3  17    1.71    0.91
  -1   3 -17   -0.01    2.61
   1  -3  18  118.28    4.56
   1   3  18  136.72    6.60
   1  -3  18  115.24    7.02
   1   3  18  114.35    5.87
  -1   3 -18  121.58    5.10
   1  -3  19    8.39    2.27
   1   3  19   11.32    5.11
   1  -3  19    4.43    5.39
   1   3  19    9.38    3.13
  -1   3 -19    6.63    2.10
   1  -3  20  201.93    5.91
   1   3  20  222.11    8.81
   1  -3  20  216.44    8.95
   1   3  20  236.99    8.30
  -1   3 -20  220.95    7.36
   1   3  21   69.28    9.15
   1  -3  21   59.28   20.94
   1   3  21   81.41    5.78
  -1   3 -21   77.96    3.69
   1   3  22  170.99   14.16
   1  -3  22  155.89   54.10
   1   3  22  171.70   11.42
  -1   3 -22  167.51   10.18
   1   3  23  983.82   61.32
   1  -3  23  960.86   60.40
   1   3  23  970.53   60.53
  -1   3 -23 1016.17   62.20
   1   3  24   14.16   12.58
   1  -3  24   17.63    9.60
   1   3  24   19.49    3.97
  -1   3 -24   21.51    2.76
   1   3  25  116.19    9.03
   1  -3  25  136.29   10.64
   1   3  25  137.22   10.24
  -1   3 -25  121.86    7.92
   1   3  26    4.88    7.49
   1  -3  26    8.83    5.56
   1   3  26   10.24    3.76
  -1   3 -26    8.02    4.44
   1   3  27   27.78   15.11
   1  -3  27   34.14   19.87
   1   3  27   38.65    7.07
  -1   3 -27   42.84    6.80
   1   3  28    1.52    4.46
   1  -3  28    2.47    4.63
   1   3  28   -1.90    3.55
  -1   3 -28    1.22    1.32
   1   3  29   47.16    6.55
   1  -3  29   33.31    5.79
   1   3  29   39.26    9.77
   1   3  30    2.41    3.98
   1  -3  30    8.24    5.70
   1   3  30    8.92    7.28
   1   3  31   11.35    4.75
   1  -3  31    5.37    4.61
   1   3  31    5.52    3.41
   1   3  32   15.26    6.32
   1   3  32    6.64    3.61
   1   3  33   -1.48    4.47
   1  -3  33   12.19    5.71
   1   3  33    2.87    2.72
   1  -4 -32   23.10    9.07
  -1  -4  32    9.74    5.72
  -1   4  32   25.41    8.61
   1  -4 -31   10.38    4.23
  -1  -4  31    1.99    6.26
  -1   4  31    2.47    4.50
   1  -4 -30    4.38    3.87
  -1  -4  30    6.52    7.21
  -1   4  30    8.77    4.50
   1  -4 -29   11.91    6.23
  -1  -4  29    0.02    3.44
  -1   4  29    9.62    5.93
   1  -4 -28   13.63    6.63
  -1  -4  28   14.64    5.61
  -1   4  28   20.40    6.42
   1  -4 -27    1.04    2.77
  -1  -4  27    3.25    4.38
  -1   4  27    4.36    4.18
  -1  -4  27    0.64    1.14
   1  -4 -26   34.18   15.51
  -1  -4  26   64.55    6.34
  -1   4  26   43.03    8.23
  -1  -4  26   45.30   22.94
   1  -4 -25    3.91    1.89
  -1  -4  25   -1.74    4.68
  -1   4  25    8.43    5.68
  -1  -4  25    1.76    1.23
   1  -4 -23    2.05    3.53
  -1  -4  23    0.36    3.08
  -1   4  23   12.50    4.66
  -1  -4  23   -0.28    2.06
   1  -4 -22  303.93   21.75
  -1  -4  22  290.60   23.11
  -1   4  22  289.36   19.69
  -1  -4  22  303.01   19.72
   1  -4 -21    9.03    5.87
  -1  -4  21   14.12    4.74
  -1   4  21   11.73    4.30
  -1  -4  21   10.75    3.06
   1  -4 -20  186.29    9.68
  -1  -4  20  147.08    7.20
  -1   4  20  156.00    6.98
  -1  -4  20  154.84    5.60
   1  -4 -19   71.22   23.42
  -1  -4  19   62.84   17.33
   1  -4 -18    9.29    5.19
  -1  -4  18    7.07    5.07
  -1   4  18    2.08    3.04
  -1  -4  18    5.94    2.76
   1  -4 -17   69.76    6.67
  -1  -4  17   58.03   15.57
  -1   4  17   56.16   13.81
  -1  -4  17   64.46    7.09
   1  -4 -16   -2.05    5.36
  -1  -4  16   10.13    3.95
  -1   4  16    7.70    3.08
   1  -4 -15  144.90   11.34
   1   4 -15  134.86    7.67
  -1  -4  15  159.87   10.72
  -1   4  15  159.87   17.07
  -1  -4  15  142.81    7.95
   1  -4 -14   -0.97    4.38
   1   4 -14    4.39    1.64
  -1  -4  14    4.39    2.76
  -1   4  14   -2.20    2.48
  -1  -4  14   -0.36    2.38
   1  -4 -13   10.56    4.42
   1   4 -13   15.23    2.35
  -1  -4  13   15.47    3.42
  -1   4  13   12.12    2.41
  -1  -4  13   12.82    4.49
   1  -4 -12   67.04    7.91
   1   4 -12   51.83    4.87
  -1  -4  12   64.69   13.11
  -1   4  12   56.75    5.42
  -1  -4  12   57.76    6.01
   1  -4 -11   45.21    5.85
   1   4 -11   47.59    5.48
  -1  -4  11   59.57    5.63
  -1   4  11   49.33    4.62
  -1  -4  11   51.54    4.98
  -1   4  11   49.08    3.66
   1  -4 -10  129.31    8.13
   1   4 -10  140.24    6.15
  -1  -4  10  144.36    6.95
  -1   4  10  137.18    6.34
  -1  -4  10  151.11    6.66
  -1   4  10  140.08    5.24
   1  -4  -9  199.85   10.44
   1   4  -9  219.27    8.81
  -1  -4   9  225.84   10.18
  -1   4   9  227.34    9.48
  -1  -4   9  230.47    9.59
  -1   4   9  214.97    8.24
   1  -4  -8  141.94   12.33
   1   4  -8  143.91   10.74
  -1  -4   8  148.94   11.55
  -1   4   8  142.11   11.91
  -1  -4   8  124.52    9.52
  -1   4   8  137.36   10.02
   1  -4  -7  424.01   14.15
   1   4  -7  366.36    9.87
  -1  -4   7  379.06   11.01
  -1   4   7  333.89   10.72
  -1  -4   7  361.56   10.33
  -1   4   7  366.03    9.38
   1  -4  -6   24.70    3.94
   1   4  -6   29.87    2.62
  -1  -4   6   32.81    3.13
  -1  -4   6   33.22    4.04
  -1   4   6   31.37    2.60
   1  -4  -5  907.68   25.05
   1   4  -5  946.65   23.77
   1  -4  -5  988.89   25.68
  -1  -4   5  960.72   24.26
  -1  -4   5  932.91   24.58
  -1   4   5  952.09   23.30
   1  -4  -4  429.39   13.74
   1   4  -4  454.53   11.94
   1  -4  -4  491.08   13.89
  -1  -4   4  480.61   12.72
  -1  -4   4  445.66   12.39
  -1   4   4  437.84   11.29
   1  -4  -3  416.12   12.82
   1   4  -3  426.18   11.35
   1  -4  -3  403.06   11.96
  -1  -4   3  418.56   11.10
  -1  -4   3  392.73   10.80
  -1   4   3  405.67   10.57
   1  -4  -2   -1.24    2.06
   1   4  -2   -1.20    1.47
   1  -4  -2   -2.81    1.81
  -1  -4   2    0.69    0.57
  -1  -4   2    1.29    1.21
  -1   4   2    0.53    1.57
   1  -4  -1  308.11    9.79
   1   4  -1  321.21    9.08
   1  -4  -1  305.16   10.14
  -1  -4   1  328.27    8.62
  -1  -4   1  310.24    8.73
  -1   4   1  323.98    8.86
   1  -4   0   85.19    7.24
   1   4   0   83.92    6.83
   1  -4   0   80.53    6.80
  -1  -4   0   77.36    5.78
  -1  -4   0   72.73    5.83
  -1   4   0   78.40    6.48
   1  -4   1   73.77    6.19
   1   4   1   66.64    5.44
  -1  -4  -1   67.49    5.18
   1  -4   1   64.41    5.71
  -1  -4  -1   61.66    4.92
   1  -4   2  134.19   10.34
   1   4   2  109.20    8.54
   1  -4   2  141.56   11.08
   1  -4   2  122.82    9.53
  -1  -4  -2  124.51    9.34
   1  -4   3    8.96    2.35
   1   4   3    8.15    3.06
   1  -4   3    7.55    2.66
   1   4   3    7.95    0.97
   1  -4   3    7.37    5.19
  -1  -4  -3    7.68    2.59
   1  -4   4   13.30    1.88
   1   4   4   12.01    1.96
   1  -4   4   14.45    3.82
   1   4   4   11.30    1.04
   1  -4   4    9.24    5.99
  -1  -4  -4   10.99    3.68
   1  -4   5   95.64    7.33
   1   4   5   92.99    7.62
   1  -4   5   88.99    7.71
   1   4   5   92.76    6.81
   1  -4   5   81.94    6.89
  -1  -4  -5   96.92    7.34
   1  -4   6  129.47    9.63
   1   4   6  123.95    9.99
   1  -4   6  116.85    9.66
   1   4   6  130.48    9.58
   1  -4   6  122.64    9.57
  -1  -4  -6  117.05    8.72
   1  -4   7  131.57    9.69
   1   4   7  146.82   11.58
   1  -4   7  125.59   10.41
   1   4   7  128.57    9.50
   1  -4   7  128.01   10.13
  -1  -4  -7  127.77    9.49
   1  -4   8  379.23   13.82
   1   4   8  412.81   16.64
   1  -4   8  399.38   18.27
   1   4   8  396.98   14.77
   1  -4   8  346.00   13.67
  -1  -4  -8  402.70   14.80
   1  -4   9 3582.48  126.33
   1   4   9 3824.05  136.22
   1  -4   9 3531.67  126.21
   1   4   9 3796.05  134.20
   1  -4   9 3482.59  124.73
  -1  -4  -9 3786.08  133.54
   1  -4  10 3154.98  111.26
   1   4  10 3087.33  111.35
   1  -4  10 3086.12  110.68
   1   4  10 3155.85  111.87
   1  -4  10 3008.65  107.30
  -1  -4 -10 3144.13  111.05
   1  -4  11  993.69   35.46
   1   4  11 1091.77   40.41
   1  -4  11 1064.72   43.14
   1   4  11 1057.05   38.34
   1  -4  11 1063.55   39.27
  -1  -4 -11 1014.94   36.20
   1  -4  12   19.90    5.12
   1   4  12   21.08    8.83
   1  -4  12   20.68    6.67
   1   4  12   22.67    2.73
   1  -4  12    7.12    2.28
  -1  -4 -12   19.05    1.98
   1  -4  13  137.44    4.38
   1   4  13  156.94    7.89
   1  -4  13  174.58    8.38
   1   4  13  151.04    6.07
  -1  -4 -13  147.20    4.36
   1  -4  14   10.73    2.81
   1   4  14   12.16    3.66
   1  -4  14   15.59    4.64
   1   4  14   11.37    2.16
  -1  -4 -14    9.80    0.98
   1  -4  15   28.77    5.81
   1   4  15   31.10   10.18
   1  -4  15   37.08    4.43
   1   4  15   33.38    2.78
  -1   4 -15   30.00    2.74
   1   4  16   11.24    4.79
   1  -4  16   14.90    8.57
   1   4  16    9.93    2.17
  -1   4 -16    7.75    2.68
   1   4  17   -0.99    4.16
   1  -4  17    1.75    2.48
   1   4  17   -1.14    2.34
  -1   4 -17    1.72    2.25
   1   4  18    2.52    3.14
   1  -4  18    4.45    3.18
   1   4  18    7.71    3.92
  -1   4 -18    3.88    2.45
   1   4  19   29.26   10.95
   1  -4  19   32.94    4.85
   1   4  19   20.51    8.63
  -1   4 -19   25.13    2.80
   1   4  20    7.42    5.08
   1  -4  20    3.93    4.23
   1   4  20    4.26    2.40
  -1   4 -20    7.12    3.80
   1   4  21  109.14    7.99
   1  -4  21   89.14    7.54
   1   4  21  117.64    7.99
  -1   4 -21   99.39    6.85
   1   4  22    8.30    3.63
   1  -4  22   12.95    6.39
   1   4  22   17.14    7.33
  -1   4 -22   13.73    5.08
   1   4  23  142.83   11.23
   1  -4  23  169.43   12.66
   1   4  23  160.06   11.17
  -1   4 -23  145.55    9.82
   1   4  24   35.28   16.31
   1  -4  24   25.02    5.95
   1   4  24   36.40    4.32
  -1   4 -24   32.92   10.36
   1   4  25   26.47   12.95
   1  -4  25   23.94   11.29
   1   4  25   65.67    7.55
  -1   4 -25   31.99    3.06
   1   4  26    8.01    4.77
   1  -4  26    5.48    2.92
   1   4  26   12.86    3.98
  -1   4 -26    5.67    3.25
   1   4  27   70.40    9.23
   1  -4  27   58.16   29.09
   1   4  27   69.66    8.57
  -1   4 -27   63.70    7.26
   1   4  28   -1.07    4.84
   1  -4  28   -8.03    5.11
   1   4  28    3.58    3.16
  -1   4 -28    2.38    2.96
   1   4  29   36.82    7.00
   1  -4  29   24.07   17.26
   1   4  29   49.62    6.76
  -1   4 -29   41.96    5.84
   1   4  30    8.97    4.59
   1  -4  30    4.50    5.84
   1   4  31    5.53    4.63
   1  -4  31    5.21    5.50
   1   4  32    2.76    4.08
   1  -4  32    8.70    5.29
   1  -5 -31   34.53    7.14
  -1   5  31   24.34    8.16
   1  -5 -30   17.27    6.40
  -1  -5  30    5.45    5.63
  -1   5  30    9.56    4.81
   1  -5 -29   11.57    4.79
  -1  -5  29    4.95    6.95
  -1   5  29    2.42    3.80
  -1  -5  29   -0.48    2.07
   1  -5 -28   19.57    7.00
  -1  -5  28    2.81    3.20
  -1   5  28    9.16    5.94
  -1  -5  28    3.89    2.06
   1  -5 -27    8.51    6.23
  -1  -5  27    2.67    3.88
  -1   5  27    4.86    4.02
  -1  -5  27    2.78    1.55
   1  -5 -26    2.85    2.53
  -1  -5  26    0.97    5.94
  -1   5  26    1.63    3.68
  -1  -5  26    1.42    1.02
   1  -5 -25    0.09    1.87
  -1  -5  25    3.56    4.44
  -1   5  25    1.69    3.46
  -1  -5  25    3.05    1.75
   1  -5 -24   11.69    4.90
  -1  -5  24    7.18    5.48
  -1   5  24   15.70    3.96
  -1  -5  24   -0.23    1.94
   1  -5 -23    4.07    3.95
  -1  -5  23    7.34    5.14
  -1   5  23    7.09    2.96
  -1  -5  23    8.91    3.50
   1  -5 -22   44.82   20.57
  -1  -5  22   44.08    5.54
   1  -5 -21  129.66   11.67
  -1  -5  21   91.27    8.45
  -1   5  21  100.47    8.41
  -1  -5  21  104.34   17.24
   1  -5 -20   22.15    7.38
  -1  -5  20   13.70    7.74
  -1   5  20   12.47    4.54
  -1  -5  20   18.87    5.88
   1  -5 -19 1643.84   28.46
  -1  -5  19 1596.56   79.93
  -1   5  19 1695.80   19.34
  -1  -5  19 1537.87   76.04
   1  -5 -18   41.09   12.43
  -1  -5  18   46.93    5.79
  -1   5  18   41.48    4.06
  -1  -5  18   36.83    8.47
   1  -5 -16   89.80    8.78
  -1  -5  16   67.28    7.55
  -1   5  16   70.51    4.33
  -1  -5  16   84.98    5.86
   1  -5 -15  345.33   18.89
  -1  -5  15  326.45   11.49
  -1   5  15  354.17   16.76
  -1  -5  15  307.51   10.52
   1  -5 -14   -0.31    5.11
  -1  -5  14    4.55    4.69
  -1   5  14   11.00    2.61
  -1  -5  14    4.93    3.42
   1  -5 -13  221.77   14.09
  -1  -5  13  221.27   12.16
  -1   5  13  198.09   10.56
  -1  -5  13  218.06   11.47
   1  -5 -12   37.63    5.85
  -1  -5  12   35.72    3.16
  -1   5  12   35.19    3.01
  -1  -5  12   42.62    3.51
   1  -5 -11  108.50    8.02
  -1  -5  11  108.24    6.63
  -1   5  11  105.76    6.35
  -1  -5  11  113.71    6.91
   1  -5 -10  148.86    8.03
  -1  -5  10  168.18    8.51
  -1   5  10  158.83    6.24
  -1  -5  10  167.54    6.27
  -1   5  10  164.86    4.71
   1  -5  -9    2.12    4.35
   1   5  -9    3.21    0.78
  -1  -5   9    4.13    1.83
  -1   5   9    7.84    2.44
  -1  -5   9    4.10    2.78
  -1   5   9    6.46    1.72
   1  -5  -8  167.65    8.11
   1   5  -8  180.19    6.27
  -1  -5   8  195.69    7.46
  -1   5   8  180.00    6.53
  -1  -5   8  205.08    7.47
  -1   5   8  182.31    5.34
   1  -5  -7   76.40    7.63
   1   5  -7   71.29    5.60
  -1  -5   7   68.59    5.90
  -1   5   7   74.90    6.46
  -1  -5   7   73.89    6.53
  -1   5   7   77.97    5.99
   1  -5  -6   42.24    5.01
   1   5  -6   47.45    3.97
   1  -5  -6   50.59    5.81
  -1  -5   6   43.37    6.48
  -1  -5   6   48.33    4.39
  -1   5   6   40.65    5.45
   1  -5  -5   20.51    3.63
   1   5  -5   30.13    2.70
   1  -5  -5   35.73    4.91
  -1  -5   5   28.66    2.98
  -1  -5   5   24.66    2.85
  -1   5   5   28.73    2.63
   1  -5  -4   25.88    4.16
   1   5  -4   26.09    2.76
   1  -5  -4   25.20    3.84
  -1  -5   4   24.96    2.60
  -1  -5   4   29.89    3.42
  -1   5   4   23.45    2.26
   1  -5  -3  470.04   18.89
   1   5  -3  435.34   16.85
   1  -5  -3  444.13   17.69
  -1  -5   3  433.56   16.43
  -1  -5   3  449.88   17.04
  -1   5   3  454.33   16.79
   1  -5  -2   16.86    4.09
   1   5  -2   19.71    2.24
   1  -5  -2   23.09    7.96
  -1  -5   2   20.88    5.40
  -1  -5   2   22.18    7.43
   1  -5  -1  563.07   21.81
   1   5  -1  544.18   20.44
   1  -5  -1  548.38   21.27
  -1  -5   1  524.04   19.22
  -1  -5   1  523.84   19.59
   1  -5   0   13.96    3.65
   1   5   0   13.56    4.93
   1  -5   0   23.19    4.90
  -1  -5   0   18.92    1.89
   1  -5   0   15.08    6.41
  -1  -5   0    6.88    3.75
   1  -5   1  378.55   15.03
   1   5   1  363.97   14.03
  -1  -5  -1  394.33   14.58
   1  -5   1  350.52   14.17
   1  -5   1  373.11   14.69
  -1  -5  -1  391.46   14.86
   1  -5   2    8.18    2.14
   1   5   2    4.80    2.55
  -1  -5  -2    5.42    1.41
   1  -5   2    4.58    1.66
   1  -5   2    1.57    2.58
  -1  -5  -2    7.37    2.29
   1  -5   3  268.60   10.87
   1   5   3  256.74   10.74
   1  -5   3  267.81   11.44
   1   5   3  262.60    9.64
   1  -5   3  253.72   10.97
  -1  -5  -3  249.56    9.73
   1  -5   4   94.44    7.49
   1   5   4   93.29    7.72
   1  -5   4   91.55    7.90
   1   5   4  100.87    7.51
   1  -5   4   99.51    8.28
  -1  -5  -4   92.19    7.21
   1  -5   5  214.81    8.49
   1   5   5  216.34    9.43
   1  -5   5  200.26   12.90
   1   5   5  218.48    8.13
   1  -5   5  208.99    9.15
  -1  -5  -5  200.24    7.88
   1  -5   6  166.87    6.59
   1   5   6  190.12    8.56
   1  -5   6  167.04    8.24
   1   5   6  194.86    7.37
   1  -5   6  181.98    9.56
  -1  -5  -6  186.35    7.41
   1  -5   7  105.95    7.94
   1   5   7  123.57    6.47
   1  -5   7  124.03    7.07
   1   5   7  125.89    5.04
   1  -5   7  124.48   12.36
  -1  -5  -7  119.71    5.07
   1   5   8  233.53    8.80
   1  -5   8  249.70    9.65
   1   5   8  222.76    6.49
   1  -5   8  240.01    8.83
  -1  -5  -8  230.39    6.83
   1   5   9  104.77    9.43
   1  -5   9  106.75   10.00
   1   5   9   92.88    7.71
   1  -5   9   93.74    8.80
  -1  -5  -9   90.89    7.59
   1   5  10   11.45    5.02
   1  -5  10   11.70    4.83
   1   5  10    5.14    1.00
   1  -5  10    8.38    9.05
  -1  -5 -10    8.13    2.35
   1   5  11  288.10   15.17
   1  -5  11  293.66   15.73
   1   5  11  287.24   14.10
   1  -5  11  292.39   15.69
  -1  -5 -11  291.65   13.84
   1   5  12   13.39    6.00
   1  -5  12   17.59    3.41
   1   5  12   12.33    1.57
   1  -5  12   19.44    6.80
  -1  -5 -12   13.32    3.74
   1   5  13    3.19    4.11
   1  -5  13    2.11    5.29
   1   5  13    1.30    1.56
   1  -5  13   -0.40    2.22
  -1  -5 -13    0.52    0.48
   1   5  14   68.16    4.98
   1  -5  14   61.48    5.68
   1   5  14   63.05    3.21
   1  -5  14   87.27    5.86
   1   5  15   49.86    5.74
   1  -5  15   38.31   14.14
   1   5  15   43.27    4.91
   1  -5  15   38.27    9.69
   1   5  16   17.19    6.15
   1  -5  16   23.26    5.82
   1   5  16   17.15    3.06
   1   5  17   25.51    8.38
   1  -5  17   24.09    5.41
   1   5  17   20.36    3.04
  -1   5 -17   26.28    3.00
   1   5  18    1.75    2.99
   1  -5  18    2.38    4.26
   1   5  18    4.41    2.68
  -1   5 -18   -1.29    2.10
   1   5  19   -1.04    2.68
   1  -5  19    3.47    2.04
   1   5  19    2.05    2.13
  -1   5 -19    2.58    1.34
   1   5  20   11.70    4.79
   1  -5  20   25.77    6.37
   1   5  20   18.83    4.03
  -1   5 -20   11.84    2.75
   1   5  21   35.50   14.60
   1  -5  21   48.73   11.57
   1   5  21   35.01   10.80
  -1   5 -21   41.26    3.78
   1   5  22   26.16   10.38
   1  -5  22   23.29    5.11
  -1   5 -22   20.06    8.76
   1   5  23   93.04    8.49
   1  -5  23  107.34    9.31
  -1   5 -23  105.40    7.56
   1   5  24   35.86   17.21
   1  -5  24   31.76    5.75
  -1   5 -24   32.66    3.29
   1   5  25   15.96    5.84
   1  -5  25   27.06   13.88
   1   5  26    1.46    2.16
   1  -5  26    4.32    2.39
  -1   5 -26    1.53    1.85
   1   5  27   30.92    5.19
   1  -5  27   28.82   11.36
  -1   5 -27   21.38   11.22
   1   5  28   14.90    7.40
   1  -5  28    9.58    6.93
  -1   5 -28    7.90    6.09
   1   5  29    5.73    4.97
   1  -5  29   11.54    5.31
  -1   5 -29   10.72    3.79
   1   5  30   12.55    4.93
   1  -5  30    9.93    5.62
   1   5  31    7.04    5.36
   1  -5  31   -3.22    4.75
   1  -6 -29   11.55    4.62
  -1  -6  29   11.86    5.22
  -1   6  29    8.62    3.91
  -1  -6  29    4.83    4.02
   1  -6 -28   17.06    6.44
  -1  -6  28   31.05    5.62
  -1   6  28   26.29    4.46
  -1  -6  28   34.31    4.16
   1  -6 -27   27.54    7.65
  -1  -6  27    7.38    5.64
  -1   6  27   17.69    8.50
  -1  -6  27    1.86    1.73
   1  -6 -26   23.61   13.84
  -1  -6  26   29.62    5.65
  -1   6  26   21.02    4.82
  -1  -6  26   20.28   10.40
   1  -6 -25    8.81    4.43
  -1  -6  25   23.60    8.01
  -1   6  25    8.07    3.97
  -1  -6  25   -0.17    1.90
   1  -6 -24    4.24    5.21
  -1  -6  24    8.82    4.62
  -1   6  24    4.85    3.46
  -1  -6  24    4.26    4.14
   1  -6 -23    8.59    3.78
  -1  -6  23    4.34    3.94
  -1   6  23   13.31    4.20
  -1  -6  23   11.67    4.67
   1  -6 -22   12.97    5.73
  -1  -6  22   10.80    3.99
  -1   6  22    8.94    9.76
  -1  -6  22    2.22    1.52
   1  -6 -21  250.51   18.18
  -1  -6  21  208.09   14.27
  -1   6  21  186.68   12.25
  -1  -6  21  240.23   14.89
   1  -6 -20   -1.39    4.65
  -1  -6  20    9.84    5.28
  -1   6  20   10.62    3.64
  -1  -6  20    9.29    4.43
   1  -6 -19  581.62   36.10
  -1  -6  19  517.51   31.57
  -1   6  19  512.91   30.55
  -1  -6  19  552.74   33.41
   1  -6 -18  126.15   12.05
  -1  -6  18  105.85    9.31
  -1   6  18  154.34   15.14
  -1  -6  18  125.80   16.40
   1  -6 -17  342.17   20.67
  -1  -6  17  285.89   16.74
  -1   6  17  287.62   16.04
  -1  -6  17  298.51   16.66
   1  -6 -16  101.85    9.11
  -1  -6  16   97.48    8.24
  -1   6  16  101.78   13.95
  -1  -6  16   99.26    6.83
   1  -6 -15   83.81   24.40
  -1  -6  15   77.54    5.44
  -1   6  15  102.81    5.20
  -1  -6  15   93.86    6.99
   1  -6 -14    7.08    4.40
  -1  -6  14    7.74    4.17
  -1   6  14    7.07    3.03
  -1  -6  14   -1.71    2.53
   1  -6 -13   17.21    4.21
  -1  -6  13   15.71    6.17
  -1   6  13   16.93    2.72
  -1  -6  13    3.04    3.03
   1  -6 -12    4.51    4.15
  -1  -6  12    3.89    2.70
  -1   6  12    6.68    2.01
  -1  -6  12    5.13    2.78
   1  -6 -11    1.45    3.98
  -1  -6  11   -0.67    2.18
  -1   6  11   -1.28    1.86
  -1  -6  11    1.86    1.79
   1  -6 -10   25.00    4.79
  -1  -6  10   20.53    7.30
  -1   6  10   25.76    8.15
  -1  -6  10   19.32    8.21
   1  -6  -9    9.14    3.69
  -1  -6   9   10.41    2.95
  -1   6   9   11.41    3.32
  -1  -6   9    8.65    4.67
  -1   6   9   11.10    1.43
   1  -6  -8   31.50    3.96
  -1  -6   8   25.13    7.67
  -1   6   8   26.14    2.31
  -1  -6   8   29.87    9.26
  -1   6   8   31.11    1.77
   1  -6  -7    8.08    3.43
  -1  -6   7   -1.23    1.96
  -1   6   7    4.12    2.03
  -1  -6   7    3.05    1.28
   1  -6  -6   -5.12    3.15
   1   6  -6    1.65    0.92
   1  -6  -6    0.92    1.94
  -1  -6   6   -0.10    1.98
  -1  -6   6    1.42    1.73
  -1   6   6    1.13    1.55
   1   6  -5   32.99    6.17
   1  -6  -5   30.80    4.09
  -1  -6   5   32.67    3.72
  -1  -6   5   31.49    3.37
  -1   6   5   31.14    3.33
   1  -6  -4   37.92    4.71
   1   6  -4   26.93    2.65
  -1  -6   4   40.81    6.08
  -1  -6   4   33.36    3.54
  -1   6   4   36.61    3.50
   1  -6  -3    3.90    3.09
   1   6  -3    0.72    1.24
   1  -6  -3    2.80    2.23
  -1  -6   3    2.92    1.50
  -1  -6   3    2.97    1.92
   1  -6  -2   81.22    7.83
   1   6  -2   70.93    6.17
   1  -6  -2   77.76    7.69
  -1  -6   2   71.76    6.56
  -1  -6   2   78.79    7.24
   1  -6  -1   54.24    5.90
   1   6  -1   59.82    5.65
   1  -6  -1   51.07    5.47
  -1  -6   1   56.75    5.11
   1  -6  -1   53.50    5.41
  -1  -6   1   61.25    5.71
   1  -6   0  296.67    9.81
   1   6   0  282.25    8.95
   1  -6   0  299.89   11.42
  -1  -6   0  263.57    9.31
   1  -6   0  298.14   10.42
  -1  -6   0  277.19    8.57
   1  -6   1   91.00    8.12
   1   6   1   85.27    7.74
  -1  -6  -1   87.59    7.46
   1  -6   1   79.48    7.65
   1  -6   1   78.64    7.25
  -1  -6  -1   83.56    7.37
   1  -6   2  369.42   11.07
   1   6   2  360.27   17.73
  -1  -6  -2  373.05   10.40
   1  -6   2  329.27   11.17
   1  -6   2  322.21   10.51
  -1  -6  -2  322.34    9.56
   1  -6   3   50.40    4.73
   1   6   3   50.70    5.55
   1  -6   3   41.29   13.99
   1   6   3   40.08    3.42
   1  -6   3   55.42   13.00
  -1  -6  -3   45.73    4.53
   1  -6   4  116.12    4.23
   1   6   4   97.80    9.68
   1  -6   4  121.39    5.95
   1   6   4  112.89   26.37
   1  -6   4   92.70    8.25
  -1  -6  -4  104.72    8.76
   1  -6   5   48.58    4.27
   1   6   5   44.58    5.13
   1  -6   5   45.43    5.73
   1   6   5   40.94    3.52
   1  -6   5   46.17    4.95
  -1  -6  -5   40.86    3.90
   1   6   6   16.76    2.79
   1  -6   6   20.33    7.84
   1   6   6   19.55    1.06
   1  -6   6   22.42    8.71
  -1  -6  -6   16.03    1.82
   1   6   7  205.87   11.66
   1  -6   7  215.66   12.45
   1  -6   7  201.27   10.97
  -1  -6  -7  200.02   10.25
   1   6   8  720.44   34.75
   1  -6   8  653.25   32.40
   1  -6   8  632.27   30.45
  -1  -6  -8  668.84   31.20
   1   6   9  691.04   34.22
   1  -6   9  576.98   28.75
   1  -6   9  548.15   27.67
  -1  -6  -9  587.71   27.51
   1   6  10 1377.44   35.78
   1  -6  10 1227.37   32.85
   1  -6  10 1196.37   31.37
  -1  -6 -10 1253.68   31.09
   1   6  11   23.17   12.53
   1  -6  11   17.31   10.38
   1  -6  11    0.83    1.91
  -1  -6 -11   13.13    2.11
   1   6  12  146.00    8.47
   1  -6  12  171.13    9.96
   1  -6  12  164.33    9.67
   1   6  13  112.09    7.40
   1  -6  13  107.83    7.93
   1  -6  13  118.20    8.49
   1   6  14   96.31   10.72
   1  -6  14   94.70    5.82
   1  -6  14   75.62    6.66
   1   6  15  129.24    6.68
   1  -6  15  120.70    6.87
   1  -6  15  141.01    6.61
   1   6  16    2.08    2.53
   1  -6  16   14.81    5.14
   1  -6  16   12.35    5.73
   1   6  17  159.91   10.53
   1  -6  17  170.94   11.29
   1   6  18   -1.38    6.73
   1  -6  18    4.54    3.90
  -1   6 -18    1.76    3.49
   1   6  19  159.77   11.66
   1  -6  19  155.99   11.53
  -1   6 -19  162.41   11.04
   1   6  20    1.83    3.32
   1  -6  20   -0.75    3.92
  -1   6 -20    2.57    2.18
   1   6  21  102.98   18.82
   1  -6  21  107.07    8.82
  -1   6 -21   90.57    7.02
   1   6  22   -1.85    4.45
   1  -6  22    3.27    2.98
  -1   6 -22    3.89    3.14
   1   6  23   21.71   14.43
   1  -6  23   24.47    9.03
  -1   6 -23   22.64    9.53
   1   6  24   15.75    9.59
   1  -6  24   27.75   11.91
  -1   6 -24   20.12   11.95
   1   6  25   26.00    5.32
   1  -6  25   30.51   15.62
  -1   6 -25   18.39   11.71
   1   6  26   13.94    6.97
   1  -6  26   10.79    6.60
  -1   6 -26    5.07    3.58
   1   6  27    1.18    4.78
   1  -6  27    1.36    4.78
  -1   6 -27    4.07    3.60
   1   6  28   11.49    5.49
   1  -6  28    4.59    4.80
  -1   6 -28   15.30    4.34
   1   6  29    8.78    5.24
   1  -6  29    7.34    4.63
  -1   6 -29    4.24    3.78
   1  -7 -28    5.21    6.08
  -1  -7  28    2.34    3.40
  -1  -7  28    2.28    2.36
   1  -7 -27   15.09    6.34
  -1  -7  27   14.12    7.31
   1  -7 -26   -0.58    3.55
  -1  -7  26    1.75    4.22
  -1  -7  26   -1.52    2.31
  -1  -7  25   23.72    9.26
  -1   7  25   20.55    4.13
  -1  -7  25    3.45    2.76
   1  -7 -24    2.07    2.55
  -1  -7  24    3.84    4.37
  -1   7  24   -1.52    2.72
  -1  -7  24    0.78    1.43
   1  -7 -23   14.56    6.88
  -1  -7  23   13.07    6.41
  -1   7  23   15.02    9.94
  -1  -7  23   23.36    6.62
   1  -7 -22   19.15    8.05
  -1  -7  22   16.16    6.20
  -1   7  22   13.60    3.83
  -1  -7  22   -0.05    3.25
   1  -7 -21   14.42    4.86
  -1  -7  21   24.79    9.76
  -1   7  21   13.25    8.58
  -1  -7  21   -3.19    3.71
   1  -7 -20  346.07   32.34
  -1  -7  20  357.18   33.00
  -1   7  20  356.88   32.46
  -1  -7  20  405.10   37.18
   1  -7 -19  280.71   27.29
  -1  -7  19  269.72   25.33
  -1  -7  19  333.83   30.82
   1  -7 -18  409.39   25.10
  -1  -7  18  412.40   24.57
  -1  -7  18  416.48   25.08
   1  -7 -17  298.36   20.36
  -1  -7  17  253.06   17.18
  -1   7  17  257.36   16.29
  -1  -7  17  266.23   16.77
   1  -7 -16   39.21   13.50
  -1  -7  16   21.57    9.63
  -1   7  16   18.86    8.52
  -1  -7  16   29.84   10.05
   1  -7 -15  202.22   15.06
  -1  -7  15  183.22   14.09
  -1   7  15  198.79   13.67
  -1  -7  15  232.54   15.82
   1  -7 -14   -1.73    4.27
  -1  -7  14    1.77    2.09
  -1   7  14    3.91    2.04
  -1  -7  14    4.07    2.97
   1  -7 -13  206.53   13.33
  -1  -7  13  188.61   11.85
  -1   7  13  168.64    9.77
  -1  -7  13  182.41   10.66
   1  -7 -12    7.45    4.34
  -1  -7  12   11.31    4.59
  -1   7  12    7.38    5.50
  -1  -7  12   10.34    4.03
   1  -7 -11  138.47    8.04
  -1  -7  11  134.03    6.00
  -1   7  11  126.28   13.65
  -1  -7  11  138.17    5.45
   1  -7 -10    8.79    4.33
  -1  -7  10   14.19    3.94
  -1   7  10    8.70    2.46
  -1  -7  10   12.27    3.62
   1  -7  -9   33.65   11.73
  -1  -7   9   31.82   11.26
  -1   7   9   32.80   13.86
  -1  -7   9   39.53    4.53
   1  -7  -8   -1.41    2.61
  -1  -7   8    2.08    2.07
  -1   7   8    1.60    1.25
  -1  -7   8    2.03    2.00
  -1   7   8    1.62    0.96
   1  -7  -7    6.54    3.88
  -1  -7   7    3.15    2.98
  -1   7   7    3.89    2.11
  -1  -7   7    0.93    2.81
  -1   7   7    3.68    2.37
   1  -7  -6   -0.96    2.61
   1  -7  -6    1.67    1.91
  -1  -7   6    0.84    2.28
  -1  -7   6    2.22    1.57
  -1   7   6    2.58    1.59
   1  -7  -5  123.73    6.77
  -1  -7   5  106.36    5.19
  -1  -7   5  119.54    5.47
  -1   7   5  117.70    4.61
   1  -7  -4   38.19    9.31
  -1  -7   4   28.72    9.40
  -1  -7   4   28.81   10.34
  -1   7   4   30.96    4.26
   1  -7  -3    2.06    1.73
  -1  -7   3    6.46    2.14
  -1  -7   3    2.88    2.10
   1  -7  -2    3.66    2.63
   1   7  -2    2.64    2.61
   1  -7  -2    5.15    2.10
  -1  -7   2    1.41    1.17
   1  -7  -2    0.77    2.28
  -1  -7   2    4.82    2.38
   1  -7  -1    6.63    2.75
   1   7  -1   16.88    5.79
   1  -7  -1   16.15    8.08
  -1  -7   1   13.59    4.30
   1  -7  -1   14.02    4.62
  -1  -7   1   16.21    4.83
   1  -7   0    3.07    1.89
   1   7   0    5.00    2.44
  -1  -7   0    3.17    1.55
   1  -7   0    2.62    2.44
  -1  -7   0    1.47    2.17
   1  -7   1   61.29    4.51
   1   7   1   48.54    3.66
   1  -7   1   51.17    4.59
   1  -7   1   50.09    4.77
  -1  -7  -1   55.04    4.25
   1  -7   2    2.27    1.08
   1   7   2    2.21    2.24
   1  -7   2    3.76    2.00
   1  -7   2    1.86    3.17
  -1  -7  -2    0.74    1.81
   1   7   3   58.68    4.57
   1  -7   3   71.04    4.64
   1  -7   3   67.35   10.15
  -1  -7  -3   70.80    3.29
   1   7   4   23.61    3.11
   1  -7   4   27.10    9.38
   1  -7   4   29.53    8.55
  -1  -7  -4   24.78    2.40
   1   7   5   59.74    4.64
   1  -7   5   61.99    5.03
   1  -7   5   55.63    4.81
  -1  -7  -5   59.14    3.75
   1   7   6   41.81    4.90
   1  -7   6   36.98    4.70
   1  -7   6   37.74    9.76
  -1  -7  -6   37.55    3.70
   1   7   7   73.05    4.89
   1  -7   7   63.70    7.40
   1  -7   7   76.39    6.00
  -1  -7  -7   79.13    4.36
   1   7   8    5.83    3.90
   1  -7   8   12.48    3.96
   1  -7   8    7.76    6.05
  -1  -7  -8    4.07    1.93
   1   7   9  505.72   23.26
   1  -7   9  495.66   23.07
   1  -7   9  514.91   23.66
  -1  -7  -9  510.70   21.79
   1   7  10  126.10    6.30
   1  -7  10  145.38    7.17
   1  -7  10  130.12    6.53
  -1  -7 -10  154.72    4.32
   1   7  11  149.70    7.54
   1  -7  11  127.98    6.99
   1  -7  11  121.99    6.17
   1   7  12   -0.62    4.43
   1  -7  12    3.95    3.09
   1  -7  12    5.27    2.84
   1   7  13  381.32   24.52
   1  -7  13  396.31   22.17
   1  -7  13  369.26   20.47
   1   7  14   23.89   10.25
   1  -7  14   27.42   12.32
   1  -7  14   11.77    8.02
   1   7  15  325.17   21.69
   1  -7  15  344.37   23.10
   1  -7  15  317.18   21.23
   1   7  16    3.75    3.95
   1  -7  16   -0.17    4.72
   1  -7  16    0.17    3.48
   1   7  17  221.07   14.83
   1  -7  17  225.64   16.13
   1   7  18    0.50    3.58
   1  -7  18    3.21    5.15
   1   7  19   99.49   10.79
   1  -7  19   83.50    9.96
  -1   7 -19   92.07   10.05
   1   7  20    5.01    4.51
   1  -7  20   -0.84    4.29
  -1   7 -20    4.31    2.76
   1   7  21    4.67    4.67
   1  -7  21    2.29    3.79
  -1   7 -21    6.65    3.33
   1   7  22   15.45   11.02
   1  -7  22   10.81    5.00
  -1   7 -22   11.30    3.38
   1   7  23   36.74   18.43
   1  -7  23   43.66   16.43
  -1   7 -23   35.53   10.23
   1   7  24   12.04    6.68
   1  -7  24   18.56   13.46
  -1   7 -24    6.42    5.83
   1   7  25   37.48    5.81
   1  -7  25   27.90   16.02
  -1   7 -25   20.98   12.23
   1   7  26   11.99    5.04
   1  -7  26    6.68    5.96
  -1   7 -26    8.62    6.53
   1   7  27    0.31    4.50
   1  -7  27   -1.02    4.62
  -1   7 -27   -1.52    3.69
   1  -8 -25   18.18    6.92
  -1  -8  25    4.96    6.04
  -1  -8  25    1.08    1.27
   1  -8 -24  140.08   13.08
  -1  -8  24  117.10    9.43
  -1  -8  24  127.63   20.46
   1  -8 -23    0.46    4.14
  -1  -8  23   -0.80    4.50
  -1  -8  23    3.26    2.50
   1  -8 -22  109.89   13.63
  -1  -8  22   92.82   10.83
  -1  -8  22   63.00   19.86
   1  -8 -21   25.16    5.99
  -1  -8  21    9.87    6.05
  -1  -8  21   20.22    8.18
   1  -8 -20   33.84   13.52
  -1  -8  20   28.86    6.18
  -1  -8  20   34.99    8.97
   1  -8 -19  141.02   34.86
  -1  -8  19  139.27   15.48
  -1  -8  19  161.55   17.24
   1  -8 -18   14.57    6.70
  -1  -8  18   11.53    6.20
  -1  -8  18   11.84    6.91
   1  -8 -17   28.10   12.73
  -1  -8  17   23.85   13.94
  -1   8  17   35.94    4.75
  -1  -8  17   29.86    9.14
   1  -8 -16    3.66    2.75
  -1  -8  16    7.54    3.54
  -1   8  16    2.37    2.28
  -1  -8  16    6.16    2.94
   1  -8 -15    4.64    4.39
  -1  -8  15    1.67    1.14
  -1   8  15   -0.09    2.24
  -1  -8  15   -1.81    2.39
   1  -8 -14    2.40    1.85
  -1  -8  14    2.40    1.82
  -1   8  14    2.91    1.95
  -1  -8  14    1.54    2.34
   1  -8 -13   12.28    5.88
  -1  -8  13   13.89    4.71
  -1   8  13   11.03    2.45
  -1  -8  13   17.74    8.78
   1  -8 -12    0.74    2.23
  -1  -8  12    1.81    3.11
  -1   8  12    1.22    2.43
  -1  -8  12    0.15    1.93
   1  -8 -11   39.86   17.73
  -1  -8  11   32.51   12.61
  -1   8  11   40.49    6.60
  -1  -8  11   36.82   10.05
   1  -8 -10   -0.23    2.62
  -1  -8  10    1.76    4.18
  -1   8  10    1.04    1.09
  -1  -8  10   -0.95    2.85
   1  -8  -9  113.82    8.08
  -1  -8   9  121.36    8.38
  -1   8   9  103.69    6.68
  -1  -8   9  132.02    8.54
   1  -8  -8    1.48    1.69
  -1  -8   8    7.60    2.53
  -1   8   8    5.38    2.03
  -1  -8   8    1.62    1.71
   1  -8  -7  267.47   16.09
  -1   8   7  282.64   15.24
  -1  -8   7  275.80   15.24
   1  -8  -6  136.36    8.63
  -1  -8   6  135.81    8.47
  -1   8   6  140.41    8.19
   1  -8  -5  151.33    6.21
  -1  -8   5  146.56    6.03
  -1   8   5  136.88    4.61
   1  -8  -4  257.30    8.33
  -1  -8   4  258.15    7.45
  -1   8   4  244.09    6.99
   1  -8  -3  100.14    4.69
  -1  -8   3  109.19    5.09
   1  -8  -2   74.21    3.62
  -1  -8   2   76.96    6.28
   1  -8  -1    4.97    2.57
  -1  -8   1   -3.05    2.32
   1  -8   0  337.85    9.81
  -1  -8   0  324.45   10.33
   1  -8   1    3.74    3.16
   1  -8   1    2.06    2.12
  -1  -8  -1    2.57    1.14
   1   8   2  380.69    9.78
   1  -8   2  357.13   10.68
   1  -8   2  352.02   10.10
  -1  -8  -2  390.74    9.31
   1   8   3    3.54    2.72
   1  -8   3    0.70    1.32
   1  -8   3    1.04    2.01
  -1  -8  -3    1.26    1.09
   1   8   4  196.41    6.77
   1  -8   4  200.54    7.51
   1  -8   4  194.35    7.15
  -1  -8  -4  218.75    6.26
   1   8   5    1.29    1.63
   1  -8   5    1.92    2.50
   1  -8   5   -1.43    1.95
  -1  -8  -5   -0.77    2.06
   1   8   6   55.56    4.32
   1  -8   6   31.64    3.99
   1  -8   6   39.88   12.87
  -1  -8  -6   38.38    7.97
   1   8   7   29.03    9.30
   1  -8   7   38.32    3.99
   1  -8   7   30.78    7.42
  -1  -8  -7   34.12    2.48
   1   8   8   86.11    7.33
   1  -8   8   84.32    8.22
   1  -8   8   65.61    5.17
  -1  -8  -8   61.11    2.89
   1   8   9 1013.68   62.90
   1  -8   9  970.73   60.60
   1  -8   9  977.26   60.77
   1   8  10  176.35   13.58
   1  -8  10  184.42   14.67
   1  -8  10  147.11   13.68
   1   8  11  134.34   10.59
   1  -8  11  134.93   13.22
   1  -8  11  117.50   10.26
   1   8  12  371.11   24.15
   1  -8  12  331.37   21.52
   1  -8  12  322.18   20.21
   1   8  13   10.96    5.31
   1  -8  13    8.06    4.88
   1  -8  13   -1.06    3.00
   1   8  14   62.60    7.15
   1  -8  14   61.78    7.05
   1  -8  14   54.58   14.36
   1   8  15   -2.64    3.63
   1  -8  15    6.02    3.00
   1  -8  15    3.53    2.51
   1   8  16    5.99    3.82
   1  -8  16   12.91    5.58
   1   8  17    7.10    4.53
   1  -8  17    6.23    3.42
   1   8  18   38.54   18.04
   1  -8  18   36.75   13.57
  -1   8 -18   47.32    4.80
   1   8  19   22.40   12.99
   1  -8  19   16.61    5.23
  -1   8 -19   15.22    6.57
   1   8  20   79.74    7.64
   1  -8  20   50.81    6.33
  -1   8 -20   69.10    5.52
   1   8  21   23.13    6.74
   1  -8  21   22.39   12.64
  -1   8 -21   27.53    4.46
   1   8  22   38.55    6.04
   1  -8  22   27.88    9.62
  -1   8 -22   36.33    5.27
   1   8  23   -1.25    3.89
   1  -8  23    9.63    7.11
  -1   8 -23    5.08    3.66
   1   8  24   12.57    4.94
   1  -8  24   18.46    5.63
  -1   8 -24   10.85    7.16
   1   8  25    2.70    4.79
   1  -8  25    7.60    5.00
  -1   8 -25    2.56    1.68
  -1  -9  23    0.69    3.14
  -1  -9  23   -0.57    2.64
   1  -9 -22    3.09    3.71
  -1  -9  22    1.32    2.57
  -1  -9  22    4.13    3.04
   1  -9 -21   13.46    6.26
  -1  -9  21    1.25    2.93
  -1  -9  21    1.43    1.80
   1  -9 -20   84.57   10.95
  -1  -9  20   74.83    7.33
  -1  -9  20   65.31    6.29
   1  -9 -19   78.00    9.56
  -1  -9  19   56.94   18.37
   1  -9 -18  207.58   13.45
  -1  -9  18  182.96   10.82
   1  -9 -17    7.92    5.49
  -1  -9  17   13.35    5.14
   1  -9 -16    8.74    4.40
  -1  -9  16    6.77    4.06
   1  -9 -15   25.86    6.53
  -1  -9  15    3.88    2.30
   1  -9 -14    1.65    3.44
  -1  -9  14    3.01    1.66
   1  -9 -13   70.33    6.10
  -1  -9  13   67.98    5.62
   1  -9 -12    2.91    2.69
  -1  -9  12    0.65    1.51
   1  -9 -11   62.76   20.29
  -1  -9  11    3.58    4.40
   1  -9 -10    1.66    1.44
  -1  -9  10    1.06    1.59
   1  -9  -9   15.95    7.96
  -1  -9   9   11.40    5.17
   1  -9  -8   73.47    6.80
  -1  -9   8   51.20   16.27
   1  -9  -7   17.82    3.70
  -1   9   7   14.14    6.15
  -1  -9   7   10.06    4.06
   1  -9  -6  168.88   11.57
  -1  -9   6  150.75   10.58
  -1  -9   5   52.65    4.87
  -1   9   5   46.98    3.92
  -1  -9   4    8.63    3.92
  -1   9   4    7.88    4.65
  -1  -9   3   80.70    6.73
  -1   9   3   75.54    5.68
  -1  -9   2   18.98    8.37
   1  -9  -1    0.21    3.53
  -1  -9   1    1.64    2.14
   1  -9   0   19.86    9.48
  -1  -9   0   25.22    9.61
   1  -9   1    6.72    4.32
   1  -9   1    2.21    2.38
  -1  -9  -1    5.46    3.31
   1  -9   2    3.53    2.70
   1  -9   2    2.37    4.58
  -1  -9  -2    6.00    3.25
   1  -9   3    8.65    5.08
   1  -9   3   10.09    5.22
  -1  -9  -3   10.18    5.60
   1  -9   4    2.50    2.83
   1  -9   4    1.32    3.18
  -1  -9  -4    0.78    1.28
   1  -9   5    2.65    1.44
   1  -9   5    1.70    1.72
  -1  -9  -5    1.73    1.98
   1   9   6    0.73    1.64
   1  -9   6    1.35    1.33
   1  -9   6    0.42    2.55
  -1  -9  -6    0.34    1.22
   1   9   7    0.98    2.25
   1  -9   7    2.32    2.74
   1  -9   7    2.71    3.45
   1   9   8    3.40    3.12
   1  -9   8    4.12    2.48
   1  -9   8   11.65    8.55
   1   9   9    2.88    2.52
   1  -9   9    4.23    3.27
   1  -9   9    8.23    2.47
   1   9  10   42.60    6.61
   1  -9  10   38.59    4.82
   1  -9  10   35.13   12.86
   1   9  11    9.18    5.18
   1  -9  11    8.08    3.17
   1  -9  11    8.86    3.44
   1   9  12    2.04    3.33
   1  -9  12    0.11    2.30
   1  -9  12    1.87    1.36
   1   9  13   12.77    3.65
   1  -9  13   15.46    4.15
   1  -9  13   18.98    5.77
   1   9  14    2.77    3.55
   1  -9  14    4.00    5.08
   1  -9  14   -0.19    2.58
   1   9  15   19.57    5.68
   1  -9  15   27.58    5.90
   1   9  16   -4.37    4.29
   1  -9  16    0.50    2.49
   1   9  17   33.98    4.97
   1  -9  17   28.51    8.16
  -1   9 -17   49.09    5.60
   1   9  18    6.98    5.17
   1  -9  18    9.02    5.42
  -1   9 -18    4.42    3.23
   1   9  19   47.17    6.42
   1  -9  19   32.70    5.69
  -1   9 -19   26.20   17.68
   1   9  20    8.70    3.97
   1  -9  20   11.73    9.85
  -1   9 -20   13.77    7.03
   1   9  21    4.65    4.61
   1  -9  21   12.49    4.81
  -1   9 -21    5.49    3.88
   1   9  22    3.28    6.06
   1  -9  22    1.64    5.26
   1   9  23  217.15   16.07
   1  -9  23  244.39   25.88
  -1   9 -23  246.80   16.29
  -1  10  19   13.18    5.37
  -1 -10  19    5.59    3.05
  -1  10  18   20.19    5.08
  -1 -10  18   18.22    9.89
  -1 -10  17    4.92    3.99
  -1 -10  16    0.79    2.54
  -1 -10  15    9.45    7.48
  -1 -10  14    7.09    3.48
  -1 -10  13    0.86    0.83
  -1 -10  12    8.64    3.97
  -1 -10  11   -2.72    3.03
  -1 -10  10   36.12   12.37
  -1 -10   9   -0.24    2.63
  -1 -10   8   30.40   11.52
  -1 -10   7   16.48    6.21
  -1 -10   6   55.07    4.99
  -1 -10   5  735.09   25.46
  -1 -10   3   37.77   14.17
  -1  10   3   39.34    4.67
  -1 -10   2  171.70   16.22
  -1  10   2  170.86   15.89
  -1 -10   1   75.72    8.16
  -1  10   1   69.93    7.87
  -1 -10   0  190.59   17.93
  -1  10   0  172.00   16.25
   1 -10   2  128.95   14.07
  -1 -10  -2  134.29   12.82
  -1 -10  -3    1.08    2.10
   1 -10   4   67.66    5.17
  -1 -10  -4   72.72   11.55
   1 -10   5    2.64    2.41
   1 -10   5    1.10    1.27
  -1 -10  -5    1.16    1.34
   1 -10   6   33.54   16.63
   1 -10   6   43.86   12.78
   1 -10   7    5.69    3.33
   1 -10   7    3.23    2.26
   1 -10   8    6.01    5.02
   1 -10   8    9.09    2.72
   1 -10   9   23.39    9.40
   1 -10   9   36.93    9.13
   1 -10  10  132.55   14.40
   1 -10  10  119.25   13.50
   1  10  11    3.14    3.67
   1 -10  11    3.07    3.48
   1  10  12    4.56    3.28
   1 -10  12    6.87    4.26
   1  10  13   16.22   11.37
   1 -10  13   17.19    5.25
   1  10  14    4.80    3.88
   1 -10  14    8.17    4.90
   1  10  15   14.22    6.57
   1 -10  15    8.21    8.04
  -1  10 -15   21.88    4.02
   1  10  16    5.19    4.19
   1 -10  16    5.48    5.63
  -1  10 -16   10.48    5.69
   1  10  17    2.11    3.69
   1 -10  17    9.75    4.35
  -1  10 -17    5.55    3.15
   1  10  18   13.29    4.55
   1 -10  18    7.24    5.72
  -1  10 -18    7.52    4.94
   1  10  19    2.61    3.99
   1 -10  19    4.19    4.09
  -1  10 -19   -0.78    3.70
  -1 -11  15    0.82    1.46
  -1 -11  14    3.36    2.00
  -1 -11  13    1.61    2.38
  -1 -11  12    2.69    2.01
  -1 -11  11    2.69    2.88
  -1 -11  10   -2.23    2.73
  -1 -11   9    3.30    4.02
  -1 -11   8    7.89    6.07
  -1 -11   7    1.43    1.49
  -1 -11   6   14.77    7.31
  -1 -11   5   33.07   12.40
  -1 -11   4  144.46   14.14
  -1 -11   3   29.50   14.53
  -1 -11   2    2.21    2.20
  -1 -11   1    1.89    2.59
  -1  11   1    1.56    2.40
  -1 -11   0    3.34    2.68
  -1  11   0    7.87    3.64
  -1 -11  -1    6.55    4.09
  -1  11  -1    3.00    2.02
  -1 -11  -2    2.81    2.07
  -1  11  -2    2.33    3.39
  -1 -11  -3    1.78    1.75
  -1  11  -3    0.39    2.74
  -1  11  -4    7.34    3.86
  -1  11  -5    1.07    2.92
  -1  11  -6    8.87    4.63
  -1  11  -7   20.09    3.69
  -1  11  -8    3.68    3.37
  -1  11  -9   47.49    5.07
  -1  11 -10    7.79    4.62
  -1  11 -11   30.86   10.73
  -1  11 -12    8.58    4.73
  -1  11 -13   17.96    8.02
   1 -11  14   16.19    5.68
  -1  11 -14    5.50    4.60
   1 -11  15    8.18    3.93
  -1  11 -15    3.63    3.82
  -1 -12   7    1.06    2.52
  -1 -12   6    3.56    2.80
  -1 -12   5   69.75   27.05
  -1 -12   4   81.10   16.26
  -1 -12   3   75.19    7.50
  -1 -12   2    6.50    3.70
  -1 -12   1    4.34    3.11
  -1 -12   0   10.02    4.73
  -1 -12  -1    0.83    2.12
  -1  12  -2   20.93    6.33
  -1  12  -3    3.36    2.20
  -1  12  -4   16.63    5.84
  -1  12  -5    1.01    2.66
  -1  12  -6   14.60    4.90
   2   0 -33    5.05    2.80
  -2   0  33    4.90    3.17
   2   0 -32    9.54    5.15
  -2   0  32    1.31    2.39
   2   0 -31    0.98    1.33
  -2   0  31    5.78    6.18
   2   0 -30   11.42    6.50
  -2   0  30   27.09    6.18
   2   0 -29    5.93    4.74
  -2   0  29    3.99    5.00
   2   0 -28   61.51    6.54
  -2   0  28   76.37    7.43
   2   0 -27    6.06    4.60
  -2   0  27   12.46    5.55
   2   0 -26  147.85   12.63
  -2   0  26  112.07    9.73
   2   0 -25    4.20    4.49
  -2   0  25    4.55    5.43
   2   0 -24   32.15    5.68
  -2   0  24   38.24    7.52
   2   0 -23    1.07    4.47
  -2   0  23   -3.73    4.02
   2   0 -22  167.69   12.42
  -2   0  22  141.43   10.44
   2   0 -21    2.44    4.87
  -2   0  21   -3.04    3.73
   2   0 -20   26.20    5.30
  -2   0  20   20.86    5.54
   2   0 -19    5.10    4.88
  -2   0  19   -4.28    4.19
  -2   0  19    0.61    0.86
   2   0 -18   24.06    6.30
  -2   0  18   22.92    3.95
  -2   0  18   27.78    3.03
   2   0 -17    8.18    5.07
  -2   0  17    2.26    3.35
  -2   0  17   -0.08    0.97
   2   0 -16   95.33    7.74
  -2   0  16   85.84    6.23
  -2   0  16  103.81    5.48
   2   0 -15    4.70    4.34
  -2   0  15    3.87    3.18
  -2   0  15   -0.79    1.19
   2   0 -14  224.46   11.15
  -2   0  14  195.94    7.91
  -2   0  14  197.00    6.12
   2   0 -13    1.31    3.74
  -2   0  13    2.49    2.57
  -2   0  13    0.86    0.64
   2   0 -12  418.08   18.84
  -2   0  12  405.24   16.21
  -2   0  12  418.74   15.60
   2   0 -11    2.22    2.36
  -2   0  11    1.54    3.14
  -2   0  11   -0.80    1.43
   2   0 -10 1873.10   48.55
  -2   0  10 1809.62   46.55
  -2   0  10 1867.74   45.31
   2   0  -9    4.09    4.23
  -2   0   9   -2.57    2.67
  -2   0   9   -0.23    1.34
   2   0  -8  911.06   25.97
  -2   0   8  858.76   22.20
  -2   0   8  862.82   21.50
   2   0  -7    3.77    3.44
  -2   0   7    1.60    2.12
  -2   0   7    1.96    1.24
   2   0  -6  763.35   20.12
  -2   0   6  813.66   19.55
  -2   0   6  739.73   17.36
   2   0  -5    7.90    3.68
  -2   0   5    1.38    1.52
  -2   0   5    2.02    1.00
   2   0  -4  372.55   10.84
  -2   0   4  381.35    9.87
  -2   0   4  377.57    9.43
   2   0  -3    3.18    3.05
  -2   0   3    1.04    0.98
  -2   0   3    1.27    1.14
   2   0  -2  492.50   13.36
   2   0  -2  501.05   13.07
  -2   0   2  477.12   11.58
   2   0  -1   -1.16    2.70
   2   0  -1    1.59    1.39
  -2   0   1    1.23    1.63
   2   0   0 1395.83   32.91
   2   0   0 1305.50   30.32
  -2   0   0 1354.42   31.07
   2   0   1    4.00    2.63
   2   0   1    1.43    1.12
  -2   0  -1    2.10    1.46
   2   0   2 2746.94   62.48
   2   0   2 2990.14   67.12
  -2   0  -2 2867.67   63.98
   2   0   3    1.65    1.59
   2   0   3    0.28    0.89
  -2   0  -3   -1.49    1.51
  -2   0  -4 4368.32   14.95
   2   0   5    2.06    2.63
   2   0   5   -0.96    1.89
  -2   0  -5   -0.42    1.76
   2   0   6 3158.96   17.93
   2   0   6 3072.49   69.47
  -2   0  -6 3118.14   12.86
   2   0   7    2.44    2.36
   2   0   7   -0.51    1.95
  -2   0  -7    2.02    1.68
   2   0   8  469.42   13.79
   2   0   8  428.08   12.20
  -2   0  -8  431.25   11.49
   2   0   9    0.96    2.49
   2   0   9    0.31    0.69
  -2   0  -9    1.55    1.02
   2   0  10    2.31    1.36
   2   0  10    2.79    1.16
  -2   0 -10    2.15    1.59
   2   0  11    2.65    2.73
   2   0  11    5.78    2.44
  -2   0 -11    2.33    1.38
   2   0  12   99.92    8.36
   2   0  12   90.66    7.92
  -2   0 -12  101.84    8.61
   2   0  13    0.59    1.79
   2   0  13    0.23    1.63
  -2   0 -13   -1.92    1.72
   2   0  14   83.71    7.82
   2   0  14   96.22   10.33
  -2   0 -14  109.54    9.20
   2   0  15    1.44    2.05
   2   0  15   -1.03    3.13
  -2   0 -15    0.64    1.76
   2   0  16   50.36   15.54
   2   0  16   50.66    3.82
  -2   0 -16   47.97    2.64
   2   0  17    2.57    4.01
   2   0  17   -0.24    4.41
  -2   0 -17    0.51    1.73
   2   0  18  204.48    8.93
   2   0  18  225.51    8.90
  -2   0 -18  223.14    7.02
   2   0  19   -9.24    7.98
   2   0  19   -0.60   49.25
  -2   0 -19   -4.67    2.02
   2   0  20 4741.39   76.59
   2   0  20 4725.91   77.12
  -2   0 -20 4766.61   25.80
   2   0  21   -4.68   16.95
   2   0  21  -12.85    9.54
  -2   0 -21   -6.23   26.66
   2   0  22  923.33   46.82
   2   0  22  972.50   49.81
  -2   0 -22  991.39   48.95
   2   0  23   -2.22   16.84
   2   0  23   -6.41   12.85
  -2   0 -23   -2.12    1.82
   2   0  24  317.23   19.82
   2   0  24  293.80   26.73
   2   0  25   -0.26    6.32
   2   0  25   -1.75    5.66
   2   0  26  102.19   13.81
   2   0  26  102.58   14.03
   2   0  27   -1.59    2.80
   2   0  27   -0.51    3.99
   2   0  28   45.93    7.02
   2   0  28   42.33    6.45
   2   0  29    0.27    3.39
   2   0  29    3.71    4.57
   2   0  30    6.29    4.45
   2   0  30    9.93    5.58
   2   0  31    0.74    3.21
   2   0  31    3.71    3.88
   2   0  32    6.43    3.53
   2   0  32   19.94    5.70
   2   0  33    2.96    3.23
   2  -1 -33   -0.82    3.55
  -2  -1  33   11.33    6.22
  -2   1  33    1.72    4.35
   2  -1 -32    2.57    4.23
  -2  -1  32    3.59    7.34
  -2   1  32    0.57    4.19
   2  -1 -31    1.18    2.21
  -2  -1  31    7.17    5.71
  -2   1  31   11.14    5.31
   2  -1 -30    1.77    2.07
  -2   1  30    1.42    4.79
  -2  -1  30    3.79    3.19
   2  -1 -29   13.30   10.93
   2   1 -29   11.84    6.99
  -2   1  29   20.60    7.19
  -2  -1  29    7.61    3.64
   2  -1 -28    9.28    5.85
   2   1 -28    4.22    4.19
  -2   1  28    0.53    4.41
  -2  -1  28   12.92    5.30
   2  -1 -27    8.69    5.40
   2   1 -27    4.12    4.05
  -2  -1  27    9.15    5.42
  -2   1  27   10.55    4.61
   2  -1 -26    8.99    5.60
   2   1 -26    6.72    4.44
  -2  -1  26    3.43    4.80
  -2   1  26    4.11    4.03
   2   1 -25    7.30    4.50
   2  -1 -25    8.34    4.74
  -2  -1  25    3.80    4.94
  -2   1  25    0.47    4.99
   2   1 -24   43.78    5.67
   2  -1 -24   19.60    4.96
  -2  -1  24   42.05    5.49
  -2   1  24   34.23    5.62
   2   1 -23   41.34    8.04
   2  -1 -23   32.19    6.42
  -2  -1  23   40.62    7.80
  -2   1  23   30.00    5.83
   2  -1 -22   22.46    5.14
   2   1 -22    6.81    5.02
  -2  -1  22   24.43    4.76
  -2   1  22   27.35    6.25
   2   1 -21   24.33    4.52
   2  -1 -21   15.50    5.03
  -2  -1  21   23.14    4.80
  -2   1  21   15.08    3.94
  -2  -1  21   25.62    1.88
   2  -1 -20   -1.37    4.94
   2   1 -20    0.13    4.43
  -2  -1  20    4.28    4.53
  -2   1  20    1.23    2.61
  -2  -1  20    2.50    1.31
   2   1 -19    4.31    4.34
   2  -1 -19   -2.34    5.36
  -2  -1  19   -5.57    4.79
  -2   1  19    6.26    2.75
  -2  -1  19    2.81    1.75
   2   1 -18   26.36    4.96
   2  -1 -18   31.23    7.86
  -2  -1  18   28.92    4.44
  -2   1  18   15.24    4.27
  -2  -1  18   29.43    2.27
   2  -1 -17    1.46    5.44
   2   1 -17    3.00    4.53
  -2  -1  17   10.18    3.77
  -2   1  17    9.16    5.33
  -2  -1  17   12.46    4.73
  -2   1  17   11.87    2.02
   2  -1 -16   28.62    6.20
   2   1 -16   37.52    4.82
  -2  -1  16   30.51    3.77
  -2   1  16   29.16    8.85
  -2  -1  16   30.85    1.85
  -2   1  16   28.88    2.28
   2   1 -15  246.62   11.40
   2  -1 -15  243.88   11.87
  -2  -1  15  218.52    8.60
  -2   1  15  235.12    8.91
  -2  -1  15  238.83    7.75
  -2   1  15  237.98    6.83
   2  -1 -14   13.72    5.16
   2   1 -14   13.18    4.71
  -2  -1  14   11.71    5.00
  -2   1  14   15.15    7.16
  -2  -1  14   13.59    3.51
  -2   1  14   13.79    4.15
   2  -1 -13 1124.37   43.58
   2   1 -13 1172.01   44.60
  -2  -1  13 1164.24   42.97
  -2   1  13 1198.76   45.70
  -2  -1  13 1223.38   43.97
  -2   1  13 1178.45   42.11
   2   1 -12   10.81    5.47
   2  -1 -12   15.91    6.40
  -2  -1  12    9.49    6.04
  -2   1  12    9.33    3.80
  -2  -1  12   12.01    3.83
  -2   1  12   12.63    1.49
   2  -1 -11 3862.93  138.81
   2   1 -11 3904.94  139.69
  -2  -1  11 4180.36  148.83
  -2   1  11 4133.63  146.73
  -2  -1  11 4152.83  147.02
  -2   1  11 4011.25  141.61
   2  -1 -10 1354.65   36.64
   2   1 -10 1356.96   35.73
  -2  -1  10 1294.47   32.78
  -2   1  10 1454.53   36.61
  -2  -1  10 1370.91   33.84
  -2   1  10 1386.93   33.86
   2  -1  -9  139.49   11.99
   2   1  -9  142.81   11.78
  -2  -1   9  135.33   10.44
  -2   1   9  156.28   12.70
  -2  -1   9  150.49   11.23
  -2   1   9  130.31    9.67
   2  -1  -8  179.39    7.20
   2   1  -8  170.38    5.45
  -2  -1   8  175.64    4.17
  -2   1   8  190.37    6.60
  -2  -1   8  196.68    6.13
  -2   1   8  169.98    2.99
   2  -1  -7  992.22   26.89
   2   1  -7 1106.72   29.02
  -2   1   7 1041.55   26.41
  -2  -1   7 1044.44   25.94
  -2   1   7 1091.90   26.70
   2  -1  -6   23.53    4.00
   2   1  -6   20.78    6.45
  -2  -1   6   19.61    2.40
  -2   1   6   25.08    5.58
  -2  -1   6   17.09    2.18
  -2   1   6   16.91    5.43
   2  -1  -5   96.94    7.80
   2   1  -5  107.77    7.81
  -2  -1   5   96.20    7.98
  -2   1   5  112.22    7.52
  -2  -1   5  102.72    6.67
  -2   1   5  103.66    6.69
   2  -1  -4  155.04    6.42
   2   1  -4  147.34    6.08
  -2  -1   4  143.30    4.28
  -2  -1   4  151.67    4.95
  -2   1   4  150.23    4.34
   2  -1  -3   79.38    6.02
   2   1  -3   84.43    6.55
   2  -1  -3   74.58    6.07
  -2  -1   3   78.14    5.07
  -2  -1   3   73.46    4.91
  -2   1   3   73.47    4.84
   2  -1  -2  224.59    7.69
   2   1  -2  228.56    7.49
   2  -1  -2  215.97    7.60
  -2  -1   2  235.24    6.27
  -2  -1   2  218.83    6.13
  -2   1   2  230.55    6.19
   2  -1  -1  111.14    7.90
   2   1  -1  122.70    4.35
   2  -1  -1  111.39    7.68
  -2  -1   1  110.06    6.89
  -2  -1   1  114.72    7.34
  -2   1   1  114.04    7.16
   2  -1   0  250.70    7.86
   2   1   0  277.47    8.97
   2   1   0  255.67    7.10
   2  -1   0  247.50    7.77
  -2  -1   0  238.73    6.57
  -2   1   0  251.85    6.82
   2  -1   1    4.32    3.49
   2   1   1    9.79    2.19
   2   1   1    8.58    2.17
   2  -1   1    2.53    2.39
  -2  -1  -1    6.94    1.32
  -2   1  -1   -0.79    1.57
   2  -1   2  237.08    7.42
   2   1   2  258.76    7.98
   2   1   2  219.32    6.52
   2  -1   2  240.35    8.72
  -2  -1  -2  233.40    6.44
  -2   1  -2  219.67    6.02
   2  -1   3   32.23    3.27
   2   1   3   29.26    9.23
   2   1   3   34.46    2.99
   2  -1   3   32.02    3.17
  -2  -1  -3   31.66    2.54
  -2   1  -3   31.09    4.82
   2  -1   4  529.14   14.06
   2   1   4  466.10   12.61
   2  -1   4  480.22   12.71
   2   1   4  478.07   11.85
  -2  -1  -4  481.18   11.79
  -2   1  -4  504.02   12.49
   2  -1   5  632.49   16.09
   2   1   5  645.06   16.75
   2   1   5  662.95   15.95
   2  -1   5  663.41   16.79
  -2  -1  -5  630.79   15.06
  -2   1  -5  657.39   15.86
   2  -1   6  226.45    7.36
   2   1   6  199.28    7.41
   2   1   6  202.47    6.76
   2  -1   6  192.14    6.99
  -2  -1  -6  188.79    5.73
  -2   1  -6  184.92    5.82
   2  -1   7  201.67    7.26
   2   1   7  198.27    7.55
   2  -1   7  185.94    8.62
   2   1   7  177.17    4.20
  -2  -1  -7  168.62    3.26
  -2   1  -7  191.11    7.73
   2  -1   8  176.93    4.44
   2   1   8  158.30   12.36
   2   1   8  169.08    4.16
   2  -1   8  176.28    5.22
  -2  -1  -8  173.82    3.23
  -2   1  -8  168.97    4.27
   2  -1   9   48.95    4.43
   2   1   9   52.04    6.03
   2  -1   9   43.31    4.47
   2   1   9   46.68    4.25
  -2  -1  -9   49.32    3.99
  -2   1  -9   58.25    5.20
   2  -1  10   81.18    6.76
   2   1  10   67.88    6.13
   2  -1  10   91.99   11.46
   2   1  10   69.94    5.88
  -2  -1 -10   76.53    5.96
  -2   1 -10   81.01    6.63
   2  -1  11   14.34    5.12
   2   1  11   14.87    5.31
   2  -1  11   15.86    4.82
   2   1  11   13.65    4.70
  -2  -1 -11   14.03    1.90
  -2   1 -11   14.58    4.26
   2  -1  12   28.96    3.76
   2   1  12   29.30    8.07
   2   1  12   24.33    2.89
   2  -1  12   36.22    7.66
  -2  -1 -12   28.21    2.82
  -2   1 -12   29.73    3.32
   2  -1  13   32.00    8.48
   2   1  13   24.01    3.41
   2  -1  13   24.62    4.41
   2   1  13   28.55    3.88
  -2  -1 -13   26.61    2.84
  -2   1 -13   23.97    2.72
   2  -1  14    6.57    2.73
   2   1  14    3.56    2.88
   2  -1  14    9.46    3.86
   2   1  14    3.33    2.55
  -2  -1 -14    4.56    1.49
  -2   1 -14    6.07    2.31
   2  -1  15   58.65    6.17
   2   1  15   73.24    7.19
   2  -1  15   63.25    6.61
   2   1  15   54.65    5.48
  -2  -1 -15   59.21    5.20
  -2   1 -15   62.89    5.72
   2  -1  16    2.05    2.53
   2   1  16    2.10    3.62
   2  -1  16    3.42    2.30
   2   1  16    2.96    1.81
  -2  -1 -16    3.71    1.53
  -2   1 -16    3.56    2.33
   2  -1  17   55.35    5.57
   2   1  17   65.18    4.65
   2  -1  17   56.22    5.19
   2   1  17   58.26    4.56
  -2  -1 -17   58.35    3.94
  -2   1 -17   65.79    3.01
   2  -1  18  217.97    8.33
   2   1  18  200.25    9.20
   2  -1  18  187.90    8.69
   2   1  18  217.41    8.30
  -2  -1 -18  149.33   11.78
  -2   1 -18  172.20   13.93
   2  -1  19 1886.47   79.20
   2   1  19 1843.72   77.83
   2  -1  19 2004.28   84.48
   2   1  19 1803.48   75.99
  -2  -1 -19 1939.87   80.30
  -2   1 -19 1949.75   81.03
   2  -1  20  153.25    6.81
   2   1  20  132.72   42.39
   2   1  20  147.61   13.59
   2  -1  20  142.22   52.22
  -2   1 -20  159.52    7.61
   2   1  21   34.49   12.04
   2  -1  21   39.48   14.03
   2  -1  21   48.77   13.99
   2   1  21   34.48    4.49
  -2  -1 -21    9.78    3.51
  -2   1 -21   36.19   10.50
   2  -1  22   23.10   10.43
   2   1  22   26.16    7.71
   2  -1  22   18.97    8.27
   2   1  22   34.27    3.85
  -2   1 -22   31.04    3.00
   2   1  23   19.34    8.09
   2  -1  23   24.92   10.84
   2   1  23   21.11    4.11
   2  -1  23   22.11    7.13
  -2   1 -23   23.12    6.95
   2   1  24   41.19   14.03
   2  -1  24   39.07   13.00
   2   1  24   42.54    4.18
   2  -1  24   31.79   11.09
  -2   1 -24   45.30    3.93
   2   1  25   36.89   14.58
   2  -1  25   36.81   12.73
   2  -1  25   37.06   16.14
   2   1  25   44.06    5.08
  -2   1 -25   43.33    3.86
   2   1  26   18.68    8.94
   2  -1  26   19.80    7.51
   2   1  26   18.56    3.67
   2  -1  26   19.90   10.28
   2  -1  27   44.50    7.40
   2   1  27   35.64   16.91
   2   1  27   47.08    6.06
   2  -1  27   47.58    5.63
   2  -1  28    7.97    5.75
   2   1  28    2.45    3.38
   2   1  28   13.55    4.11
   2  -1  28    9.61    6.03
   2   1  29   19.78    6.04
   2  -1  29   13.29    8.97
   2   1  29   17.04    5.70
   2   1  30   16.95    7.73
   2   1  30    9.51    6.50
   2  -1  30    5.68    4.74
   2   1  31    3.46    4.98
   2   1  31    2.83    4.10
   2  -1  31   -0.68    3.99
   2   1  32   27.06   19.87
   2   1  32   30.78   20.25
   2  -1  32   56.19    8.21
   2  -2 -32    3.53    5.57
  -2  -2  32    7.92    5.02
  -2   2  32    4.22    5.01
   2  -2 -31    1.35    2.16
  -2  -2  31    6.49    5.27
  -2   2  31   10.29    5.56
   2  -2 -30    3.78    2.78
  -2  -2  30   15.58    8.73
  -2   2  30   10.97    6.60
   2  -2 -29   -4.82    4.49
  -2  -2  29    3.90    4.74
  -2   2  29    5.45    5.78
   2  -2 -28   69.97    9.79
  -2  -2  28   69.06   27.88
  -2   2  28   92.60   12.71
   2  -2 -27   30.24    9.75
  -2  -2  27    6.94    4.67
  -2   2  27   16.00    5.88
   2  -2 -26  360.63   34.45
  -2  -2  26  354.29   33.59
  -2   2  26  328.67   31.62
   2   2 -25   -3.86    3.72
   2  -2 -25   -0.41    5.69
  -2  -2  25    1.27    4.03
  -2   2  25    2.33    5.00
   2   2 -24   59.02    6.31
   2  -2 -24   79.74    9.06
  -2  -2  24   68.97    8.09
  -2   2  24   71.44    7.96
   2   2 -23   11.78    5.07
   2  -2 -23   10.12    6.07
  -2  -2  23    7.74    4.83
  -2   2  23   14.91    5.09
  -2  -2  23    7.36    3.54
   2  -2 -22  127.12   10.73
   2   2 -22  158.38   11.63
  -2  -2  22  131.53    9.68
  -2   2  22  112.14    8.80
  -2  -2  22  131.27    7.50
   2  -2 -21    7.48    5.35
   2   2 -21   -1.34    3.63
  -2  -2  21   -2.23    4.26
  -2   2  21   -0.46    3.95
  -2  -2  21   -1.38    1.28
   2   2 -20    1.68    3.92
   2  -2 -20   14.22    5.62
  -2  -2  20    0.90    4.51
  -2   2  20    2.51    3.51
  -2  -2  20    1.33    1.56
   2   2 -19   46.88    6.13
   2  -2 -19   53.27    7.76
  -2  -2  19   62.15    7.45
  -2   2  19   60.87   15.43
  -2  -2  19   50.02    5.15
   2  -2 -18   33.89    6.23
   2   2 -18   23.68    4.75
  -2  -2  18   34.65    5.60
  -2   2  18   26.24    8.39
  -2  -2  18   28.63    3.73
   2  -2 -17   86.52    7.59
   2   2 -17   94.65    8.12
  -2  -2  17   89.52    5.93
  -2   2  17   79.66    5.29
  -2  -2  17   84.26    3.84
   2  -2 -16   19.45    6.04
   2   2 -16   11.57    4.59
  -2  -2  16   15.96    4.76
  -2   2  16   10.75    5.06
  -2  -2  16   12.45    4.09
   2  -2 -15  102.37    8.99
   2   2 -15   94.47   12.25
  -2  -2  15   88.88    6.60
  -2   2  15  100.05    6.75
  -2  -2  15   97.21    5.49
  -2   2  15   98.63    5.02
   2  -2 -14    9.03    5.10
   2   2 -14   10.35    4.50
  -2  -2  14   -0.33    3.77
  -2   2  14    3.01    1.80
  -2  -2  14    4.69    2.21
  -2   2  14    2.07    0.80
   2  -2 -13   54.26    6.95
   2   2 -13   56.35    6.35
  -2  -2  13   56.69    6.89
  -2   2  13   44.82    4.79
  -2  -2  13   52.13    4.92
  -2   2  13   43.40    3.71
   2  -2 -12    9.36    4.29
   2   2 -12   15.74    3.47
  -2  -2  12   21.69    3.71
  -2   2  12   13.35    2.63
  -2  -2  12   19.69    7.08
  -2   2  12   17.56    2.46
   2  -2 -11   54.20   15.60
  -2  -2  11   18.98    3.13
  -2   2  11   20.46    2.92
  -2  -2  11   19.66    6.16
  -2   2  11   13.81    1.49
   2  -2 -10   45.50    7.41
   2   2 -10   40.86    5.62
  -2  -2  10   42.64    4.52
  -2   2  10   38.87   12.47
  -2  -2  10   37.24    3.64
  -2   2  10   37.25    3.18
   2   2  -9 3895.93   23.80
  -2  -2   9 3645.32   88.25
  -2   2   9 3569.49   85.30
   2  -2  -8  140.32   16.74
   2   2  -8  156.98   12.34
  -2  -2   8  169.53    4.55
  -2   2   8  177.52    4.87
  -2  -2   8  174.81    4.60
  -2   2   8  160.09   11.74
   2  -2  -7  481.85   15.87
   2   2  -7  488.96   14.11
  -2  -2   7  493.21   13.46
  -2   2   7  516.67   14.30
  -2  -2   7  479.06   14.52
  -2   2   7  506.16   12.92
   2  -2  -6    7.64    3.66
   2   2  -6   11.63    3.89
  -2  -2   6    7.08    2.84
  -2   2   6    8.22    4.01
  -2  -2   6    9.43    1.86
  -2   2   6    8.87    2.62
   2  -2  -5   17.01    4.05
   2   2  -5   19.29    2.72
   2  -2  -5   26.00    4.11
  -2  -2   5   15.38    4.40
  -2  -2   5   16.54    2.17
  -2   2   5   15.99    1.71
   2  -2  -4    4.03    3.36
   2   2  -4   -1.05    2.28
   2  -2  -4    2.33    2.00
  -2  -2   4    0.04    0.56
  -2  -2   4    2.25    1.85
  -2   2   4    1.26    1.46
   2  -2  -3    7.21    3.13
   2   2  -3   -0.14    2.35
   2  -2  -3    5.08    2.93
  -2  -2   3    1.84    0.98
  -2  -2   3    2.19    1.75
  -2   2   3    2.23    1.36
   2  -2  -2   41.49   14.77
   2   2  -2   42.63    3.71
   2  -2  -2   59.91    5.47
  -2  -2   2   45.65    3.46
  -2  -2   2   50.66    3.96
  -2   2   2   45.36    4.65
   2  -2  -1    0.41    2.44
   2   2  -1    1.67    2.23
   2  -2  -1    0.57    1.76
  -2  -2   1    1.01    0.80
  -2  -2   1    1.21    1.67
  -2   2   1   -0.06    1.74
   2  -2   0  502.12   16.64
   2   2   0  533.29   14.07
   2  -2   0  520.90   14.09
  -2  -2   0  548.26   12.66
  -2  -2   0  547.44   14.91
  -2   2   0  579.12   13.99
   2  -2   1   22.01    2.92
   2   2   1   18.34    3.00
   2  -2   1   24.82    6.30
  -2  -2  -1   22.30    1.59
  -2  -2  -1   25.20    2.26
  -2   2  -1   21.29    2.22
   2  -2   2 1994.59   46.05
   2   2   2 1715.73   40.07
   2   2   2 1914.31   42.69
   2  -2   2 1943.54   45.36
  -2  -2  -2 1858.97   42.09
  -2   2  -2 1917.30   43.43
   2  -2   3   43.40    4.77
   2   2   3   42.44   12.45
   2   2   3   38.98    4.16
   2  -2   3   34.27    3.79
  -2  -2  -3   32.78    2.76
  -2   2  -3   37.40    3.23
   2  -2   5 2299.81   56.73
   2   2   5 2428.33   58.33
  -2  -2  -5 2329.32   56.12
  -2   2  -5 2324.97   61.84
   2  -2   6 1811.05   44.66
   2   2   6 1788.29   44.70
   2   2   6 1953.19   47.11
   2  -2   6 1861.16   46.60
  -2  -2  -6 1874.24   45.35
  -2   2  -6 1871.73   45.58
   2  -2   7    1.79    1.83
   2   2   7    1.28    1.59
   2  -2   7    0.64    2.97
   2   2   7    1.08    0.68
  -2  -2  -7    1.73    1.12
  -2   2  -7   -0.04    2.57
   2  -2   8  467.84   13.09
   2   2   8  462.26   13.75
   2  -2   8  473.50   14.36
   2   2   8  432.52   11.63
  -2  -2  -8  409.32   10.82
  -2   2  -8  403.87   11.14
   2  -2   9   43.65    7.38
   2   2   9   49.43    5.04
   2  -2   9   36.63    4.46
   2   2   9   49.40    6.07
  -2  -2  -9   42.86    4.73
  -2   2  -9   43.03    6.04
   2  -2  10  488.35   21.73
   2   2  10  508.58   20.12
   2  -2  10  475.49   19.08
   2   2  10  516.19   20.75
  -2  -2 -10  472.81   17.40
  -2   2 -10  449.62   17.54
   2  -2  11   31.22    6.92
   2   2  11   33.13    5.81
   2  -2  11   38.90   10.71
   2   2  11   38.94    3.61
  -2  -2 -11   39.61    3.90
  -2   2 -11   34.55    5.14
   2  -2  12  493.36   19.25
   2   2  12  500.70   19.93
   2  -2  12  477.50   19.43
   2   2  12  515.96   19.61
  -2  -2 -12  497.95   18.39
  -2   2 -12  459.81   17.33
   2  -2  13   15.33    4.63
   2   2  13    7.04    3.88
   2  -2  13   12.67    4.24
   2   2  13    9.93    4.11
  -2  -2 -13   10.19    3.75
  -2   2 -13   11.53    4.10
   2  -2  14  288.37    9.60
   2   2  14  266.19    9.58
   2  -2  14  283.48   10.91
   2   2  14  299.96    9.72
  -2  -2 -14  278.21    8.16
  -2   2 -14  272.93    8.66
   2  -2  15    4.57    2.24
   2   2  15    9.34    2.57
   2  -2  15    4.01    4.28
   2   2  15    4.76    2.69
  -2  -2 -15    1.63    1.21
  -2   2 -15    2.85    2.78
   2  -2  16   81.29    5.46
   2   2  16   67.15    5.39
   2  -2  16   72.62    6.18
   2   2  16   81.51    5.54
  -2  -2 -16   76.01    4.24
  -2   2 -16   74.95    4.84
   2  -2  17   34.64    9.00
   2   2  17   33.93    9.39
   2  -2  17   35.71   11.54
   2   2  17   34.14    3.71
  -2  -2 -17   34.81    2.58
  -2   2 -17   37.17    3.25
   2  -2  18   83.44    6.12
   2   2  18   75.63   14.62
   2  -2  18   69.54    9.15
   2   2  18   70.15    9.52
  -2  -2 -18   44.76   12.38
  -2   2 -18   66.16   19.05
   2  -2  19 1818.65   76.44
   2   2  19 1871.92   79.20
   2  -2  19 1859.12   78.77
   2   2  19 1949.46   81.79
  -2  -2 -19 1960.09   81.09
  -2   2 -19 1831.10   76.37
   2  -2  20  265.64    8.39
   2   2  20  273.54   16.93
   2  -2  20  272.18    9.85
   2   2  20  219.10    9.60
   2  -2  21   34.20   12.63
   2   2  21   44.45    4.89
   2  -2  21   33.28   17.97
   2   2  21   30.93   17.66
  -2   2 -21   42.41    3.02
   2  -2  22   34.83    6.17
   2   2  22   24.81    4.93
   2  -2  22   19.81   11.13
   2   2  22   19.00    7.25
  -2   2 -22   23.76    6.89
   2  -2  23   42.32   10.08
   2   2  23   45.88    5.54
   2  -2  23   39.93   20.23
   2   2  23   55.02    5.79
  -2   2 -23   37.87    2.71
   2  -2  24    2.75    2.81
   2   2  24    9.51    5.14
   2  -2  24   -2.73    4.10
   2   2  24    2.95    3.29
  -2   2 -24    2.70    2.30
   2   2  25   44.14    5.49
   2  -2  25   31.88   15.36
   2   2  25   48.55    5.19
  -2   2 -25   31.31    9.64
   2   2  26    3.83    4.15
   2  -2  26    0.98    3.17
   2   2  26    0.62    3.04
  -2   2 -26    2.59    2.30
   2   2  27   28.65    9.70
   2  -2  27   18.61   12.10
   2   2  27   27.67    7.26
   2   2  28   -2.55    3.64
   2  -2  28    1.90    2.71
   2   2  28    3.05    2.43
   2   2  29   13.96    5.99
   2  -2  29    7.96    6.11
   2   2  29   11.85    6.31
   2   2  30    6.51    4.78
   2  -2  30   -0.15    4.54
   2   2  30    8.91    3.80
   2   2  31    0.15    3.13
   2  -2  31    5.14    5.36
   2   2  31    1.36    3.58
   2   2  32    1.82    2.70
   2  -2  32    0.08    5.36
   2   2  32   -0.23    3.39
   2  -3 -32   -1.23    4.22
  -2  -3  32    3.04    4.78
  -2   3  32    0.62    4.86
   2  -3 -31    6.15    5.93
  -2  -3  31    6.69    5.28
  -2   3  31   11.29    5.00
   2  -3 -30   13.94    8.47
  -2  -3  30   20.15   11.79
  -2   3  30   14.37    5.43
   2  -3 -29    3.76    4.37
  -2  -3  29    4.61    5.40
  -2   3  29   -3.69    4.72
   2  -3 -28    9.83    6.41
  -2  -3  28    4.71    4.80
  -2   3  28    9.99    5.24
   2  -3 -27    9.12    5.86
  -2  -3  27   10.93    7.23
  -2   3  27   16.50    7.84
   2  -3 -26    0.81    5.65
  -2  -3  26    5.69    5.47
  -2   3  26   -3.24    4.72
   2  -3 -25  242.28   24.83
  -2  -3  25  214.20   21.23
  -2   3  25  221.73   21.45
  -2  -3  25  243.34   22.25
   2  -3 -24   17.91    7.82
  -2  -3  24   19.57   10.17
  -2   3  24   39.52   14.22
  -2  -3  24   -1.15    1.95
   2  -3 -23  258.68   18.92
  -2  -3  23  235.58   17.09
  -2   3  23  239.70   16.24
  -2  -3  23  246.58   16.63
   2  -3 -22    2.36    5.38
  -2  -3  22   -0.71    4.96
  -2   3  22    3.05    2.43
  -2  -3  22    2.31    1.71
   2  -3 -21  108.94   10.90
   2   3 -21  104.33    9.13
  -2  -3  21  111.51    8.66
  -2   3  21  104.22    7.89
  -2  -3  21  103.32   12.01
   2  -3 -20   51.76    9.82
   2   3 -20   52.46    4.79
  -2  -3  20   53.58   20.55
  -2   3  20   51.54    5.11
  -2  -3  20   52.16    2.99
   2  -3 -19  280.72   13.15
   2   3 -19  275.18   10.32
  -2  -3  19  258.91    9.77
  -2   3  19  273.79    8.89
  -2  -3  19  289.00    7.90
   2  -3 -18  131.67   12.76
   2   3 -18  100.65    7.03
  -2  -3  18   90.17    6.97
  -2   3  18  121.05   17.33
  -2  -3  18  107.45    6.01
   2  -3 -17  179.89   13.12
   2   3 -17  185.04   10.47
  -2  -3  17  177.47   10.49
  -2   3  17  184.09    9.85
  -2  -3  17  176.00    9.03
   2  -3 -16   60.87    8.79
   2   3 -16   71.39   10.44
  -2  -3  16   69.47    5.59
  -2   3  16   53.95    4.55
  -2  -3  16   61.99    5.39
   2  -3 -15   30.68    6.64
   2   3 -15   46.90    5.11
  -2  -3  15   39.14    4.94
  -2   3  15   40.34    3.75
  -2  -3  15   38.88    4.19
   2  -3 -14    8.03    6.64
   2   3 -14   -0.06    2.85
  -2  -3  14    0.69    4.25
  -2   3  14    2.34    2.12
  -2  -3  14    3.85    2.01
   2  -3 -13    7.97    6.21
   2   3 -13    2.60    2.44
  -2  -3  13   -0.98    3.64
  -2   3  13    3.19    2.76
  -2  -3  13    0.45    1.38
  -2   3  13    1.49    0.76
   2  -3 -12   40.79    6.57
   2   3 -12   32.64    4.48
  -2  -3  12   45.15    6.15
  -2   3  12   37.97   14.44
  -2  -3  12   43.74    4.25
  -2   3  12   41.26    3.53
   2  -3 -11    2.78    5.06
   2   3 -11    6.49    3.88
  -2  -3  11    8.66    5.06
  -2   3  11    4.22    1.66
  -2  -3  11    3.25    2.19
  -2   3  11    5.76    1.88
   2  -3 -10 1531.75   58.18
   2   3 -10 1420.00   51.78
  -2  -3  10 1417.17   51.75
  -2   3  10 1380.01   50.27
  -2  -3  10 1447.30   52.10
  -2   3  10 1377.82   49.01
   2   3  -9   53.07    5.75
  -2  -3   9   52.39    7.18
  -2   3   9   65.30    5.93
  -2  -3   9   62.04    9.72
  -2   3   9   66.63    5.24
   2  -3  -8 1567.58   59.34
   2   3  -8 1638.73   59.30
  -2  -3   8 1730.33   62.34
  -2   3   8 1640.05   59.21
  -2  -3   8 1565.25   56.75
  -2   3   8 1657.06   59.06
   2  -3  -7   49.54   17.16
   2   3  -7   49.28   13.24
  -2   3   7   44.25    4.33
  -2  -3   7   48.16    4.39
  -2   3   7   45.53    3.85
   2  -3  -6  277.78   10.82
   2   3  -6  268.88    9.09
  -2  -3   6  260.63    7.80
  -2   3   6  261.17    7.21
   2  -3  -5  327.80   12.68
   2   3  -5  330.06   10.32
   2  -3  -5  316.26   11.21
  -2  -3   5  297.50    8.59
  -2  -3   5  306.32    9.00
  -2   3   5  311.18    8.44
   2  -3  -4   69.52    6.59
   2   3  -4   65.35    5.94
   2  -3  -4   65.17    6.88
  -2  -3   4   61.16    4.99
  -2  -3   4   65.31    5.44
  -2   3   4   53.28    4.33
   2  -3  -3  506.36   15.65
   2   3  -3  434.27   12.63
   2  -3  -3  429.15   13.31
  -2  -3   3  483.57   12.58
  -2  -3   3  476.39   12.87
  -2   3   3  467.86   12.37
   2  -3  -2    5.61    2.50
   2   3  -2    3.82    1.98
   2  -3  -2    1.13    0.80
  -2  -3   2   -1.60    1.40
  -2  -3   2    1.02    2.06
   2  -3  -1  285.12    9.41
   2   3  -1  328.85   14.88
   2  -3  -1  309.70   10.54
  -2  -3   1  310.17    8.10
  -2  -3   1  314.42   10.05
  -2   3   1  322.07    8.94
   2  -3   0   11.84    2.32
   2   3   0   13.70    2.39
   2  -3   0   15.80    4.30
  -2  -3   0    6.71    0.84
  -2  -3   0   14.34    4.08
  -2   3   0   14.86    4.20
   2  -3   1  104.46    8.58
   2   3   1  119.24    9.74
   2  -3   1   90.92    8.87
  -2  -3  -1   90.83    6.59
  -2  -3  -1  105.65    8.25
  -2   3  -1  100.56    7.77
   2  -3   2    2.96    2.54
   2   3   2    3.88    2.80
   2  -3   2    2.79    1.40
  -2  -3  -2    3.83    2.33
  -2   3  -2    5.72    3.44
   2  -3   3   85.04    6.94
   2   3   3   88.19    7.50
   2  -3   3  103.31    8.76
  -2  -3  -3   88.68    7.02
  -2   3  -3   94.99    7.48
   2  -3   4   38.35    3.65
   2   3   4   39.36    4.71
   2  -3   4   40.87    4.43
  -2  -3  -4   39.09    5.79
  -2   3  -4   33.97    3.41
   2  -3   5  411.24   11.76
   2   3   5  395.98   12.02
   2   3   5  396.09    9.76
   2  -3   5  378.93   12.09
  -2  -3  -5  400.74   10.87
  -2   3  -5  384.50   10.71
   2  -3   6    8.40    2.25
   2   3   6    5.47    3.75
   2   3   6    4.69    1.81
   2  -3   6    4.21    4.16
  -2  -3  -6    6.55    1.98
  -2   3  -6    4.85    1.51
   2  -3   7   26.19    9.26
   2   3   7   24.57    6.95
   2  -3   7   23.12    5.37
   2   3   7   24.67    3.00
  -2  -3  -7   26.31    2.45
  -2   3  -7   25.55    7.11
   2  -3   8   11.25    3.15
   2   3   8   14.43    4.22
   2  -3   8    7.27    2.25
   2   3   8    6.40    2.94
  -2  -3  -8    8.25    2.55
  -2   3  -8    7.36    2.12
   2  -3   9   21.17    6.62
   2   3   9   23.31    7.62
   2  -3   9   25.42    5.33
   2   3   9   21.49    2.17
  -2  -3  -9   21.52    2.32
  -2   3  -9   15.44    2.43
   2  -3  10    9.98    3.39
   2   3  10   13.68    2.97
   2   3  10   14.09    2.21
  -2  -3 -10   13.64    4.22
  -2   3 -10   11.68    2.19
   2  -3  11    9.30    2.75
   2   3  11    9.09    3.48
   2  -3  11    7.77    4.07
   2   3  11    3.55    1.46
  -2  -3 -11    4.22    2.82
  -2   3 -11    8.06    2.91
   2  -3  12    6.56    3.49
   2   3  12    5.62    4.20
   2  -3  12    5.22    3.76
   2   3  12    3.72    1.50
  -2  -3 -12    6.25    1.21
  -2   3 -12    5.26    3.01
   2  -3  13   16.44    6.30
   2   3  13   20.85    5.63
   2  -3  13   26.51    6.33
   2   3  13   17.58    5.55
  -2  -3 -13   16.60    1.48
  -2   3 -13   16.65    2.85
   2  -3  14    1.30    1.73
   2   3  14   -0.38    4.33
   2  -3  14   -0.26    3.76
   2   3  14    2.08    1.68
  -2  -3 -14    0.85    1.13
  -2   3 -14    0.92    2.61
   2  -3  15   74.20    3.99
   2   3  15   79.10    6.68
   2  -3  15   65.46    4.77
   2   3  15   73.22    3.72
  -2  -3 -15   65.26    2.40
  -2   3 -15   72.30    3.83
   2  -3  16   29.83    9.30
   2   3  16   35.59    5.33
   2  -3  16   28.31    8.47
   2   3  16   34.23    3.01
  -2  -3 -16   30.66    2.50
  -2   3 -16   31.07    3.26
   2  -3  17  128.17    7.08
   2   3  17  145.47    9.10
   2  -3  17  152.14    9.26
   2   3  17  128.95    6.89
  -2  -3 -17  133.52    6.34
  -2   3 -17  147.23    7.73
   2  -3  18  375.86   17.24
   2   3  18  419.33   20.13
   2  -3  18  408.59   20.03
   2   3  18  385.63   17.56
  -2   3 -18  380.89   17.27
   2  -3  19  160.41    6.14
   2   3  19  150.27   10.38
   2  -3  19  165.89    7.89
   2   3  19  141.66    5.60
  -2   3 -19  163.92    5.94
   2  -3  20   89.97    6.05
   2   3  20  105.80    8.07
   2  -3  20   86.45    7.60
   2   3  20  101.49    6.84
  -2   3 -20   99.26    6.94
   2   3  21   99.35    8.90
   2  -3  21  111.65    9.76
   2   3  21   96.28    7.37
  -2   3 -21   97.29    7.20
   2   3  22   65.09   21.63
   2  -3  22   67.11    5.99
   2   3  22   66.56    9.26
  -2   3 -22   64.72    7.70
   2   3  23    8.07    4.95
   2  -3  23    6.59    3.13
   2   3  23   11.53    5.02
  -2   3 -23   14.16    3.67
   2   3  24   53.96    6.23
   2  -3  24   58.40   20.14
   2   3  24   61.20    5.49
  -2   3 -24   46.40    3.96
   2   3  25   13.79    5.13
   2  -3  25    2.35    4.25
   2   3  25    2.51    3.01
  -2   3 -25    4.22    2.83
   2   3  26   11.93    5.20
   2  -3  26    4.89    4.87
   2   3  26    4.33    3.57
  -2   3 -26    7.70    2.43
   2   3  27    6.94    4.80
   2  -3  27    0.93    3.82
  -2   3 -27    9.15    3.92
   2   3  28    5.74    4.41
   2  -3  28    2.32    5.23
  -2   3 -28    2.37    1.87
   2   3  29    2.36    3.67
   2  -3  29   -3.36    4.19
   2   3  30   12.37    9.48
   2  -3  30    6.35    4.25
   2   3  31    0.92    5.33
   2  -3  31    4.05    4.00
   2  -4 -31    5.99    4.23
  -2  -4  31   11.95    8.85
  -2   4  31   16.27    6.96
   2  -4 -30    1.43    7.21
  -2  -4  30    7.04    4.06
  -2   4  30   12.52    5.89
   2  -4 -29   15.53   11.71
  -2  -4  29   13.68    9.41
  -2   4  29   10.86    5.53
   2  -4 -28    4.22    3.08
  -2  -4  28    1.40    3.71
  -2   4  28   -3.48    5.06
   2  -4 -27   10.20    9.94
  -2  -4  27   14.71    5.25
  -2   4  27    6.53    5.22
   2  -4 -26   66.42   10.16
  -2  -4  26   40.12    6.59
  -2   4  26   71.03   10.47
  -2  -4  26   63.00    7.31
   2  -4 -25   45.89   24.15
  -2  -4  25   45.08    8.63
  -2   4  25   39.42   16.63
  -2  -4  25   41.92    9.42
   2  -4 -24   12.19    6.47
  -2  -4  24    4.24    5.40
  -2   4  24   -1.01    4.41
  -2  -4  24    2.00    1.71
   2  -4 -23   -7.62    5.81
  -2  -4  23    5.09    4.90
  -2   4  23    3.65    4.06
  -2  -4  23   -0.57    2.36
   2  -4 -22   -1.02    6.28
  -2  -4  22    1.12    4.66
  -2   4  22   -2.73    4.17
  -2  -4  22    1.99    2.54
   2  -4 -21   78.29   11.40
  -2  -4  21   59.01    8.42
  -2   4  21   50.63   17.47
  -2  -4  21   61.03    7.56
   2  -4 -20  161.09   14.14
  -2  -4  20  146.47   11.30
  -2   4  20  160.27   12.13
  -2  -4  20  173.67   11.94
   2  -4 -19   18.49    7.22
  -2  -4  19   35.82   12.53
  -2   4  19   35.48   12.80
  -2  -4  19   26.51    8.97
   2  -4 -18   99.27    8.05
  -2  -4  18  130.94    6.93
  -2   4  18  130.71   11.69
  -2  -4  18  135.26    5.52
   2  -4 -17   24.68    6.26
  -2  -4  17   13.29    3.22
  -2   4  17   16.10    3.88
  -2  -4  17   10.74    2.19
   2  -4 -16   19.80    6.11
   2   4 -16    9.21    3.04
  -2  -4  16   29.49    9.33
  -2   4  16   25.10    4.04
  -2  -4  16   35.99    4.38
   2  -4 -15   22.57    6.24
   2   4 -15   25.23    9.70
  -2  -4  15   33.70   10.12
  -2   4  15   16.97    3.32
  -2  -4  15   41.23    4.50
   2  -4 -14   24.13    5.67
   2   4 -14   14.84    4.55
  -2  -4  14   17.13    4.75
  -2   4  14   14.16    5.96
  -2  -4  14   10.36    2.31
   2  -4 -13   56.47    6.78
   2   4 -13   62.76    4.85
  -2  -4  13   48.39    3.85
  -2   4  13   69.29    5.39
  -2  -4  13   67.97    4.94
   2  -4 -12  191.76   13.68
   2   4 -12  170.36    9.75
  -2  -4  12  163.68    9.44
  -2   4  12  157.82    9.20
  -2  -4  12  150.66    8.38
  -2   4  12  150.61    7.60
   2  -4 -11  102.16   11.64
   2   4 -11  106.33    9.64
  -2  -4  11  115.36   27.24
  -2   4  11  113.44   32.06
  -2  -4  11  123.21    5.84
  -2   4  11   99.45    8.10
   2  -4 -10  372.98   14.71
   2   4 -10  378.32   12.09
  -2  -4  10  390.90   12.19
  -2   4  10  374.63   12.50
  -2  -4  10  380.00   11.60
  -2   4  10  347.15    9.40
   2  -4  -9   51.09    6.63
   2   4  -9   72.85    9.10
  -2  -4   9   54.80    5.98
  -2   4   9   62.24    6.24
  -2  -4   9   55.67    5.25
  -2   4   9   68.17    5.80
   2   4  -8  475.32   14.35
  -2  -4   8  494.93   14.51
  -2   4   8  464.77   13.87
  -2  -4   8  479.05   13.79
  -2   4   8  453.03   12.16
   2  -4  -7   14.96    4.71
   2   4  -7   14.59    2.39
  -2  -4   7   13.73    4.62
  -2   4   7   11.29    2.67
  -2  -4   7   15.57    2.40
  -2   4   7   18.38    5.34
   2  -4  -6  577.56   23.78
   2   4  -6  550.11   20.98
   2  -4  -6  568.32   22.44
  -2  -4   6  566.77   21.16
  -2  -4   6  568.94   21.54
  -2   4   6  570.60   21.23
   2  -4  -5   80.65    9.03
   2   4  -5   80.55    6.86
   2  -4  -5   78.39    7.37
  -2  -4   5   85.72    7.02
  -2  -4   5   80.81    9.20
  -2   4   5   91.91    7.21
   2  -4  -4  452.54   18.97
   2   4  -4  464.82   18.19
   2  -4  -4  461.37   18.94
  -2  -4   4  456.38   16.98
  -2  -4   4  459.88   17.45
  -2   4   4  480.87   17.79
   2  -4  -3  204.46    9.96
   2   4  -3  209.33    9.06
   2  -4  -3  206.74   10.27
  -2  -4   3  221.11    8.56
  -2  -4   3  197.42    8.29
  -2   4   3  210.03    8.36
   2  -4  -2  321.13   13.92
   2   4  -2  321.08   13.12
   2  -4  -2  353.67   15.55
  -2  -4   2  317.02   11.70
  -2  -4   2  308.24   13.72
  -2   4   2  340.31   13.07
   2  -4  -1  231.91   10.35
   2   4  -1  213.77    9.43
   2  -4  -1  249.41   11.77
  -2  -4   1  243.92    8.95
  -2  -4   1  230.62   10.13
  -2   4   1  254.07   10.12
   2  -4   0   92.80    7.93
   2   4   0   86.83    7.71
   2  -4   0  105.72    9.07
  -2  -4   0  103.31    8.20
  -2   4   0   96.08    7.82
   2  -4   1  109.96    4.19
   2   4   1  118.66    7.11
   2  -4   1  107.17    9.15
  -2  -4  -1  105.98    9.65
  -2   4  -1  114.08    5.23
   2  -4   2    2.54    1.95
   2   4   2   -0.74    2.63
   2  -4   2    2.41    1.70
  -2  -4  -2    2.38    1.67
  -2   4  -2    5.28    2.57
   2  -4   3   22.24    2.98
   2   4   3   32.49   10.56
   2  -4   3   33.15   10.23
  -2  -4  -3   30.90    3.04
  -2   4  -3   22.27    3.63
   2  -4   4 2458.13   87.83
   2   4   4 2204.04   79.25
   2  -4   4 2028.77   73.46
  -2  -4  -4 2298.46   81.81
  -2   4  -4 2206.93   78.72
   2  -4   5 4677.43  165.96
   2   4   5 4804.11   29.09
   2  -4   5 4983.38   29.28
  -2  -4  -5 4660.19  164.78
  -2   4  -5 4426.10  157.44
   2  -4   6 2075.48   74.29
   2   4   6 1951.75   70.51
   2  -4   6 1993.09   72.56
  -2  -4  -6 1977.08   70.46
  -2   4  -6 2062.52   73.76
   2  -4   7   27.13    9.20
   2   4   7   22.25    3.95
   2   4   7   23.18    1.85
   2  -4   7   24.60    4.08
  -2  -4  -7   23.79    3.87
   2  -4   8  133.22    5.09
   2   4   8  131.06    6.25
   2  -4   8  139.05    7.28
   2   4   8  136.98    3.98
  -2  -4  -8  130.52    4.77
  -2   4  -8  138.05    5.57
   2  -4   9  208.73    6.92
   2   4   9  195.23    8.69
   2  -4   9  213.03    8.88
   2   4   9  223.13    6.33
  -2  -4  -9  205.43    6.56
  -2   4  -9  207.75    7.61
   2  -4  10  153.57    5.51
   2   4  10  157.71    7.18
   2  -4  10  154.14    7.45
   2   4  10  162.56    5.04
  -2  -4 -10  157.39    5.36
  -2   4 -10  151.01    6.42
   2  -4  11   91.37    5.53
   2   4  11   83.75    6.32
   2  -4  11   89.78    6.80
   2   4  11   91.69    5.02
  -2  -4 -11   86.06    4.87
  -2   4 -11   76.93    8.34
   2  -4  12  176.37    9.27
   2   4  12  161.26   10.03
   2  -4  12  158.20   10.44
   2   4  12  180.10    9.19
  -2  -4 -12  182.89    9.18
  -2   4 -12  157.64   11.02
   2  -4  13    3.83    1.65
   2   4  13    5.02    4.26
   2  -4  13    4.05    4.14
   2   4  13    4.19    1.94
  -2  -4 -13    5.75    1.74
  -2   4 -13    5.58    5.07
   2  -4  14  106.36    4.74
   2   4  14  115.01    7.83
   2  -4  14   95.72    6.12
   2   4  14  101.40    4.37
  -2  -4 -14   95.95    3.77
  -2   4 -14  109.20    4.94
   2  -4  15    2.21    3.00
   2   4  15    6.28    4.40
   2  -4  15    1.62    2.41
   2   4  15    3.99    2.40
  -2  -4 -15    1.70    1.05
  -2   4 -15    4.63    3.26
   2   4  16    5.59    3.24
   2  -4  16   13.14    6.68
   2   4  16   10.99    2.18
  -2  -4 -16   12.91    3.24
  -2   4 -16   12.01    2.77
   2   4  17    8.99    3.82
   2  -4  17    9.11    5.10
  -2   4 -17    4.85    2.83
   2   4  18   12.21    4.64
   2  -4  18   12.20    6.34
  -2   4 -18   22.82    2.71
   2   4  19   67.42   18.55
   2  -4  19   63.26   17.19
  -2   4 -19   79.04    5.32
   2   4  20  202.08   15.01
   2  -4  20  190.19   14.37
  -2   4 -20  166.09   11.27
   2   4  21   -3.77    5.31
   2  -4  21    2.86    6.19
  -2   4 -21    3.21    2.85
   2   4  22   60.27   10.28
   2  -4  22   43.13   17.71
  -2   4 -22   76.48    6.33
   2   4  23    1.46    3.53
   2  -4  23    2.60    2.43
  -2   4 -23    5.21    2.51
   2   4  24   52.87   19.00
   2  -4  24   42.92   19.29
  -2   4 -24   56.36    6.21
   2   4  25   14.08    5.74
   2  -4  25    9.95    7.03
  -2   4 -25   10.06    4.41
   2   4  26   44.51    7.05
   2  -4  26   41.62   16.39
  -2   4 -26   35.11   15.18
   2   4  27    5.88    5.16
   2  -4  27    6.57    4.73
  -2   4 -27    5.41    3.52
   2   4  28   20.70    6.99
   2  -4  28   11.12    6.43
  -2   4 -28    4.48    2.76
   2   4  29    7.21    5.16
   2  -4  29    2.55    2.71
  -2   4 -29    0.93    2.16
   2   4  30    1.61    4.28
   2  -4  30    3.60    3.05
   2   4  31    4.42    5.20
   2  -4  31   16.14    7.86
   2  -5 -30    3.04    2.54
  -2  -5  30    9.44    5.34
  -2   5  30    9.16    5.59
   2  -5 -29   -1.56    4.34
  -2  -5  29   -2.41    4.22
  -2   5  29    8.41    5.03
   2  -5 -28   10.52    6.50
  -2  -5  28   16.89    6.01
  -2   5  28   29.59    5.31
  -2  -5  28   17.45    9.51
   2  -5 -27   19.40    8.47
  -2  -5  27   25.11    6.84
  -2   5  27   24.14    5.47
  -2  -5  27    2.37    1.41
   2  -5 -26    7.55    5.50
  -2  -5  26    6.27    5.70
  -2   5  26    5.43    3.87
  -2  -5  26    3.86    3.20
   2  -5 -25   -5.37    5.97
  -2  -5  25    2.04    3.97
  -2   5  25    5.17    4.31
  -2  -5  25    0.60    1.66
   2  -5 -24  756.17   30.86
  -2  -5  24  680.29   25.99
  -2   5  24  761.87   29.04
  -2  -5  24  724.12   25.66
   2  -5 -23    9.61    7.62
  -2  -5  23   24.37   14.92
  -2   5  23   16.67    5.91
  -2  -5  23   25.14   12.26
   2  -5 -22  218.76   23.28
  -2  -5  22  201.35   19.72
  -2   5  22  170.31   16.46
  -2  -5  22  189.44   17.69
   2  -5 -21   99.81   11.38
  -2  -5  21   81.40    7.45
  -2   5  21   86.64    7.14
  -2  -5  21   97.09   14.75
   2  -5 -20  148.08   13.25
  -2  -5  20  120.57   11.64
  -2   5  20  158.79   11.13
  -2  -5  20  122.97    8.63
  -2  -5  19   74.89    7.33
  -2   5  19   76.76    6.76
  -2  -5  19   77.42    6.22
  -2  -5  18   50.52   16.80
  -2  -5  18    1.12    2.53
   2  -5 -17   41.40    7.14
  -2  -5  17   30.04   11.22
  -2   5  17   27.98    3.43
  -2  -5  17   36.90    3.34
   2  -5 -16   26.85    6.83
  -2  -5  16   36.93   14.24
  -2   5  16   30.09    4.69
  -2  -5  16   45.47    4.64
   2  -5 -15    1.90    7.00
  -2  -5  15    2.14    1.48
  -2   5  15    5.08    2.87
  -2  -5  15    0.51    2.65
   2  -5 -14   11.39    5.87
  -2  -5  14    6.63    2.79
  -2   5  14    9.26    3.30
  -2  -5  14    8.62    2.28
   2  -5 -13   -2.07    5.52
  -2  -5  13    4.33    2.28
  -2   5  13   -2.19    2.53
  -2  -5  13    2.49    2.58
   2  -5 -12   20.47    5.76
  -2  -5  12   16.03    4.90
  -2   5  12   29.85    6.95
  -2  -5  12   23.86    2.90
   2  -5 -11   28.91    6.03
   2   5 -11   35.65    3.54
  -2  -5  11   31.15    7.19
  -2   5  11   29.73    8.98
  -2  -5  11   29.69    9.90
   2  -5 -10   14.21    6.99
   2   5 -10    3.69    2.11
  -2  -5  10    4.91    1.46
  -2   5  10   -0.55    2.91
  -2  -5  10    8.82    4.94
  -2   5  10    2.62    1.17
   2  -5  -9  182.75   12.20
   2   5  -9  196.72   10.43
  -2  -5   9  213.13   11.30
  -2   5   9  177.88   10.13
  -2  -5   9  196.74   10.87
  -2   5   9  186.52    9.94
   2  -5  -8  483.71   27.17
   2   5  -8  455.90   22.18
  -2  -5   8  450.27   21.81
  -2   5   8  414.91   20.65
  -2  -5   8  464.38   22.64
  -2   5   8  461.60   21.69
   2  -5  -7  101.18   11.06
   2   5  -7  101.81   12.70
   2  -5  -7  115.00   27.45
  -2  -5   7  101.75    8.92
  -2  -5   7  101.89   10.56
  -2   5   7   89.14    7.47
   2  -5  -6  603.53   20.49
   2   5  -6  557.91   16.04
   2  -5  -6  667.02   20.49
  -2  -5   6  571.92   15.76
  -2  -5   6  571.84   16.34
  -2   5   6  588.13   15.83
   2  -5  -5  216.29   10.14
   2   5  -5  224.97    7.80
   2  -5  -5  250.95    9.90
  -2  -5   5  254.77    7.70
  -2  -5   5  235.92    7.92
  -2   5   5  246.53    7.45
   2  -5  -4  351.45   13.51
   2   5  -4  356.33   11.31
   2  -5  -4  408.99   14.33
  -2  -5   4  389.06   10.91
  -2  -5   4  349.53   13.65
  -2   5   4  326.27    9.55
   2  -5  -3  316.71   12.72
   2   5  -3  290.46    9.57
  -2  -5   3  305.77    8.59
  -2  -5   3  291.54    9.17
  -2   5   3  291.40    8.63
   2  -5  -2   81.94   14.23
   2   5  -2   79.74   13.66
  -2  -5   2   85.45    7.00
  -2  -5   2   80.64    9.04
  -2   5   2   83.75    7.20
   2  -5  -1  188.10    8.85
   2   5  -1  151.35    6.04
   2  -5  -1  189.85    8.03
  -2  -5   1  168.35    4.62
  -2  -5   1  173.47    5.99
  -2   5   1  174.55    6.18
   2  -5   0    5.01    2.62
   2   5   0    0.67    2.40
   2  -5   0    0.40    1.41
  -2  -5   0    0.99    1.10
  -2   5   0    0.73    2.21
   2  -5   1   28.25    3.76
   2   5   1   31.25    8.84
   2  -5   1   32.10   11.53
  -2  -5  -1   34.41    3.66
  -2   5  -1   34.83    3.53
   2  -5   2    7.44    3.24
   2   5   2    8.57    3.44
   2  -5   2   10.10    3.69
  -2  -5  -2    1.53    1.57
  -2   5  -2    9.73    2.80
   2  -5   3   20.72    3.63
   2   5   3   27.38    3.76
   2  -5   3   23.05    5.38
  -2  -5  -3   23.00    8.91
  -2   5  -3   28.55    3.42
   2  -5   4   86.72    7.97
   2   5   4   69.35    8.68
   2  -5   4   79.30   13.74
  -2  -5  -4   78.48    6.85
  -2   5  -4   80.29    7.35
   2  -5   5   15.59    2.93
   2   5   5   18.78    4.14
   2  -5   5   12.87    3.98
  -2  -5  -5   18.63    4.11
  -2   5  -5   11.83    2.72
   2  -5   6   29.54    3.47
   2   5   6   18.75   10.03
   2  -5   6   28.10    4.44
  -2  -5  -6   27.29    3.01
  -2   5  -6   23.37    3.35
   2  -5   7  221.21   11.37
   2   5   7  225.08   12.81
   2  -5   7  219.59   12.36
  -2  -5  -7  215.50   10.90
  -2   5  -7  230.23   12.02
   2  -5   8    8.30    1.90
   2   5   8    1.24    1.57
   2  -5   8    2.32    3.29
  -2  -5  -8   -0.28    2.26
  -2   5  -8    0.20    7.20
   2  -5   9  359.93   17.42
   2   5   9  364.86   19.04
   2  -5   9  375.66   19.89
  -2  -5  -9  357.61   17.70
  -2   5  -9  365.60   18.30
   2  -5  10    1.10    1.57
   2   5  10    4.30    5.75
   2  -5  10    2.72    4.53
  -2  -5 -10    0.43    0.87
  -2   5 -10   -4.49   11.11
   2   5  11  347.45   12.04
   2  -5  11  424.48   14.76
  -2  -5 -11  404.73   11.01
  -2   5 -11  397.95   11.99
   2   5  12   -0.86    4.61
   2  -5  12    2.96    1.87
  -2  -5 -12    2.32    2.56
  -2   5 -12   -0.37    3.14
   2   5  13  268.92   13.91
   2  -5  13  282.98   14.68
  -2  -5 -13  286.09   12.69
  -2   5 -13  286.84   13.59
   2   5  14    0.34    3.72
   2  -5  14    2.72    3.09
  -2  -5 -14   -1.03    1.15
  -2   5 -14   -0.18    5.80
   2   5  15  123.52    6.58
   2  -5  15  139.29    8.05
  -2   5 -15  125.52    6.26
   2   5  16    6.43    4.97
   2  -5  16   20.31    5.21
  -2   5 -16   10.85    3.66
   2   5  17   50.72    5.89
   2  -5  17   55.18    5.13
  -2   5 -17   52.64    3.72
   2   5  18   56.64   21.79
   2  -5  18   68.19    5.84
  -2   5 -18   69.85    5.68
   2   5  19   42.65   17.90
   2  -5  19   57.90   22.13
  -2   5 -19   49.57    6.35
   2   5  20   21.40    7.66
   2  -5  20   13.14    6.49
  -2   5 -20   19.32    6.33
   2   5  21   29.46   11.81
   2  -5  21   14.93    5.19
  -2   5 -21   13.43    2.96
   2   5  22   43.16   16.43
   2  -5  22   40.16   18.44
  -2   5 -22   37.60    4.83
   2   5  23   53.75   20.19
   2  -5  23   56.22   23.05
  -2   5 -23   56.73    4.86
   2   5  24   20.07   11.62
   2  -5  24   16.23   10.40
  -2   5 -24   12.58    4.56
   2   5  25   77.25    9.77
   2  -5  25   66.75   18.14
  -2   5 -25   70.58    8.03
   2   5  26    0.14    4.98
   2  -5  26    1.80    4.18
  -2   5 -26    4.62    3.43
   2   5  27   47.14    6.82
   2  -5  27   50.59   21.51
  -2   5 -27   49.32    6.05
   2   5  28   14.10    7.56
   2  -5  28    7.46    7.14
  -2   5 -28   13.35    6.31
   2   5  29   17.07    6.28
   2  -5  29   11.47    4.86
  -2   5 -29   13.38    3.41
   2  -6 -28   58.52   25.89
  -2  -6  28   63.30    7.19
  -2   6  28   55.59    6.57
  -2  -6  28   75.43    6.20
   2  -6 -27    7.20    8.02
  -2  -6  27    4.09    4.80
  -2   6  27    4.91    3.02
  -2  -6  27    7.46    3.51
   2  -6 -26  114.81   55.43
  -2  -6  26   87.42    8.26
  -2   6  26  105.91   17.19
  -2  -6  26  132.45    9.41
   2  -6 -25   41.17   18.17
  -2  -6  25   41.88    6.98
  -2   6  25   37.67    8.28
  -2  -6  25   43.14   10.96
   2  -6 -24   67.14   27.71
  -2  -6  24   62.72    6.93
  -2   6  24   58.89    6.70
  -2  -6  24   87.22    6.38
   2  -6 -23   24.75   16.11
  -2  -6  23   39.20   11.47
  -2   6  23   22.97   14.98
  -2  -6  23   27.39   11.27
   2  -6 -22   95.29    9.00
  -2  -6  22   79.02   15.81
  -2   6  22   64.49   20.54
  -2  -6  22   96.82    6.97
   2  -6 -21   16.57    6.30
  -2  -6  21    7.63    5.07
  -2   6  21    9.53    5.44
  -2  -6  21   14.78    5.33
   2  -6 -20   51.74    7.82
  -2  -6  20   28.93    7.51
  -2   6  20   33.93   10.06
  -2  -6  20   45.09    5.52
   2  -6 -19   17.92    7.83
  -2  -6  19    3.29    3.30
  -2   6  19    3.86    3.25
  -2  -6  19    6.26    3.88
   2  -6 -18   12.27    5.44
  -2  -6  18   19.87    6.54
  -2   6  18   24.14   10.84
  -2  -6  18   27.02   11.16
   2  -6 -17   15.49    5.57
  -2  -6  17   17.22    6.70
  -2   6  17   25.83   10.53
  -2  -6  17   21.48    9.61
   2  -6 -16   30.14    7.01
  -2  -6  16   29.58    4.77
  -2   6  16   25.43    4.32
  -2  -6  16   24.38    7.53
   2  -6 -15    9.85    5.68
  -2  -6  15    8.01    3.28
  -2   6  15    2.45    3.15
  -2  -6  15    9.16    3.18
   2  -6 -14    8.39    5.26
  -2  -6  14    8.09    5.17
  -2   6  14   13.69    3.62
  -2  -6  14    4.98    2.90
   2  -6 -13    9.41    4.82
  -2  -6  13   -0.27    2.66
  -2   6  13   -3.02    2.79
  -2  -6  13    1.98    2.80
   2  -6 -12    2.23    3.74
  -2  -6  12   -0.35    1.25
  -2   6  12    1.39    2.90
  -2  -6  12    8.05    4.42
   2  -6 -11    3.88    3.99
  -2  -6  11    1.24    2.24
  -2   6  11    3.02    1.93
  -2  -6  11    2.76    2.65
   2  -6 -10   -0.54    4.82
  -2  -6  10   -0.34    2.04
  -2   6  10   -0.24    2.41
  -2  -6  10    4.62    2.89
  -2  -6   9   55.82    5.71
  -2   6   9   47.57   13.27
  -2  -6   9   50.16    5.23
  -2   6   9   45.46    6.67
   2  -6  -8    2.33    4.10
  -2  -6   8    2.31    1.77
  -2   6   8    2.38    2.65
  -2  -6   8    1.23    2.29
  -2   6   8    0.50    1.06
   2  -6  -7    6.04    4.12
   2   6  -7    4.88    2.86
   2  -6  -7    4.71    4.23
  -2  -6   7    4.34    2.12
  -2  -6   7    1.75    2.03
  -2   6   7    4.28    2.24
   2  -6  -6  102.06    7.02
   2   6  -6  103.20    5.18
   2  -6  -6  107.16    7.83
  -2  -6   6   92.68    4.03
  -2  -6   6   98.88    4.67
  -2   6   6   98.19    3.75
   2  -6  -5    2.61    3.55
   2   6  -5    0.98    1.02
  -2  -6   5    3.66    2.55
  -2  -6   5    0.67    2.55
  -2   6   5    0.68    0.95
   2  -6  -4  363.06   19.98
   2   6  -4  358.25   17.79
  -2  -6   4  362.08   17.32
  -2  -6   4  382.61   18.81
  -2   6   4  352.95   17.26
   2  -6  -3   27.44    4.35
   2   6  -3   30.75    6.74
  -2  -6   3   22.26    7.67
  -2   6   3   33.47    5.04
   2  -6  -2  483.45   24.68
   2   6  -2  452.91   22.16
  -2  -6   2  482.44   23.31
  -2   6   2  464.44   22.25
   2  -6  -1   24.00    4.64
   2   6  -1   28.10    2.87
  -2  -6   1   24.04    9.73
  -2   6   1   20.52    2.78
   2  -6   0  433.00   22.26
   2   6   0  436.29   22.15
  -2  -6   0  458.97   22.17
  -2   6   0  474.33   22.79
   2  -6   1   12.69    3.68
   2   6   1   13.36    4.38
   2  -6   1    7.68    7.45
  -2  -6  -1   13.57    4.51
  -2   6  -1   11.36    3.85
   2  -6   2  445.85   22.58
   2   6   2  413.60   20.70
   2  -6   2  428.76   22.70
  -2  -6  -2  447.08   21.62
  -2   6  -2  432.73   21.00
   2  -6   3  346.52   17.85
   2   6   3  330.72   16.85
   2  -6   3  342.79   18.22
  -2  -6  -3  342.61   16.84
  -2   6  -3  283.62   14.19
   2  -6   4  277.87   14.91
   2   6   4  240.63   13.11
   2  -6   4  224.21   12.69
  -2  -6  -4  169.78   14.65
  -2   6  -4  246.79   12.99
   2  -6   5 1303.23   33.02
   2   6   5 1328.59   36.36
   2  -6   5 1370.29   36.02
  -2  -6  -5 1350.28   35.91
  -2   6  -5 1303.98   32.59
   2  -6   6  343.27   10.90
   2   6   6  313.51   11.28
   2  -6   6  311.04   11.36
  -2  -6  -6  315.20    9.46
  -2   6  -6  322.60    9.90
   2   6   7  597.32   18.39
   2  -6   7  609.56   18.92
  -2  -6  -7  582.24   15.40
  -2   6  -7  600.55   16.76
   2   6   8  225.75   10.30
   2  -6   8  236.32   10.56
  -2  -6  -8  209.52    6.81
  -2   6  -8  214.84    8.97
   2   6   9  363.72   17.85
   2  -6   9  359.27   17.90
  -2  -6  -9  357.46   15.77
  -2   6  -9  329.91   15.51
   2   6  10   52.72    6.93
   2  -6  10   55.62    6.98
  -2  -6 -10   29.73    3.20
  -2   6 -10   37.94   10.77
   2   6  11   68.19    7.57
   2  -6  11   74.86    6.64
  -2  -6 -11   79.69    4.35
  -2   6 -11   76.56    5.28
   2   6  12    4.14    3.65
   2  -6  12   13.08    6.53
  -2  -6 -12    1.92    1.61
  -2   6 -12    2.13    2.60
   2   6  13    4.18    3.69
   2  -6  13    5.77    4.79
  -2  -6 -13    1.06    1.17
  -2   6 -13    2.68    1.95
   2   6  14    3.67    3.33
   2  -6  14    3.10    3.21
  -2   6 -14   -0.18    1.80
   2   6  15   44.34    6.98
   2  -6  15   25.32    4.39
  -2   6 -15   34.42    3.65
   2   6  16   14.73    4.68
   2  -6  16    7.40    4.16
  -2   6 -16    4.34    3.09
   2   6  17   40.48    5.20
   2  -6  17   48.51   11.95
  -2   6 -17   28.00   13.18
   2   6  18   -0.44    4.50
   2  -6  18    0.28    4.08
  -2   6 -18    0.41    2.51
   2   6  19   20.94    5.39
   2  -6  19   17.27    4.65
  -2   6 -19   24.26    3.97
   2   6  20   47.84   18.02
   2  -6  20   39.03   18.92
  -2   6 -20   55.54    6.54
   2   6  21    4.59    3.51
   2  -6  21    5.92    6.36
  -2   6 -21    7.34    4.01
   2   6  22   -5.43    4.00
   2  -6  22    6.16    4.29
  -2   6 -22    4.11    2.99
   2   6  23    2.73    3.39
   2  -6  23    8.85    4.96
  -2   6 -23    2.68    2.84
   2   6  24   31.04    5.87
   2  -6  24   20.61    8.26
  -2   6 -24   25.44    4.19
   2   6  25    2.51    5.17
   2  -6  25   -3.03    4.60
  -2   6 -25   -1.85    2.79
   2   6  26   64.85    8.77
   2  -6  26   39.06   19.61
  -2   6 -26   49.33    4.81
   2   6  27    2.14    5.43
   2  -6  27    6.02    5.70
  -2   6 -27    0.67    3.13
   2   6  28   49.93    7.10
   2  -6  28   42.70   22.42
  -2   6 -28   44.04    4.73
   2  -7 -26    8.37    5.52
  -2  -7  26    9.77    5.16
  -2   7  26    4.05    8.25
  -2  -7  26    3.06    1.60
   2  -7 -25  109.07   44.99
  -2  -7  25  159.96   12.52
  -2   7  25  133.37    9.77
  -2  -7  25  138.61    8.93
   2  -7 -24  165.33   17.83
  -2  -7  24  131.91   11.34
  -2   7  24  134.17   11.17
  -2  -7  24  124.89   20.54
   2  -7 -23  258.82   28.86
  -2  -7  23  264.67   25.29
  -2   7  23  199.53   19.02
  -2  -7  23  236.96   21.83
   2  -7 -22   67.42   30.43
  -2   7  22   51.96   19.76
  -2  -7  22    1.87    1.84
   2  -7 -21   14.50    8.54
  -2  -7  21   17.82    6.01
  -2   7  21    5.77    4.02
  -2  -7  21    4.78    4.90
   2  -7 -20   34.38   10.19
  -2  -7  20   25.89    5.76
  -2   7  20   13.17    3.70
  -2  -7  20   14.28    7.79
   2  -7 -19   -2.92    5.97
  -2  -7  19    5.59    3.51
  -2   7  19    3.10    2.79
  -2  -7  19    1.58    3.26
   2  -7 -18   21.12    5.49
  -2  -7  18   14.92    4.98
  -2   7  18    9.24    2.55
  -2  -7  18   -0.11    2.88
   2  -7 -17   10.99    6.35
  -2  -7  17    0.31    1.80
  -2   7  17    2.58    2.86
  -2  -7  17    4.98    3.62
   2  -7 -16   14.36    6.49
  -2  -7  16   15.93    6.46
  -2   7  16   15.28    7.25
  -2  -7  16   14.64    7.38
   2  -7 -15   13.39    5.52
  -2  -7  15    8.49    3.81
  -2   7  15    6.65    7.21
  -2  -7  15    7.90    5.86
   2  -7 -14   18.01    5.62
  -2  -7  14   11.89    3.03
  -2   7  14    9.11    5.43
  -2  -7  14    7.06    5.85
   2  -7 -13    8.68    5.37
  -2  -7  13    0.13    1.51
  -2   7  13    9.60    3.86
  -2  -7  13    3.97    2.84
   2  -7 -12    3.95    5.04
  -2  -7  12    4.83    2.33
  -2   7  12    1.68    1.54
  -2  -7  12    5.84    2.90
   2  -7 -11    0.51    5.62
  -2  -7  11    1.79    2.35
  -2   7  11    3.91    2.66
  -2  -7  11    0.84    2.43
   2  -7 -10   98.51    9.75
  -2   7  10   87.00    6.40
  -2  -7  10  100.04    6.62
   2  -7  -9   15.57    4.60
  -2   7   9    9.26    1.79
   2  -7  -8   58.40    5.37
  -2   7   8   58.07    3.69
  -2  -7   8   69.53    3.94
   2  -7  -7   12.75    4.50
   2  -7  -7    7.28    3.98
  -2  -7   7   10.13    2.64
  -2   7   7    8.32    1.53
   2  -7  -6   56.49    4.82
  -2  -7   6   69.75    4.11
  -2   7   6   62.32    9.92
   2  -7  -5    6.50    3.74
  -2  -7   5   19.25    3.64
  -2   7   5   20.63    4.75
   2  -7  -4   12.05    3.73
  -2   7   4    7.29    2.11
   2  -7  -3   49.72    6.21
   2   7  -3   42.47    4.57
  -2  -7   3   58.17    5.86
  -2   7   3   59.10    5.79
   2  -7  -2   10.16    3.76
   2   7  -2    8.28    4.51
  -2  -7   2    7.13    3.44
  -2   7   2   14.69    3.02
   2  -7  -1   16.87    3.79
   2   7  -1   35.55    4.07
  -2  -7   1   32.90    7.66
  -2   7   1   18.90    5.27
   2  -7   0  103.15    7.93
   2   7   0  110.74    6.59
  -2  -7   0   93.34    5.84
  -2   7   0   92.85   10.37
   2  -7   1    1.71    2.86
   2   7   1    0.56    1.32
  -2  -7  -1    0.98    2.89
  -2   7  -1    0.52    3.04
   2  -7   2  238.91   12.32
   2   7   2  201.60   10.40
   2  -7   2  222.30   11.91
  -2  -7  -2  220.63   12.50
  -2   7  -2  231.90   11.86
   2   7   3   37.70   11.89
   2  -7   3   37.49   14.32
  -2  -7  -3   33.47   11.10
  -2   7  -3   29.85    9.70
   2   7   4  134.52    7.77
   2  -7   4  137.96    8.62
  -2  -7  -4  145.47    7.45
  -2   7  -4  130.95   15.32
   2   7   5    3.19    2.67
   2  -7   5   -4.46    3.05
  -2  -7  -5   -2.63    3.07
  -2   7  -5   -0.42    4.97
   2   7   6  321.88   10.04
   2  -7   6  307.86   10.12
  -2  -7  -6  324.72    8.97
  -2   7  -6  317.40   11.11
   2   7   7    3.07    3.24
   2  -7   7    2.30    3.68
  -2  -7  -7    0.41    1.02
  -2   7  -7    1.82    2.49
   2   7   8  115.03    5.68
   2  -7   8  104.92    6.85
  -2  -7  -8  101.23    3.80
  -2   7  -8   88.56    4.69
   2   7   9   29.17    7.26
   2  -7   9   35.58    5.36
  -2  -7  -9   22.32    7.04
  -2   7  -9   22.86    7.22
   2   7  10   36.88    4.32
   2  -7  10   57.34    4.97
  -2  -7 -10   56.92    2.66
  -2   7 -10   51.68   13.26
   2   7  11   51.06    4.83
   2  -7  11   53.87    4.66
  -2  -7 -11   52.53    2.46
  -2   7 -11   64.78   12.98
   2   7  12   45.13    9.12
   2  -7  12   44.33    6.93
  -2   7 -12   48.12   13.19
   2   7  13   57.50    7.93
   2  -7  13   55.20   21.43
  -2   7 -13   72.11   12.78
   2   7  14   27.67    9.04
   2  -7  14   29.38    7.60
  -2   7 -14   22.54    6.91
   2   7  15   34.80   12.23
   2  -7  15   30.09   12.02
  -2   7 -15   36.38    4.06
   2   7  16   -5.58    4.51
   2  -7  16    0.92    4.19
  -2   7 -16    0.33    2.90
   2   7  17   27.23    8.84
   2  -7  17   42.86    6.54
  -2   7 -17   30.26    9.88
   2   7  18   28.83    4.91
   2  -7  18   36.43   13.72
  -2   7 -18   28.24   12.16
   2   7  19    6.12    4.93
   2  -7  19   12.15    5.05
  -2   7 -19    7.67    3.74
   2   7  20    5.62    5.18
   2  -7  20   10.31    9.12
  -2   7 -20   10.34    3.54
   2   7  21   11.02    5.87
   2  -7  21    9.32    8.49
  -2   7 -21   14.34    5.01
   2   7  22   40.87    6.18
   2  -7  22   26.58    9.19
  -2   7 -22   27.69    3.79
   2   7  23   -5.08    5.24
   2  -7  23    3.41    4.80
  -2   7 -23   -0.80    2.88
   2   7  24   39.56    6.08
   2  -7  24   58.20    7.72
  -2   7 -24   35.10   14.98
   2   7  25    1.95    4.62
   2  -7  25    6.11    3.19
  -2   7 -25   -2.09    3.07
   2   7  26   18.89    7.16
   2  -7  26   12.68    6.48
  -2   7 -26   15.46    5.54
   2  -8 -24   -5.02    4.94
  -2  -8  24    6.82    4.18
  -2   8  24    3.52    3.32
  -2  -8  24    1.76    1.71
   2  -8 -23  174.04   14.28
  -2   8  23  109.41    7.60
  -2  -8  23  144.90    9.34
   2  -8 -22    7.64    5.28
  -2   8  22    5.13    6.05
  -2  -8  22   -0.33    3.33
   2  -8 -21   47.04   24.07
  -2   8  21   71.69    8.21
  -2  -8  21   52.29   19.40
   2  -8 -20    7.43    4.47
  -2   8  20    2.88    1.62
  -2  -8  20    5.49    3.71
   2  -8 -19   26.78    8.44
  -2   8  19   23.72   13.48
  -2  -8  19   32.62   15.11
   2  -8 -18    4.58    2.82
  -2   8  18   12.18    3.47
  -2  -8  18    7.91    3.61
   2  -8 -17   12.73    7.01
  -2   8  17   17.98    3.96
  -2  -8  17   13.89    5.55
   2  -8 -16   26.94   11.24
  -2   8  16   15.26    7.15
  -2  -8  16   14.60    7.55
   2  -8 -15   -2.54    4.39
  -2   8  15    0.13    1.50
  -2  -8  15   -0.94    2.10
   2  -8 -14   79.30   10.89
  -2   8  14   61.69    7.07
  -2  -8  14   61.42    6.95
   2  -8 -13    8.74    5.16
  -2   8  13    6.56    3.15
  -2  -8  13    6.21    3.61
   2  -8 -12  148.87   11.91
  -2   8  12  142.86    9.84
  -2  -8  12  171.28   11.02
   2  -8 -11    1.19    4.61
  -2   8  11    2.35    1.82
  -2  -8  11    1.29    4.07
   2  -8 -10   87.26    8.11
  -2   8  10   78.92    6.52
  -2  -8  10   98.71    9.11
   2  -8  -9  217.49   15.22
  -2   8   9  185.16   19.10
  -2  -8   9  201.37   12.94
   2  -8  -8  103.10    9.99
  -2   8   8  114.77   14.83
  -2  -8   8  107.98    8.04
   2  -8  -7   -1.98    4.01
  -2  -8   7    0.38    2.46
   2  -8  -6    2.46    3.94
  -2  -8   6   -1.93    2.48
  -2   8   6   -0.45    1.55
   2  -8  -5   65.52    6.12
  -2  -8   5   64.34    8.04
  -2   8   5   64.60    7.52
   2  -8  -4   35.06    6.68
  -2  -8   4   33.35    4.69
  -2   8   4   28.90    5.12
   2  -8  -3   68.04    5.04
  -2  -8   3   72.65    3.80
  -2   8   3   81.11    5.37
   2  -8  -2   42.24    4.63
  -2  -8   2   46.95    3.59
  -2   8   2   40.37    3.25
  -2  -8   1   48.31    3.39
  -2   8   1   38.24    3.39
  -2  -8   0   46.33    4.23
  -2   8   0   38.16    3.33
   2   8   1    2.43    1.69
  -2  -8  -1    1.16    2.65
  -2   8  -1    0.64    2.36
   2   8   3  224.35   12.96
   2  -8   3  271.62   16.10
  -2  -8  -3  242.35   13.63
  -2   8  -3  253.55   14.33
   2   8   4  675.63   42.45
   2  -8   4  730.15   47.08
  -2  -8  -4  674.87   41.66
  -2   8  -4  651.77   40.63
   2   8   5  247.50   16.89
   2  -8   5  250.98   18.24
  -2  -8  -5  246.73   16.21
  -2   8  -5  238.96   15.88
   2   8   6  469.84   30.45
   2  -8   6  447.46   29.36
  -2  -8  -6  467.59   29.35
  -2   8  -6  467.75   30.00
   2   8   7  392.43   26.05
   2  -8   7  372.05   25.00
  -2  -8  -7  350.11   22.45
  -2   8  -7  346.25   24.11
   2   8   8   21.92    7.70
   2  -8   8   28.82   10.07
  -2  -8  -8   23.71    4.58
  -2   8  -8   17.01   10.29
   2   8   9   91.92    7.58
   2  -8   9   80.39    7.21
  -2  -8  -9   72.12    5.29
  -2   8  -9   63.52    5.31
   2   8  10    0.90    2.16
   2  -8  10    7.95    4.96
  -2   8 -10    4.35    3.01
   2   8  11    3.20    3.69
   2  -8  11    3.52    4.38
  -2   8 -11    2.57    2.37
   2   8  12    0.19    3.88
   2  -8  12   -2.67    4.36
  -2   8 -12    1.68    2.02
   2   8  13   28.83   12.49
   2  -8  13   29.96   12.01
  -2   8 -13   25.40    8.72
   2   8  14    3.90    4.65
   2  -8  14    8.33    4.96
  -2   8 -14    2.99    2.15
   2   8  15  108.76    7.89
   2  -8  15  102.19    8.61
  -2   8 -15   83.07    5.47
   2   8  16    9.87    5.04
   2  -8  16   17.43   10.59
  -2   8 -16   13.67    5.83
   2   8  17   89.45   11.18
   2  -8  17   82.14   10.14
  -2   8 -17   74.75    8.74
   2   8  18    2.42    4.49
   2  -8  18    2.90    3.56
  -2   8 -18   -0.25    2.59
   2   8  19  104.36   20.93
   2  -8  19   85.56    7.35
  -2   8 -19  102.20    6.91
   2   8  20   -1.21    5.26
   2  -8  20    6.29    5.60
  -2   8 -20    3.52    2.48
   2   8  21   89.99    8.39
   2  -8  21   97.51    8.69
  -2   8 -21   96.01    7.68
   2   8  22   46.17   17.51
   2  -8  22   63.50    9.30
  -2   8 -22   66.84    6.58
   2   8  23   65.27    7.56
   2  -8  23   34.02   25.26
  -2   8 -23   40.61    4.85
   2   8  24   44.56   24.76
   2  -8  24   44.44   13.18
  -2   8 -24   56.66    5.64
   2  -9 -21    5.33    3.70
  -2  -9  21    2.96    2.45
   2  -9 -20   -2.45    4.54
  -2  -9  20    1.45    2.05
   2  -9 -19    3.88    7.45
  -2  -9  19    4.04    3.08
   2  -9 -18    6.63    4.47
  -2   9  18    9.83    3.27
  -2  -9  18    3.81    2.72
   2  -9 -17    1.83    1.46
  -2   9  17    3.60    2.47
  -2  -9  17   -1.62    3.42
   2  -9 -16   12.13    7.75
  -2   9  16    9.35    7.32
  -2  -9  16   -0.91    3.34
   2  -9 -15   -2.12    4.70
  -2   9  15    5.10    4.68
  -2  -9  15    2.54    3.05
   2  -9 -14    0.29    3.05
  -2   9  14    1.98    1.59
  -2  -9  14    0.79    2.64
   2  -9 -13   28.05   10.64
  -2   9  13   45.84    6.09
  -2  -9  13   46.72    6.04
   2  -9 -12   26.76   10.86
  -2   9  12   29.83    5.29
  -2  -9  12   23.13   12.45
   2  -9 -11   48.76   18.06
  -2   9  11   59.98    7.39
  -2  -9  11   62.96    4.88
   2  -9 -10   54.94   13.98
  -2   9  10   71.96    5.00
  -2  -9  10   60.41   15.31
   2  -9  -9   47.03   17.92
  -2   9   9   88.30    9.23
  -2  -9   9  105.89   10.51
   2  -9  -8  444.80   40.91
  -2   9   8  397.79   36.23
  -2  -9   8  460.35   87.25
   2  -9  -7    3.38    3.81
  -2   9   7   13.09    3.35
  -2  -9   7   12.25    4.74
  -2  -9   6    4.56    2.58
  -2  -9   5    1.31    2.55
  -2  -9   4    6.94    2.78
  -2   9   4    4.24    2.25
  -2  -9   3    1.90    2.32
  -2   9   3    6.36    2.48
  -2  -9   2    1.95    2.13
  -2   9   2    2.39    1.61
  -2  -9   1    4.48    2.31
  -2   9   1    5.98    3.19
  -2  -9   0    0.36    2.31
  -2   9   0    2.28    2.81
   2  -9   1   11.06    5.92
  -2  -9  -1   20.90    2.82
  -2   9  -1   16.26    2.56
  -2  -9  -2    5.58    2.31
  -2   9  -2    0.58    2.94
   2  -9   3   78.35    7.51
  -2  -9  -3   69.14    5.37
  -2   9  -3   75.91    7.07
   2  -9   4    7.10    5.04
  -2  -9  -4   -0.65    1.97
  -2   9  -4   -0.27    2.68
   2   9   5   24.22   12.09
   2  -9   5   19.35   12.36
  -2  -9  -5   28.09    3.34
  -2   9  -5   29.47    3.08
   2   9   6    4.55    2.91
   2  -9   6    2.04    3.74
  -2  -9  -6    1.20    2.27
  -2   9  -6    2.31    2.30
   2   9   7  118.95   12.23
   2  -9   7  116.65   12.58
  -2  -9  -7  117.35   11.27
  -2   9  -7   94.94    9.60
   2   9   8    1.58    1.83
   2  -9   8    3.02    2.21
  -2   9  -8   -1.29    3.56
   2   9   9   41.96   18.78
   2  -9   9   40.58   19.86
  -2   9  -9   35.67   14.27
   2   9  10    1.99    3.10
   2  -9  10    1.89    1.43
  -2   9 -10   -0.53    3.24
   2   9  11   13.48    7.06
   2  -9  11    8.32    3.55
  -2   9 -11   11.27    6.48
   2   9  12   11.62    4.48
   2  -9  12   11.47    3.82
  -2   9 -12    7.09    4.19
   2   9  13   15.53    4.11
   2  -9  13   10.20    4.15
  -2   9 -13    6.39    3.46
   2   9  14   11.75    4.57
   2  -9  14   12.77    5.03
  -2   9 -14   14.09    6.13
   2   9  15    7.86    4.89
   2  -9  15   11.61    4.69
  -2   9 -15    8.24    5.97
   2   9  16    4.29    3.02
   2  -9  16    5.50    3.90
  -2   9 -16    7.95    4.62
   2   9  17    1.84    2.69
   2  -9  17    7.45    6.78
  -2   9 -17    4.12    4.24
   2   9  18  110.64   16.42
   2  -9  18  119.26   10.27
  -2   9 -18  110.36    9.36
   2   9  19    2.62    4.61
   2  -9  19    2.66    4.63
  -2   9 -19    9.78    3.55
   2   9  20   54.33    7.12
   2  -9  20   32.93   15.05
  -2   9 -20   45.49    4.81
   2   9  21   52.87    7.23
   2  -9  21   71.87    7.59
  -2   9 -21   83.93    7.23
   2 -10 -18    1.77    3.73
  -2 -10  18   -0.34    2.46
   2 -10 -17    1.62    2.57
  -2 -10  17    5.75    3.90
   2 -10 -16   -1.72    3.03
  -2 -10  16    2.10    2.66
   2 -10 -15    3.48    2.88
  -2 -10  15    4.29    4.25
   2 -10 -14   10.76    9.25
  -2 -10  14   10.39    6.20
   2 -10 -13   -0.53    2.65
  -2 -10  13    2.68    2.05
   2 -10 -12   83.37   30.47
  -2 -10  12   82.84   16.05
  -2 -10  11   -0.01    3.42
  -2 -10  10  312.13   16.48
  -2  10   9    1.24    2.89
  -2 -10   9    7.01    4.40
  -2  10   8    7.03    4.77
  -2 -10   8   10.18    5.28
  -2  10   7   69.69   13.07
  -2 -10   7   98.16   10.86
  -2 -10   6    2.88    2.03
  -2 -10   5   55.99    6.71
  -2 -10   4   -1.31    2.55
  -2 -10   3   42.23    5.24
  -2 -10   2    8.84    4.21
  -2  10   2    6.01    3.20
  -2 -10   1   36.38   14.31
  -2  10   1   45.31    5.60
  -2 -10   0   17.13    7.19
  -2  10   0   12.36    3.01
  -2 -10  -1   26.46   13.32
  -2  10  -1   35.41    5.28
  -2 -10  -2   12.15    5.83
  -2  10  -2   12.97    7.33
  -2 -10  -3    5.17    3.11
  -2  10  -3    4.37    2.52
  -2 -10  -4    1.74    1.57
  -2  10  -4    3.80    3.80
  -2 -10  -5  150.14   15.58
  -2  10  -5  160.46   16.71
  -2  10  -6   10.07    3.84
   2 -10   7    7.98    4.83
  -2  10  -7    3.32    3.12
   2 -10   8    3.66    3.15
  -2  10  -8   -0.39    2.83
   2 -10   9    2.48    3.42
  -2  10  -9    0.84    2.70
   2  10  10    2.38    3.68
   2 -10  10    4.85    7.85
  -2  10 -10    5.23    5.21
   2  10  11   -0.96    3.10
   2 -10  11    0.53    3.38
  -2  10 -11    1.09    2.01
   2  10  12    6.08    4.19
   2 -10  12    5.15    3.65
  -2  10 -12    7.67    3.53
   2  10  13    6.17    3.73
   2 -10  13    7.52    4.42
  -2  10 -13    5.94    5.28
   2  10  14   12.57    6.72
   2 -10  14   17.87    6.26
  -2  10 -14   19.43    8.76
   2  10  15   22.04   19.06
   2 -10  15   45.17    6.05
  -2  10 -15   31.49   11.39
   2  10  16   87.50   17.66
   2 -10  16  125.60   10.73
  -2  10 -16  116.20    8.21
   2  10  17   97.03    9.96
   2 -10  17  110.08   11.49
  -2  10 -17  120.15    9.25
  -2 -11  12    1.70    1.92
  -2 -11  11   35.20   19.51
  -2 -11  10   11.24    6.37
  -2 -11   9  355.56   17.82
  -2 -11   8   12.55    4.52
  -2 -11   7    5.89    3.71
  -2 -11   6    2.38    3.78
  -2 -11   5    4.31    2.77
  -2 -11   4    0.94    4.18
  -2 -11   3    0.99    1.44
  -2 -11   2   -0.59    2.91
  -2 -11   1   18.60    9.54
  -2 -11   0   -0.16    2.85
  -2  11   0    2.45    2.38
   2 -11   1   17.50   13.53
  -2 -11  -1   21.61   13.44
  -2  11  -1   19.31    4.72
   2 -11   2    3.96    2.64
  -2 -11  -2   -0.06    2.48
  -2  11  -2    1.32    2.50
  -2 -11  -3   17.10   12.32
  -2  11  -3   19.54    5.00
   2 -11   4   11.70    7.08
   2 -11   5    2.92    2.21
  -2  11  -5    2.77    1.96
   2 -11   6   25.74   18.08
  -2  11  -6   34.76    4.10
  -2  11  -7    0.62    1.98
  -2  11  -8   18.53   11.96
   2 -11   9    3.04    2.28
  -2  11  -9    3.46    2.60
   2 -11  10    6.88    7.25
  -2  11 -10    2.53    4.69
   2 -11  11    1.93    3.53
  -2  11 -11    5.81    5.22
   2 -11  12   -0.22    3.06
  -2  11 -12    2.67    3.41
   3   0 -31    9.26    5.30
  -3   0  31   13.89    6.91
   3   0 -30    7.95    5.52
  -3   0  30   -1.10    4.99
   3   0 -29    6.16    5.51
  -3   0  29    4.98    4.60
   3   0 -28    4.06    5.24
  -3   0  28    2.76    4.46
   3   0 -27   41.55    6.58
  -3   0  27   50.79    6.75
   3   0 -26    7.35    5.59
  -3   0  26    3.59    4.90
   3   0 -25   19.21    6.79
  -3   0  25   24.36    6.89
   3   0 -24   -3.85    5.59
  -3   0  24   -1.66    4.16
   3   0 -23   88.93   11.18
  -3   0  23   89.95    7.93
   3   0 -22   10.49    6.24
  -3   0  22   10.65    3.90
   3   0 -21  378.42   27.27
  -3   0  21  380.89   25.96
   3   0 -20    2.48    5.64
  -3   0  20    0.93    4.14
   3   0 -19  650.98   35.77
  -3   0  19  652.13   34.59
  -3   0  19  693.59   34.56
   3   0 -18   -1.53    5.07
  -3   0  18   -0.91    3.66
  -3   0  18   -0.38    1.47
   3   0 -17  798.87   37.92
  -3   0  17  862.85   38.77
  -3   0  17  853.25   36.03
   3   0 -16    3.65    3.59
  -3   0  16    2.08    2.99
  -3   0  16    0.38    0.49
   3   0 -15   92.08    8.02
  -3   0  15   79.57    6.01
  -3   0  15   69.40    3.72
   3   0 -14   -5.21    5.74
  -3   0  14    2.68    1.69
  -3   0  14    1.35    1.65
   3   0 -13  142.49   11.67
  -3   0  13  158.49    9.39
  -3   0  13  152.85    8.23
   3   0 -12    4.24    5.67
  -3   0  12    4.70    2.29
  -3   0  12    2.00    1.25
   3   0 -11  627.07   20.76
  -3   0  11  719.28   20.39
  -3   0  11  680.97   18.37
   3   0 -10    1.04    4.52
  -3   0  10    4.46    2.70
  -3   0  10    1.58    2.29
   3   0  -9  287.13   11.33
  -3   0   9  327.21   10.66
  -3   0   9  316.48    9.63
   3   0  -8    3.66    4.31
  -3   0   8    2.51    2.39
  -3   0   8    1.99    1.01
   3   0  -7   79.59    8.27
  -3   0   7   82.96    6.96
  -3   0   7   80.39    8.18
   3   0  -6    0.53    2.44
  -3   0   6    3.37    2.35
  -3   0   6   -0.29    0.71
   3   0  -5   48.01    5.30
  -3   0   5   48.47    4.42
  -3   0   5   59.17    5.33
   3   0  -4   -1.82    3.42
  -3   0   4   -1.73    1.68
  -3   0   4    1.15    1.85
   3   0  -3  152.09   12.30
  -3   0   3  176.48    4.27
  -3   0   3  175.47    4.32
   3   0  -2   -4.25    3.22
   3   0  -2    4.60    1.91
  -3   0   2    0.19    1.94
   3   0  -1  539.48   16.27
   3   0  -1  523.07   14.87
  -3   0   1  531.90   15.46
   3   0   0    1.37    3.34
   3   0   0    1.15    1.73
  -3   0   0   -1.42    1.79
   3   0   1  814.48   22.76
   3   0   1  815.48   21.58
  -3   0  -1  824.72   21.06
   3   0   2    2.11    2.84
   3   0   2    0.52    2.30
  -3   0  -2   -3.25    1.93
   3   0   3  120.70    7.21
   3   0   3  107.65    8.81
  -3   0  -3   99.72    7.99
   3   0   4    2.90    2.53
   3   0   4   -0.88    1.76
  -3   0  -4    2.38    0.95
   3   0   5   18.43    6.37
   3   0   5   18.92    5.88
  -3   0  -5   14.62    3.63
   3   0   6    3.63    2.47
   3   0   6    1.12    1.12
  -3   0  -6   -0.58    1.95
   3   0   7  222.91   10.33
   3   0   7  212.78    9.42
  -3   0  -7  209.57    8.65
   3   0   8   -3.77    3.04
   3   0   8    1.89    2.57
  -3   0  -8   -1.31    2.00
   3   0   9  411.56   13.43
   3   0   9  398.64   12.38
  -3   0  -9  426.18   12.28
   3   0  10    3.24    4.79
   3   0  10    1.32    2.04
  -3   0 -10    0.25    1.08
   3   0  11  349.86   12.21
   3   0  11  361.68   11.68
  -3   0 -11  385.36   11.43
   3   0  12    5.36    1.74
   3   0  12    4.67    1.88
  -3   0 -12   -0.01    5.73
   3   0  13  729.36   37.06
   3   0  13  742.23   35.73
  -3   0 -13  825.48   38.80
   3   0  14   -2.73   11.17
   3   0  14    1.92    4.28
  -3   0 -14   -4.86    9.53
   3   0  15 9309.95   42.66
   3   0  15 9027.77  212.52
  -3   0 -15 9337.90   32.24
   3   0  16   -7.52    8.39
   3   0  16   -3.44    4.50
  -3   0 -16   -4.65   11.77
   3   0  17  690.40   16.62
   3   0  17  657.44   15.17
  -3   0 -17  677.52   13.24
   3   0  18    2.64    2.64
   3   0  18   -0.57    4.03
  -3   0 -18   -4.04   11.24
   3   0  19  284.37   16.34
   3   0  19  288.74   16.25
  -3   0 -19  293.97   15.50
   3   0  20   -0.61    4.31
   3   0  20   -5.26    3.20
  -3   0 -20   -0.49    2.54
   3   0  21  103.98    8.55
   3   0  21   90.50   11.94
  -3   0 -21  104.84    7.87
   3   0  22    7.60    7.28
   3   0  22    0.30    2.17
  -3   0 -22   -1.29    1.82
   3   0  23   10.84    5.36
   3   0  23   19.39    7.69
  -3   0 -23   11.92    4.09
   3   0  24    2.10    2.37
   3   0  24    2.93    1.34
  -3   0 -24   -0.27    1.55
   3   0  25    1.14    3.06
   3   0  25    1.90    3.87
   3   0  26    3.07    3.01
   3   0  26   -3.63    3.90
   3   0  27   13.65    5.96
   3   0  27   10.42    6.95
   3   0  28    0.45    3.47
   3   0  28    0.64    5.06
   3   0  29    6.86    4.18
   3   0  29    3.86    3.87
   3   0  30    2.66    3.31
   3   0  30    1.19    1.90
   3   0  31    3.94    6.14
   3   0  31    4.41    4.37
   3  -1 -31    1.74    4.86
  -3  -1  31    4.73    5.79
  -3   1  31    0.55    5.41
   3  -1 -30    3.19    5.11
  -3  -1  30    1.18    5.01
  -3   1  30    5.51    5.78
   3   1 -29   33.56    6.95
   3  -1 -29   11.45    6.40
  -3  -1  29   30.77    6.29
  -3   1  29   23.91    6.24
   3  -1 -28    5.80    6.02
   3   1 -28   10.57    7.09
  -3  -1  28    0.33    5.24
  -3   1  28    1.44    5.11
   3  -1 -27    8.90    6.89
   3   1 -27   11.58    5.02
  -3  -1  27   22.73    8.74
  -3   1  27   18.63    6.71
   3  -1 -26   29.42    7.93
   3   1 -26   17.87    5.77
  -3   1  26   43.85    7.47
  -3  -1  26   31.63    6.23
   3   1 -25    9.80    5.49
   3  -1 -25   12.37    6.28
  -3   1  25    5.28    4.84
  -3  -1  25    8.03    4.34
   3   1 -24    5.43    5.66
   3  -1 -24    0.70    4.94
  -3  -1  24    0.11    3.81
  -3   1  24    0.35    4.67
   3   1 -23   16.87    5.49
   3  -1 -23   31.08    6.80
  -3  -1  23   23.35    4.64
  -3   1  23   34.39   11.07
   3   1 -22   14.91    4.93
   3  -1 -22   25.94    6.23
  -3  -1  22   29.89    6.07
  -3   1  22   19.16    4.95
   3  -1 -21   40.14    8.70
   3   1 -21   40.04    7.57
  -3  -1  21   21.86    5.00
  -3   1  21   22.33    8.16
  -3  -1  21   16.67    5.52
   3  -1 -20    8.65    6.68
   3   1 -20   10.12    4.94
  -3  -1  20    9.76    4.36
  -3   1  20    5.49    4.69
  -3  -1  20    2.09    2.42
   3   1 -19   20.26    5.53
   3  -1 -19   17.81    7.17
  -3   1  19   38.76    4.40
  -3  -1  19   29.74    4.18
  -3  -1  19   24.74    3.95
   3   1 -18   10.65    7.29
   3  -1 -18   33.40    6.88
  -3  -1  18   19.07   18.15
  -3   1  18   25.75    8.38
  -3  -1  18   23.70    8.47
   3   1 -17   78.45   25.02
  -3  -1  17   72.73    4.99
  -3   1  17   73.49   20.89
  -3  -1  17   70.45    3.65
  -3   1  17   67.41    6.11
   3  -1 -16  389.65   39.39
   3   1 -16  389.06   21.14
  -3  -1  16  401.48   19.03
  -3   1  16  405.55   21.44
  -3   1  16  392.58   17.14
  -3  -1  16  414.91   18.29
   3   1 -15  761.61   24.42
   3  -1 -15  788.51   24.83
  -3  -1  15  845.66   24.04
  -3   1  15  895.67   25.05
  -3  -1  15  747.14   19.39
  -3   1  15  788.27   20.33
   3  -1 -14  690.87   23.68
   3   1 -14  688.77   21.84
  -3  -1  14  716.46   20.72
  -3   1  14  632.85   18.09
  -3  -1  14  689.97   19.25
  -3   1  14  678.68   17.53
   3  -1 -13   82.90    8.48
   3   1 -13   81.22    8.25
  -3  -1  13   79.08   14.19
  -3   1  13   84.87    6.09
  -3  -1  13   76.58    4.65
  -3   1  13   80.85    4.67
   3  -1 -12  400.36   22.33
   3   1 -12  444.50   23.76
  -3  -1  12  412.13   20.47
  -3   1  12  444.98   21.96
  -3  -1  12  429.18   20.79
  -3   1  12  443.30   21.28
   3   1 -11   48.32    6.40
   3  -1 -11   35.16   14.60
  -3  -1  11   39.44    4.63
  -3   1  11   62.53    6.72
  -3  -1  11   54.87    5.36
  -3   1  11   47.31    4.45
   3  -1 -10   51.87    6.61
   3   1 -10   54.01    6.21
  -3  -1  10   62.31   16.93
  -3   1  10   60.47    6.33
  -3  -1  10   59.05    5.38
  -3   1  10   60.66    5.36
   3  -1  -9  153.30    8.94
   3   1  -9  158.04    7.79
  -3  -1   9  170.83    6.37
  -3   1   9  170.92    6.54
  -3  -1   9  168.50    5.88
  -3   1   9  172.29    6.03
   3  -1  -8  128.00    7.85
   3   1  -8  125.57   10.67
  -3  -1   8  137.17    6.41
  -3   1   8  142.26    7.24
  -3  -1   8  130.67    5.94
  -3   1   8  134.14    5.91
   3  -1  -7  181.68    9.82
   3   1  -7  191.25    9.65
  -3  -1   7  205.80    8.63
  -3   1   7  204.59    9.00
  -3  -1   7  207.19    8.74
  -3   1   7  215.53    8.74
   3  -1  -6  606.40   24.47
   3   1  -6  603.07   27.01
  -3  -1   6  659.57   24.45
  -3   1   6  633.16   23.93
  -3  -1   6  565.34   21.17
  -3   1   6  592.68   22.06
   3  -1  -5  271.54   13.20
   3   1  -5  263.54   12.18
  -3  -1   5  272.40   10.89
  -3   1   5  256.84   10.75
  -3  -1   5  246.49   10.01
  -3   1   5  263.68   10.48
   3  -1  -4  720.49   28.18
   3   1  -4  724.11   28.06
   3  -1  -4  729.77   28.28
  -3  -1   4  803.41   29.39
  -3  -1   4  688.33   25.40
  -3   1   4  700.81   25.81
   3  -1  -3  300.62   13.39
   3   1  -3  335.68   14.77
   3  -1  -3  327.09   13.83
  -3  -1   3  336.25   13.02
  -3  -1   3  322.67   12.73
  -3   1   3  304.75   11.89
   3  -1  -2  392.00   16.41
   3   1  -2  371.57   15.56
   3  -1  -2  358.24   14.84
  -3  -1   2  394.17   14.92
  -3  -1   2  368.45   14.17
  -3   1   2  387.68   14.97
   3  -1  -1  534.47   21.62
   3   1  -1  442.37   18.22
   3  -1  -1  543.25   21.09
  -3  -1   1  550.33   20.66
  -3   1   1  517.76   19.35
   3  -1   0   83.73    7.93
   3   1   0   77.90    7.23
   3   1   0   79.70    6.84
   3  -1   0   77.96    7.29
  -3  -1   0   82.18    6.83
  -3   1   0   83.43    6.78
   3  -1   1  121.99    7.60
   3   1   1  117.44    6.42
   3   1   1  134.52    6.81
   3  -1   1  128.72    7.06
  -3  -1  -1  127.40    5.91
  -3   1  -1  116.08    5.27
   3  -1   2   55.75    5.63
   3   1   2   62.07    6.94
   3   1   2   42.95    4.03
   3  -1   2   46.23    5.18
  -3  -1  -2   49.60    4.72
  -3   1  -2   46.10    4.09
   3  -1   3  326.11   14.21
   3   1   3  304.66   13.36
   3  -1   3  294.57   12.31
   3   1   3  314.74   13.30
  -3  -1  -3  307.94   13.12
  -3   1  -3  312.50   12.19
   3  -1   4   86.09    8.73
   3   1   4   77.50    7.78
   3   1   4   74.98    6.49
   3  -1   4   73.87    6.49
  -3  -1  -4   77.02    6.27
  -3   1  -4   84.26    7.07
   3  -1   5  116.00    6.94
   3   1   5  110.99    5.19
   3  -1   5  120.99    6.25
   3   1   5  109.40    3.73
  -3  -1  -5  116.10    5.27
  -3   1  -5  125.83    5.76
   3  -1   6   29.35    4.02
   3   1   6   33.35    4.70
   3   1   6   32.66    3.57
   3  -1   6   35.86    4.62
  -3  -1  -6   29.56    3.02
  -3   1  -6   38.00   10.01
   3  -1   7   44.18   15.84
   3   1   7   32.33   10.46
   3  -1   7   38.07    4.55
   3   1   7   34.50    3.72
  -3  -1  -7   33.68    3.20
  -3   1  -7   29.00    3.10
   3  -1   8    2.81    3.41
   3   1   8    3.83    3.32
   3  -1   8    0.70    2.72
   3   1   8    2.79    1.90
  -3  -1  -8   -1.58    1.97
  -3   1  -8   -2.00    2.03
   3  -1   9   10.72    4.27
   3   1   9   10.67    2.51
   3   1   9    8.75    1.91
   3  -1   9    6.42    2.31
  -3  -1  -9    8.91    3.64
  -3   1  -9   10.58    3.94
   3  -1  10    5.76    4.07
   3   1  10    2.61    2.14
   3   1  10    4.31    2.79
   3  -1  10    4.42    3.30
  -3  -1 -10    4.72    2.71
  -3   1 -10    6.41    2.80
   3  -1  11    5.72    4.17
   3   1  11    5.40    2.52
   3  -1  11   11.75    2.72
   3   1  11    5.21    3.20
  -3  -1 -11    6.33    1.93
  -3   1 -11    5.26    2.29
   3  -1  12   -0.75    3.95
   3   1  12    4.35    3.47
   3   1  12   -0.34    2.39
   3  -1  12    3.23    3.02
  -3  -1 -12    1.95    1.51
  -3   1 -12    2.95    2.80
   3  -1  13   -1.39    3.60
   3   1  13    5.41    3.84
   3  -1  13   -2.64    3.43
   3   1  13    5.76    1.83
  -3  -1 -13    1.72    1.03
  -3   1 -13    3.84    3.03
   3   1  14  110.86    6.37
   3  -1  14  114.90    6.93
   3   1  14  105.13   14.86
   3  -1  14  117.70    6.22
  -3  -1 -14  100.32    4.17
  -3   1 -14  112.10    5.47
   3  -1  15   53.57   16.31
   3   1  15   67.40    7.90
   3   1  15   51.29    6.82
   3  -1  15   59.12    6.64
  -3  -1 -15   53.43    5.09
  -3   1 -15   56.34    5.73
   3  -1  16   17.26    3.82
   3   1  16   14.66    4.77
   3   1  16   20.14    6.57
   3  -1  16    9.06    3.31
  -3  -1 -16   18.83    2.52
  -3   1 -16   16.34    6.16
   3  -1  17    4.52    2.62
   3   1  17    5.11    3.26
   3   1  17    5.09    5.04
   3  -1  17    7.84    4.30
  -3  -1 -17   11.35    1.75
  -3   1 -17    5.96    2.94
   3  -1  18   -0.38    3.11
   3   1  18   -0.90    3.46
   3  -1  18    3.08    2.22
   3   1  18    2.94    3.18
  -3  -1 -18   -0.18    1.69
  -3   1 -18   -0.36    2.28
   3  -1  19   13.55    7.65
   3   1  19   13.31    3.68
   3  -1  19   16.01    4.33
   3   1  19   13.65    6.57
  -3  -1 -19   11.18    4.59
  -3   1 -19   14.54    5.77
   3  -1  20    8.32    4.52
   3   1  20    4.80    2.03
   3  -1  20   11.65    6.20
   3   1  20    5.72    2.43
  -3  -1 -20    5.22    2.01
  -3   1 -20    6.97    3.36
   3  -1  21    8.26    5.02
   3   1  21    6.52    6.18
   3  -1  21   13.41    5.26
   3   1  21    3.74    1.42
  -3  -1 -21    7.84    3.17
  -3   1 -21    8.07    3.58
   3  -1  22   30.45    3.94
   3   1  22   30.13   11.23
   3  -1  22   31.12   14.03
   3   1  22   29.94    4.30
  -3  -1 -22   29.49    2.23
  -3   1 -22   25.69    8.94
   3  -1  23    1.54    3.45
   3   1  23    1.56    2.64
   3  -1  23    3.84    4.10
   3   1  23    6.00    3.14
  -3   1 -23    5.26    2.20
   3  -1  24   37.36   18.86
   3   1  24   34.63   18.58
   3  -1  24   48.62    6.49
   3   1  24   31.26   12.33
  -3   1 -24   48.38    5.70
   3  -1  25   -0.52    3.41
   3   1  25   -1.30    3.76
   3  -1  25   -4.67    3.77
   3   1  25    2.44    3.27
  -3   1 -25    0.16    1.18
   3  -1  26   22.95   10.00
   3   1  26   13.69    8.62
   3  -1  26   20.55   10.59
   3   1  26   18.08   12.65
   3  -1  27    6.15   10.29
   3   1  27    6.20    4.57
   3  -1  27    2.87    3.28
   3   1  27    4.17    2.34
   3   1  28   22.42    7.35
   3  -1  28   22.31   14.42
   3   1  28   14.30   11.79
   3   1  29   20.90   16.62
   3  -1  29   18.74    7.95
   3   1  29   12.39   11.07
   3   1  30   89.72    7.76
   3  -1  30   95.29   11.76
   3   1  30   93.94    7.38
   3   1  31    3.40    5.30
   3  -1  31    6.07    4.33
   3  -2 -31   78.48   11.42
  -3  -2  31   35.20   25.75
  -3   2  31   59.49    9.48
   3  -2 -30   -0.41    5.95
  -3  -2  30    2.76    5.28
  -3   2  30   10.02    5.38
   3  -2 -29    6.15    5.65
  -3  -2  29    7.33    5.63
  -3   2  29    5.95    5.32
   3  -2 -28    0.31    4.62
  -3  -2  28    8.25    5.95
  -3   2  28   12.40    6.94
   3  -2 -27   96.16   11.22
  -3  -2  27  114.95   10.97
  -3   2  27   82.23    9.73
   3  -2 -26   -0.69    6.46
   3   2 -26    4.76    4.56
  -3  -2  26    3.64    4.38
  -3   2  26    6.05    4.11
   3  -2 -25    7.20    6.45
   3   2 -25    7.58    4.88
  -3  -2  25   -2.99    4.83
  -3   2  25    5.62    4.04
   3   2 -24   56.78    7.95
   3  -2 -24   59.42   10.28
  -3  -2  24   65.85    9.08
  -3   2  24   59.55    8.88
   3   2 -23   26.42    4.93
   3  -2 -23    1.94    6.42
  -3  -2  23   32.49    5.54
  -3   2  23   24.29    7.20
   3  -2 -22   74.42    9.30
   3   2 -22   75.23    8.83
  -3  -2  22   75.43    8.77
  -3   2  22  103.84    8.75
  -3  -2  22   85.25    6.09
   3  -2 -21   45.49    7.93
   3   2 -21   58.04    7.51
  -3  -2  21   52.83    6.51
  -3   2  21   74.76    7.21
  -3  -2  21   60.77    8.36
   3  -2 -20   50.30    8.87
   3   2 -20   42.40    7.18
  -3  -2  20   50.28    7.39
  -3   2  20   44.57   13.85
  -3  -2  20   55.69    6.69
   3  -2 -19   91.25    9.55
   3   2 -19  130.70   12.41
  -3  -2  19   85.27    6.89
  -3   2  19   95.54    7.16
  -3  -2  19  100.15    6.52
   3  -2 -18   20.23    6.20
   3   2 -18    6.39    4.65
  -3  -2  18    9.80    4.06
  -3   2  18    5.16    2.21
  -3  -2  18    7.24    2.41
   3  -2 -17  106.04   10.59
   3   2 -17   99.86    6.93
  -3  -2  17   82.64    5.48
  -3   2  17  103.13    5.31
  -3  -2  17   95.16    9.12
   3  -2 -16  114.17   10.27
   3   2 -16  110.58    8.34
  -3  -2  16  118.17    8.31
  -3   2  16  118.53    9.75
  -3  -2  16  127.13    6.70
   3  -2 -15   12.30    6.71
   3   2 -15    4.16    4.56
  -3  -2  15   -2.35    4.29
  -3   2  15    3.72    3.27
  -3  -2  15    0.21    1.28
  -3   2  15    0.77    1.24
   3  -2 -14  205.52   12.15
   3   2 -14  143.62    7.99
  -3  -2  14  170.55   14.94
  -3   2  14  168.54    7.57
  -3  -2  14  164.67    6.33
  -3   2  14  170.31    5.59
   3  -2 -13   17.73    7.62
   3   2 -13   22.12    4.25
  -3  -2  13   17.53    4.13
  -3   2  13   24.07    3.70
  -3  -2  13   18.14    4.84
  -3   2  13   18.33    4.42
   3  -2 -12   39.41    8.31
   3   2 -12   41.12    6.23
  -3  -2  12   44.92    3.49
  -3   2  12   44.52   14.12
  -3  -2  12   45.63    2.92
  -3   2  12   42.67    2.23
   3  -2 -11  115.52   10.13
   3   2 -11  105.39    7.39
  -3  -2  11  113.02    6.98
  -3   2  11  120.84    7.47
  -3  -2  11  110.39    7.89
  -3   2  11  112.87    6.06
   3  -2 -10   59.09    8.27
   3   2 -10   51.99    6.79
  -3  -2  10   55.02    5.58
  -3   2  10   56.41    5.78
  -3  -2  10   47.71    4.72
  -3   2  10   52.62    4.81
   3  -2  -9   43.44    6.41
   3   2  -9   60.13    6.77
  -3  -2   9   43.75    4.41
  -3   2   9   54.93   13.78
  -3  -2   9   40.78    4.15
  -3   2   9   52.78    4.80
   3  -2  -8   90.27    9.97
   3   2  -8   96.94   10.29
  -3  -2   8   92.99    8.34
  -3   2   8  100.59    8.94
  -3  -2   8   99.93   11.84
  -3   2   8  106.61    9.03
   3  -2  -7    4.38    4.13
   3   2  -7    4.09    3.51
  -3  -2   7    4.66    2.37
  -3   2   7    2.91    1.42
  -3  -2   7    4.36    2.00
  -3   2   7    6.92    1.99
   3  -2  -6   62.73    6.73
   3   2  -6   82.91    7.61
  -3  -2   6   72.25    5.96
  -3   2   6   90.32   11.15
  -3  -2   6   77.09    6.68
  -3   2   6   75.64    6.23
   3  -2  -5    5.41    3.62
   3   2  -5    2.54    1.87
   3  -2  -5    5.79    2.35
  -3  -2   5    4.13    1.52
  -3  -2   5    3.76    2.16
  -3   2   5    1.96    1.37
   3  -2  -4   61.02    7.46
   3   2  -4   57.16    8.72
  -3  -2   4   64.15    5.29
  -3  -2   4   54.97    4.81
  -3   2   4   55.36    4.75
   3  -2  -3   52.44   16.12
   3   2  -3   41.48    4.93
   3  -2  -3   43.94    5.80
  -3  -2   3   40.32    3.49
  -3  -2   3   41.00    3.82
  -3   2   3   37.65    3.77
   3  -2  -2   29.83    8.58
   3   2  -2   46.65   14.89
   3  -2  -2   42.65    6.26
  -3  -2   2   40.52    3.44
  -3  -2   2   39.60    3.73
  -3   2   2   40.87    3.82
   3  -2  -1  392.93   17.08
   3   2  -1  343.21   14.74
   3  -2  -1  336.57   14.92
  -3  -2   1  333.24   12.56
  -3  -2   1  321.52   12.79
  -3   2   1  326.42   12.76
   3  -2   0   19.83    8.81
   3   2   0   24.70    6.91
   3  -2   0   24.72    5.80
  -3  -2   0   22.09    2.14
  -3  -2   0   25.48    9.37
  -3   2   0   23.31    4.73
   3  -2   1  648.30   25.60
   3   2   1  631.02   27.78
   3  -2   1  654.19   26.09
  -3  -2  -1  611.98   22.30
  -3  -2  -1  576.11   21.53
  -3   2  -1  625.25   23.30
   3  -2   2  478.26   19.41
   3   2   2  501.35   20.25
   3   2   2  483.28   18.06
   3  -2   2  426.91   17.19
  -3  -2  -2  465.68   17.63
  -3   2  -2  454.60   17.21
   3  -2   3  122.88    6.85
   3   2   3  115.82    6.59
   3   2   3  115.37    5.79
   3  -2   3  120.21    7.12
  -3  -2  -3  130.14    6.13
  -3   2  -3  114.67    5.44
   3  -2   4  120.07    6.75
   3   2   4  102.96    8.81
   3   2   4  109.30    3.42
   3  -2   4  103.71    9.05
  -3  -2  -4  103.45    8.20
  -3   2  -4  107.13    8.48
   3  -2   5  112.74    6.67
   3   2   5  132.47    7.16
   3   2   5  109.13    4.88
   3  -2   5  110.98    5.07
  -3  -2  -5  107.23    8.49
  -3   2  -5   99.89    8.06
   3  -2   6   22.99    5.11
   3   2   6   20.28    3.90
   3   2   6   26.47    3.78
   3  -2   6   21.12    3.75
  -3  -2  -6   24.49    3.21
  -3   2  -6   26.98    6.94
   3  -2   7  310.42   11.13
   3   2   7  254.63    9.63
   3   2   7  306.78    9.16
   3  -2   7  259.52    9.44
  -3  -2  -7  290.61    9.08
  -3   2  -7  279.24    8.84
   3  -2   8   24.28    6.55
   3   2   8   20.12    4.70
   3  -2   8   15.18    3.31
   3   2   8   22.04    2.54
  -3  -2  -8   31.42   11.12
  -3   2  -8   29.05    7.30
   3  -2   9  469.21   14.89
   3   2   9  468.33   15.20
   3  -2   9  420.13   16.60
   3   2   9  490.30   13.83
  -3  -2  -9  484.38   13.65
  -3   2  -9  482.11   13.87
   3  -2  10   36.82   10.92
   3   2  10   43.83   11.14
   3   2  10   45.10    2.50
   3  -2  10   44.77   13.77
  -3  -2 -10   44.89    2.52
  -3   2 -10   47.84   12.64
   3  -2  11  454.48   22.57
   3   2  11  398.95   20.76
   3   2  11  440.66   21.32
   3  -2  11  431.69   21.87
  -3  -2 -11  410.85   19.79
  -3   2 -11  435.32   21.03
   3  -2  12   24.00    7.61
   3   2  12   30.06    8.28
   3   2  12   25.58    7.33
   3  -2  12   25.24    3.85
  -3  -2 -12   26.64    3.06
  -3   2 -12   26.68    8.79
   3  -2  13  497.83   14.78
   3   2  13  522.41   16.48
   3  -2  13  522.90   16.35
   3   2  13  526.94   14.95
  -3  -2 -13  470.94   12.83
  -3   2 -13  531.77   20.97
   3  -2  14 1202.93   32.68
   3   2  14 1050.55   29.07
   3  -2  14 1168.80   34.24
   3   2  14 1166.52   30.28
  -3  -2 -14 1168.80   29.08
  -3   2 -14 1094.36   28.86
   3  -2  15  427.41   19.95
   3   2  15  377.54   20.18
   3   2  15  426.16   19.23
   3  -2  15  396.43   19.86
  -3  -2 -15  400.48   19.00
  -3   2 -15  393.14   29.49
   3  -2  16 1536.22   28.32
   3   2  16 1513.68   29.72
   3  -2  16 1570.37   30.56
   3   2  16 1597.31   28.53
  -3  -2 -16 1567.79   26.32
  -3   2 -16 1457.67   26.30
   3  -2  17   75.08    4.89
   3   2  17   85.23   35.04
   3  -2  17   87.13   18.42
   3   2  17   79.31    4.34
  -3  -2 -17   54.96    3.88
  -3   2 -17   70.61    3.72
   3  -2  18  539.18   28.21
   3   2  18  502.42   26.91
   3  -2  18  574.99   30.78
   3   2  18  589.27   30.53
  -3  -2 -18  544.68   28.85
  -3   2 -18  529.21   27.06
   3  -2  19  102.68   12.84
   3   2  19   98.46   24.90
   3  -2  19  102.79    9.30
   3   2  19  106.89    8.97
  -3  -2 -19   94.28    7.60
  -3   2 -19   93.15   32.48
   3  -2  20  222.47   15.31
   3   2  20  247.09   17.20
   3  -2  20  240.73   17.16
   3   2  20  266.14   17.73
  -3  -2 -20  230.47   14.67
  -3   2 -20  253.94   16.73
   3  -2  21   46.15   15.05
   3   2  21   46.35   18.96
   3  -2  21   39.45   15.58
   3   2  21   46.52    4.89
  -3   2 -21   55.05    4.93
   3  -2  22  109.00    7.97
   3   2  22  143.47   11.70
   3  -2  22  118.98    9.16
   3   2  22  116.28    8.46
  -3   2 -22  118.46    7.68
   3  -2  23   10.64    4.88
   3   2  23    4.83    5.40
   3  -2  23   10.88    3.39
   3   2  23    5.49    3.19
  -3   2 -23    7.40    2.56
   3  -2  24   76.71    5.83
   3   2  24   74.57    6.70
   3  -2  24   94.02    7.08
  -3   2 -24   68.60    4.19
   3   2  25    2.37    3.67
   3  -2  25   -4.27    4.44
  -3   2 -25    0.80    1.48
   3   2  26   28.26   12.38
   3  -2  26   38.51   14.26
  -3   2 -26   46.73    4.15
   3   2  27    0.49    3.49
   3  -2  27    3.47    3.49
  -3   2 -27    9.24    5.16
   3   2  28    5.97    4.54
   3  -2  28    0.73    2.41
   3   2  29  152.44   10.87
   3  -2  29  162.73   10.98
   3   2  30  108.63   10.79
   3  -2  30   86.38    8.52
   3  -3 -30   15.76    8.02
  -3  -3  30   10.87    7.91
  -3   3  30   14.00    6.49
   3  -3 -29    4.40    5.83
  -3  -3  29    0.36    2.58
  -3   3  29   -0.67    4.82
   3  -3 -28  120.01   25.31
  -3  -3  28  158.30   12.10
  -3   3  28  186.78   14.97
   3  -3 -27   10.89    7.40
  -3  -3  27    5.70    4.15
  -3   3  27   -1.00    4.94
   3  -3 -26    3.10    6.10
  -3  -3  26    4.85    3.41
  -3   3  26    0.50    4.47
   3  -3 -25   20.98    6.93
  -3  -3  25   33.06    5.90
  -3   3  25   34.32   13.52
   3  -3 -24   64.96    9.02
  -3  -3  24   39.11    7.50
  -3   3  24   36.88    7.98
  -3  -3  24   39.50    6.16
  -3  -3  23   50.72    7.33
  -3   3  23   35.28   22.48
  -3  -3  23   53.54    6.01
   3  -3 -22   33.90    8.35
   3   3 -22   44.73    6.36
  -3  -3  22   46.75    5.72
  -3   3  22   38.12    5.00
  -3  -3  22   51.45    4.54
   3  -3 -21   18.44    7.68
   3   3 -21    0.49    4.16
  -3  -3  21   28.36    4.78
  -3   3  21   18.63    4.91
  -3  -3  21   21.49    3.15
   3  -3 -20   44.08   10.77
   3   3 -20   35.50    5.00
  -3  -3  20   22.72    4.98
  -3   3  20   22.83   10.44
  -3  -3  20   31.78    4.79
   3  -3 -19   16.52    7.23
   3   3 -19    1.63    1.41
  -3  -3  19    5.36    4.95
  -3   3  19   12.52    4.67
  -3  -3  19    7.97    3.95
   3  -3 -18   16.76    7.08
   3   3 -18   15.28    7.89
  -3  -3  18   19.30    5.39
  -3   3  18   20.52   10.23
  -3  -3  18   23.90    2.51
   3  -3 -17   15.25    6.98
   3   3 -17   31.00    4.43
  -3  -3  17   22.71    4.97
  -3   3  17   29.69    7.03
  -3  -3  17   32.51    2.69
   3  -3 -16   -4.08    5.97
   3   3 -16    6.88    4.94
  -3  -3  16    6.60    5.42
  -3   3  16    1.90    2.12
  -3  -3  16    0.00    1.48
   3  -3 -15  925.91   43.98
   3   3 -15  904.14   40.36
  -3  -3  15  952.87   42.08
  -3   3  15 1000.12   43.19
  -3  -3  15 1012.30   43.00
   3  -3 -14  114.34   10.43
   3   3 -14  112.60    7.85
  -3  -3  14  133.63    9.24
  -3   3  14  128.28    8.69
  -3  -3  14  110.19   13.33
   3  -3 -13  599.54   21.14
   3   3 -13  576.93   18.44
  -3  -3  13  570.19   16.86
  -3   3  13  605.94   17.77
  -3  -3  13  594.07   16.46
  -3   3  13  572.28   14.74
   3  -3 -12   38.70    9.30
   3   3 -12   32.72    4.41
  -3  -3  12   27.89    9.85
  -3   3  12   27.42    4.17
  -3  -3  12   27.43    7.88
  -3   3  12   32.03    2.46
   3  -3 -11    9.00    3.48
   3   3 -11    6.16    3.39
  -3  -3  11    8.76    2.37
  -3   3  11    6.34    4.21
  -3  -3  11    4.65    2.77
  -3   3  11    5.63    1.15
   3  -3 -10   -1.83    4.69
   3   3 -10    4.18    2.73
  -3  -3  10    4.32    3.07
  -3   3  10    3.37    2.06
  -3  -3  10    2.12    1.33
  -3   3  10    2.69    1.58
   3  -3  -9   14.14    4.88
   3   3  -9   18.92    5.15
  -3  -3   9   12.33    2.11
  -3   3   9   19.05    5.21
  -3  -3   9   13.38    3.92
  -3   3   9   12.10    2.92
   3  -3  -8   14.04    4.19
   3   3  -8   14.57    6.13
  -3  -3   8   16.05    7.03
  -3   3   8   12.35    4.29
  -3  -3   8   12.90    4.74
  -3   3   8   12.23    1.52
   3  -3  -7   44.91   13.80
   3   3  -7   37.83    4.81
  -3  -3   7   40.08    4.07
  -3   3   7   60.54   16.20
  -3  -3   7   40.51    4.08
  -3   3   7   42.18    3.97
   3  -3  -6  112.91   27.12
   3   3  -6   98.52    9.30
   3  -3  -6  111.31   26.81
  -3  -3   6  121.19    4.79
  -3  -3   6  109.00    9.43
  -3   3   6  108.37    9.14
   3  -3  -5  117.61    6.82
   3   3  -5  125.56    8.13
  -3  -3   5  115.06   26.99
  -3  -3   5  128.66    5.34
  -3   3   5  127.13    5.00
   3  -3  -4  157.17    7.82
   3   3  -4  183.25    8.28
  -3  -3   4  181.07    5.96
  -3  -3   4  162.07    6.04
  -3   3   4  169.61    5.94
   3  -3  -3  164.02    8.01
   3   3  -3  144.13    6.60
  -3  -3   3  163.13    5.36
  -3  -3   3  145.05    5.63
  -3   3   3  157.15    5.64
   3  -3  -2  161.68    7.79
   3   3  -2  176.68   10.04
  -3  -3   2  159.75    5.89
  -3  -3   2  156.77    5.85
  -3   3   2  152.17    7.36
   3  -3  -1   61.91    6.79
   3   3  -1   58.22    5.96
   3  -3  -1   67.08   16.81
  -3  -3   1   58.50    5.02
  -3  -3   1   66.24   11.64
  -3   3   1   55.19    5.11
   3  -3   0 1201.46   44.98
   3   3   0 1305.58   48.43
  -3  -3   0 1257.97   31.52
  -3  -3   0 1235.88   45.16
  -3   3   0 1253.42   46.37
   3  -3   1  579.38   18.16
   3   3   1  634.35   19.32
  -3  -3  -1  589.26   15.15
  -3  -3  -1  589.05   16.36
  -3   3  -1  624.49   17.41
   3  -3   2   30.09    8.56
   3   3   2   28.38    6.81
   3  -3   2   23.36    7.46
  -3  -3  -2   21.32    1.96
  -3  -3  -2   28.64    5.48
  -3   3  -2   23.76    3.48
   3  -3   3  431.38   14.24
   3   3   3  396.08   13.70
   3  -3   3  405.24   14.73
  -3  -3  -3  419.45   10.93
  -3  -3  -3  402.20   11.75
  -3   3  -3  413.18   12.36
   3  -3   4  330.20   11.29
   3   3   4  337.52   12.00
   3  -3   4  348.80   11.86
  -3  -3  -4  342.68   10.49
  -3   3  -4  349.45   10.53
   3  -3   5  147.18    6.53
   3   3   5  164.86    9.09
   3   3   5  155.00    4.68
   3  -3   5  160.20    7.51
  -3  -3  -5  142.41    6.10
  -3   3  -5  138.17    5.73
   3  -3   6  261.70    9.55
   3   3   6  284.70   11.02
   3   3   6  272.47    7.68
   3  -3   6  282.90   19.78
  -3  -3  -6  265.32   10.13
  -3   3  -6  267.48    8.83
   3  -3   7   62.09    6.28
   3   3   7   53.44    6.16
   3   3   7   65.65    5.58
   3  -3   7   57.15    6.69
  -3  -3  -7   49.16    4.83
  -3   3  -7   68.83    6.62
   3  -3   8   82.38    9.91
   3   3   8   88.52   16.34
   3   3   8   70.01    4.46
   3  -3   8   77.01    5.96
  -3  -3  -8   79.71    5.00
  -3   3  -8   64.22    4.57
   3  -3   9   26.18    9.83
   3   3   9   25.44    5.76
   3  -3   9   27.24    4.10
   3   3   9   26.81    1.92
  -3  -3  -9   25.75    7.68
  -3   3  -9   34.29   10.54
   3  -3  10   18.27    6.38
   3   3  10   15.18    4.14
   3   3  10   20.21    6.36
   3  -3  10   16.67    4.70
  -3  -3 -10   12.13    1.70
  -3   3 -10   14.45    4.23
   3  -3  11   11.94    2.52
   3   3  11   20.51    5.51
   3   3  11   16.24    5.95
   3  -3  11   12.01    6.10
  -3  -3 -11   13.69    1.80
  -3   3 -11   16.12    4.32
   3  -3  12   19.53    6.14
   3   3  12   25.05    8.28
   3  -3  12   26.13    8.41
  -3  -3 -12   22.60    2.62
  -3   3 -12    7.86    3.03
   3  -3  13    8.57    3.25
   3   3  13    7.83    4.53
   3  -3  13    8.39    3.87
  -3  -3 -13    5.40    2.18
  -3   3 -13    5.16    3.40
   3  -3  14   74.64   16.70
   3   3  14   65.71   19.13
   3  -3  14   63.73   17.67
  -3  -3 -14   58.81    5.49
  -3   3 -14   63.77    6.37
   3  -3  15  103.65    5.10
   3   3  15  113.01   14.30
   3  -3  15   94.66    6.02
  -3  -3 -15  101.14    3.90
  -3   3 -15   95.17    4.31
   3  -3  16  135.57    6.47
   3   3  16  121.29    7.29
   3  -3  16  151.93    7.63
  -3  -3 -16  127.82    4.50
  -3   3 -16  114.53    4.82
   3  -3  17   10.21    3.66
   3   3  17   10.73    5.14
   3  -3  17    6.15    4.46
  -3  -3 -17    6.79    2.09
  -3   3 -17    7.74    3.47
   3  -3  18   62.72    7.76
   3   3  18   47.94    7.07
   3  -3  18   60.04    9.20
  -3  -3 -18   79.31    5.86
  -3   3 -18   67.32    3.81
   3  -3  19    4.95    2.42
   3   3  19    6.28    3.78
   3  -3  19   13.71    4.48
  -3   3 -19    4.74    1.89
   3  -3  20    7.53    3.35
   3   3  20    9.44    7.77
   3  -3  20    7.70    3.52
  -3   3 -20    9.72    3.57
   3   3  21    7.99    3.52
   3  -3  21   17.12    4.16
  -3   3 -21   12.20    3.72
   3   3  22    6.26    4.41
   3  -3  22   -0.39    3.82
  -3   3 -22    3.93    2.01
   3   3  23   31.66    9.77
   3  -3  23   27.75   13.84
  -3   3 -23   29.50   11.66
   3   3  24   15.94    7.06
   3  -3  24    7.17    5.48
  -3   3 -24    7.86    2.50
   3   3  25   71.31   10.03
   3  -3  25   64.31    8.69
  -3   3 -25   73.88    8.30
   3   3  26   17.97   11.28
   3  -3  26   15.58    7.18
  -3   3 -26   21.49    7.04
   3   3  27   52.27   22.45
   3  -3  27   44.19   23.92
  -3   3 -27   36.05   16.94
   3   3  28  377.17   22.83
   3  -3  28  368.06   22.97
  -3   3 -28  354.23   19.92
   3   3  29    2.39    3.56
   3  -3  29    1.37    5.58
   3   3  30  336.64   21.86
   3  -3  30  315.15   22.22
   3  -4 -29   11.73    7.36
  -3  -4  29   30.15    8.46
  -3   4  29   26.42    8.76
   3  -4 -28    3.40    6.61
  -3  -4  28    4.40    5.02
  -3   4  28    3.83    6.25
   3  -4 -27   26.30   17.84
  -3  -4  27   59.94    7.13
  -3   4  27   62.29    7.42
   3  -4 -26   39.59    8.50
  -3  -4  26   46.30    7.04
  -3   4  26   31.97   13.89
   3  -4 -25   12.35    7.04
  -3  -4  25    7.11    4.74
  -3   4  25   -1.41    4.41
  -3  -4  25    6.20    3.98
   3  -4 -24   18.57    7.00
  -3  -4  24   13.09    5.93
  -3   4  24   20.61    6.13
  -3  -4  24   15.89    8.70
   3  -4 -23    7.91    6.10
  -3  -4  23    1.78    2.97
  -3   4  23    7.96    7.43
  -3  -4  23    8.31    3.20
   3  -4 -22    9.61    6.01
  -3  -4  22    9.21    3.18
  -3   4  22    7.30    5.41
  -3  -4  22    2.17    2.05
   3  -4 -21    4.64    6.18
  -3  -4  21   -1.55    4.15
  -3   4  21    0.24    3.73
  -3  -4  21    3.77    1.99
   3  -4 -20   20.27    7.51
  -3  -4  20   12.61    6.39
  -3   4  20   18.93    5.89
  -3  -4  20   21.32    2.91
   3  -4 -19   23.01    7.43
  -3  -4  19   13.66    3.86
  -3   4  19    8.15    5.66
  -3  -4  19    9.26    3.72
   3  -4 -18   53.64    9.76
  -3  -4  18   64.25    8.93
  -3   4  18   62.23    8.37
  -3  -4  18   54.47    6.68
   3  -4 -17   41.74   10.14
   3   4 -17   41.27    6.80
  -3  -4  17   35.87    5.77
  -3   4  17   38.41   17.17
  -3  -4  17   37.79    7.50
   3   4 -16   24.15    8.77
  -3  -4  16   25.00    4.00
  -3   4  16   23.24    4.24
  -3  -4  16   23.26    8.91
   3  -4 -15   20.45    5.73
   3   4 -15   12.61    3.55
  -3  -4  15   18.66    3.40
  -3   4  15   21.67    4.06
  -3  -4  15   23.82    8.63
   3  -4 -14   99.33   10.42
   3   4 -14   66.06    4.59
  -3  -4  14   71.20    5.52
  -3   4  14   69.58    4.67
  -3  -4  14   88.97    5.69
   3  -4 -13   22.79    7.51
   3   4 -13   26.11    4.40
  -3  -4  13   20.05    4.38
  -3   4  13   16.51    3.53
  -3  -4  13   12.93    9.93
   3  -4 -12   12.95    6.09
   3   4 -12   14.79    3.23
  -3  -4  12    2.67    2.88
  -3   4  12    7.90    4.05
  -3  -4  12    8.70    2.44
  -3   4  12    9.55    1.46
   3  -4 -11   15.46    6.21
   3   4 -11   17.29    3.63
  -3  -4  11   20.64    3.22
  -3   4  11   14.38    5.52
  -3  -4  11   14.51    4.83
  -3   4  11   12.05    5.40
   3  -4 -10   45.42   10.36
   3   4 -10   53.27   14.14
  -3  -4  10   49.40    4.52
  -3   4  10   50.07    4.52
  -3  -4  10   48.04    5.63
  -3   4  10   40.51    5.23
   3  -4  -9    1.08    3.03
   3   4  -9    1.82    2.87
  -3  -4   9    4.94    2.74
  -3   4   9    2.54    1.52
  -3  -4   9    1.01    1.16
  -3   4   9    0.61    1.43
   3  -4  -8  116.95    8.65
   3   4  -8   96.27    5.81
  -3  -4   8  108.30    5.11
  -3   4   8  103.06    6.45
  -3  -4   8  107.49    4.90
  -3   4   8   99.26    3.85
   3  -4  -7    4.31    4.37
   3   4  -7   11.45    3.48
  -3  -4   7    4.38    3.35
  -3  -4   7   11.55    4.26
  -3   4   7   11.21    3.84
   3  -4  -6  174.68   24.26
   3   4  -6  153.94   11.32
   3  -4  -6  154.79    9.88
  -3  -4   6  150.88    8.17
  -3  -4   6  152.90    8.70
  -3   4   6  149.58    7.79
   3  -4  -5   11.68    4.35
   3   4  -5   23.21    4.42
  -3  -4   5   15.21    3.49
  -3  -4   5   17.50    2.97
  -3   4   5   15.64    5.18
   3  -4  -4  279.90   15.87
   3   4  -4  292.04   15.77
  -3  -4   4  247.25   12.24
  -3  -4   4  254.57   13.01
  -3   4   4  282.72   14.02
   3  -4  -3    4.75    4.37
   3   4  -3   -0.87    2.92
  -3  -4   3   -0.45    1.61
  -3  -4   3    4.76    2.57
  -3   4   3    0.35    2.29
   3  -4  -2  450.72   16.75
   3   4  -2  481.17   15.37
  -3  -4   2  449.84   12.15
  -3  -4   2  439.94   12.95
  -3   4   2  434.24   12.51
   3  -4  -1  304.77   11.84
   3   4  -1  321.31   11.56
  -3  -4   1  259.68    9.95
  -3  -4   1  310.91   10.32
  -3   4   1  297.67    9.26
   3  -4   0 2224.38   58.27
   3   4   0 2444.83  569.32
   3  -4   0 2310.75  538.35
  -3  -4   0 2095.04   51.96
  -3  -4   0 2214.00   56.31
  -3   4   0 2344.37  545.76
   3  -4   1  719.15   21.50
   3   4   1  769.45   22.59
   3  -4   1  719.68   27.58
  -3  -4  -1  729.05   20.10
  -3   4  -1  695.50   19.08
   3   4   2    1.12    2.17
   3  -4   2    5.11    6.29
  -3  -4  -2    3.27    3.27
  -3   4  -2    7.19    2.58
   3  -4   3   44.15   15.66
   3   4   3   53.59   14.29
   3  -4   3   39.51   16.54
  -3  -4  -3   43.97    2.78
  -3   4  -3   47.22   14.01
   3  -4   4  192.86   10.87
   3  -4   4  169.05   10.60
  -3  -4  -4  118.77    7.05
  -3   4  -4  126.69    7.29
   3   4   5   53.24   20.50
   3  -4   5   43.83   16.07
  -3  -4  -5   45.26    3.01
  -3   4  -5   41.94    3.39
   3   4   6   90.96    9.82
   3  -4   6  106.17   13.52
  -3  -4  -6   60.43    3.52
  -3   4  -6   63.86    4.59
   3  -4   7    3.11    2.52
   3   4   7    5.42    5.04
   3  -4   7    1.59    3.95
  -3  -4  -7    1.80    1.20
  -3   4  -7    1.47    1.43
   3  -4   8    1.69    2.46
   3   4   8    8.10    3.98
   3  -4   8    0.06    4.00
  -3  -4  -8    0.94    1.96
  -3   4  -8    1.68    1.57
   3  -4   9   83.51    4.69
   3   4   9   76.71    5.39
   3  -4   9   74.40    5.44
  -3  -4  -9   77.18    3.68
  -3   4  -9   71.33    4.40
   3  -4  10   44.84    9.97
   3   4  10   38.32    5.93
   3  -4  10   35.61   13.36
  -3  -4 -10   34.76    2.80
  -3   4 -10   38.43    9.51
   3  -4  11   96.78    5.91
   3   4  11   89.06    6.64
   3  -4  11  107.84    7.40
  -3  -4 -11  101.91    5.44
  -3   4 -11  109.02    8.36
   3  -4  12   77.60    5.41
   3   4  12   90.55    6.88
   3  -4  12   80.77   21.72
  -3  -4 -12   84.52    4.91
  -3   4 -12   71.10    4.07
   3  -4  13   64.08    9.53
   3   4  13   64.40   16.88
   3  -4  13   65.66   21.04
  -3  -4 -13   71.54    3.14
  -3   4 -13   67.85    4.20
   3  -4  14    6.65    3.16
   3   4  14   11.86    3.79
   3  -4  14   16.02    4.03
  -3  -4 -14   16.45    4.91
  -3   4 -14   13.58    4.44
   3  -4  15  216.62   12.36
   3   4  15  216.53   13.22
   3  -4  15  252.71   16.08
  -3  -4 -15  236.60   12.72
  -3   4 -15  228.24   12.73
   3   4  16   70.58   17.74
   3  -4  16   68.99   22.67
  -3  -4 -16   58.39    2.79
  -3   4 -16   53.24    3.91
   3   4  17   -2.48    4.49
   3  -4  17    2.08    4.60
  -3  -4 -17   -0.34    1.39
  -3   4 -17    1.14    2.23
   3   4  18    9.54    6.52
   3  -4  18    7.79    4.93
  -3   4 -18    2.54    1.77
   3   4  19    6.11    5.83
   3  -4  19    4.29    3.63
  -3   4 -19    8.25    4.33
   3   4  20   -0.85    4.93
   3  -4  20    3.04    3.22
  -3   4 -20    2.80    3.10
   3   4  21    3.93    5.55
   3  -4  21    0.17    3.88
  -3   4 -21    6.15    3.18
   3   4  22    2.64    3.98
   3  -4  22   -0.11    4.26
  -3   4 -22   -1.07    2.14
   3   4  23    9.51    5.27
   3  -4  23    0.16    3.15
  -3   4 -23    1.77    0.87
   3   4  24   -7.85    5.33
   3  -4  24    6.39    6.89
  -3   4 -24   -0.37    2.32
   3   4  25    4.97    5.78
   3  -4  25   -0.59    4.53
  -3   4 -25    0.88    2.15
   3   4  26   37.79   11.76
   3  -4  26   13.36    7.21
  -3   4 -26   17.72   10.80
   3   4  27   -2.50    6.69
   3  -4  27   -0.58    4.82
  -3   4 -27    9.03    4.46
   3   4  28  101.75    9.39
   3  -4  28  112.12    9.32
  -3   4 -28   92.11    6.79
   3   4  29  198.25   41.88
   3  -4  29  180.95   14.16
  -3   4 -29  175.72   11.46
   3  -5 -28   48.69    9.24
  -3  -5  28   17.29   13.39
  -3   5  28   30.86    6.16
   3  -5 -27   90.01   10.83
  -3  -5  27   69.74    7.66
  -3   5  27   38.63   20.47
  -3  -5  27   79.29    5.89
   3  -5 -26    0.41    7.86
  -3  -5  26    0.12    3.90
  -3   5  26   -0.07    4.17
  -3  -5  26    2.43    1.89
   3  -5 -25   19.79    8.19
  -3  -5  25   23.69   10.91
  -3   5  25   39.48    9.91
  -3  -5  25   38.02    8.56
   3  -5 -24   17.38    8.35
  -3  -5  24   -1.84    3.94
  -3   5  24    1.13    1.73
  -3  -5  24    0.18    2.33
   3  -5 -23    2.98    6.49
  -3  -5  23    0.52    3.75
  -3   5  23   -0.49    3.65
  -3  -5  23    2.76    2.48
   3  -5 -22    8.22    7.09
  -3  -5  22    1.19    3.62
  -3   5  22    4.54    3.10
  -3  -5  22    3.16    2.56
   3  -5 -21    5.40    7.02
  -3  -5  21    3.60    3.54
  -3   5  21    4.55    2.48
  -3  -5  21    6.10    2.42
   3  -5 -20    0.34    7.12
  -3  -5  20   -1.58    3.04
  -3   5  20    0.44    4.26
  -3  -5  20    5.67    2.65
   3  -5 -19   11.81    6.90
  -3  -5  19    4.61    2.77
  -3   5  19    2.96    2.28
  -3  -5  19    3.21    2.15
   3  -5 -18    8.73    6.59
  -3  -5  18   -3.27    2.87
  -3   5  18    0.30    2.06
  -3  -5  18    0.74    2.37
   3  -5 -17   -1.49    5.57
  -3  -5  17    6.76    3.49
  -3   5  17    9.92    3.46
  -3  -5  17    3.89    2.62
   3  -5 -16    3.36    5.71
  -3  -5  16    0.43    3.10
  -3   5  16    2.03    3.38
  -3  -5  16   -2.77    2.31
   3  -5 -15   10.34    6.56
  -3  -5  15    1.14    3.67
  -3   5  15   -0.63    3.36
  -3  -5  15   -0.52    2.51
   3  -5 -14  255.26   19.80
  -3  -5  14  242.97   14.59
  -3   5  14  216.64   12.77
  -3  -5  14  226.15   12.87
   3  -5 -13   92.25    9.71
   3   5 -13   72.53    4.38
  -3  -5  13   89.75    6.62
  -3   5  13   96.71   14.05
  -3  -5  13   77.74    5.41
   3  -5 -12   -4.81    6.22
   3   5 -12    3.58    3.14
  -3  -5  12    2.49    2.01
  -3   5  12    1.24    1.61
  -3  -5  12    1.39    2.07
   3  -5 -11  215.44   11.76
   3   5 -11  219.97    9.76
  -3  -5  11  220.43    7.22
  -3   5  11  209.96    7.63
  -3  -5  11  239.67    7.59
   3  -5 -10    1.63    4.71
   3   5 -10    5.87    2.70
  -3  -5  10   -1.60    3.01
  -3   5  10    0.56    1.93
  -3  -5  10    0.27    1.91
  -3   5  10    1.75    1.49
   3  -5  -9  176.05   11.59
   3   5  -9  185.61   14.75
  -3  -5   9  185.48    9.43
  -3   5   9  166.76    9.02
  -3  -5   9  163.01    8.45
  -3   5   9  175.18    8.20
   3  -5  -8   -1.69    4.68
   3   5  -8    1.28    1.20
  -3  -5   8    0.22    1.75
  -3   5   8   -0.68    2.71
  -3  -5   8    2.14    1.25
  -3   5   8    0.92    0.94
   3  -5  -7   30.32    6.48
   3   5  -7   35.17    4.80
  -3  -5   7   36.68   10.65
  -3  -5   7   36.68    4.22
  -3   5   7   38.61    5.04
   3  -5  -6    7.31    3.63
   3   5  -6   22.40    8.09
  -3  -5   6   20.81    6.58
  -3  -5   6   22.48   10.41
  -3   5   6   25.06    8.22
   3  -5  -5   19.66    6.22
   3   5  -5    6.22    5.77
   3  -5  -5    7.17    4.57
  -3  -5   5    8.64    2.95
  -3   5   5    9.13    2.29
   3  -5  -4   28.67    4.71
   3   5  -4   20.89    6.99
   3  -5  -4   33.84    6.60
  -3  -5   4   27.94    9.10
  -3   5   4   26.72    2.45
   3  -5  -3   20.84    4.44
   3   5  -3   27.98    3.60
   3  -5  -3   22.01    3.91
  -3  -5   3   21.44    6.57
  -3   5   3   17.69    7.56
   3  -5  -2  102.62    6.65
   3   5  -2   75.66    4.86
  -3  -5   2  100.87    4.71
  -3   5   2   82.94    4.05
   3  -5  -1  305.29   11.32
   3   5  -1  314.42   10.85
  -3  -5   1  299.85    9.81
  -3   5   1  322.43   10.16
   3  -5   0    0.62    2.91
   3   5   0    1.76    2.97
  -3  -5   0    1.62    2.56
  -3   5   0    3.57    1.93
   3  -5   1  969.48   26.56
   3   5   1  948.79   25.90
  -3  -5  -1  987.64   26.66
  -3   5  -1  970.67   24.95
   3  -5   2   98.04    6.39
   3   5   2   87.61    5.95
  -3  -5  -2   86.76    4.43
  -3   5  -2   86.76    4.56
   3  -5   3    1.65    2.43
   3   5   3    3.22    3.90
   3  -5   3    2.15    1.52
  -3  -5  -3    4.56    2.85
  -3   5  -3    7.48    2.37
   3  -5   4    6.57    2.51
   3   5   4    5.40    3.60
   3  -5   4   -1.43    3.57
  -3  -5  -4    3.37    3.28
  -3   5  -4    0.15    2.52
   3  -5   5    2.30    2.67
   3   5   5    5.49    2.90
   3  -5   5    6.25    3.27
  -3  -5  -5    1.59    2.31
  -3   5  -5    5.24    2.16
   3  -5   6   21.61    3.31
   3   5   6   21.87    6.79
   3  -5   6   19.73    4.53
  -3  -5  -6   21.52    2.54
  -3   5  -6   23.63    4.95
   3  -5   7    3.04    2.28
   3   5   7    9.56    4.30
   3  -5   7    4.72    2.92
  -3  -5  -7    4.97    1.99
  -3   5  -7    2.28    2.07
   3  -5   8   81.21    9.98
   3   5   8   94.83    8.18
   3  -5   8   73.02    5.48
  -3  -5  -8   80.41    4.73
  -3   5  -8   90.70   12.54
   3  -5   9    3.90    2.60
   3   5   9    4.76    4.54
   3  -5   9    2.46    3.70
  -3  -5  -9   -1.35    1.77
  -3   5  -9    4.73    3.17
   3  -5  10  124.22    5.47
   3   5  10  116.54    6.36
   3  -5  10  128.52    6.94
  -3  -5 -10  120.56    4.29
  -3   5 -10  123.09    5.89
   3   5  11   -7.05    3.91
   3  -5  11    4.74    4.07
  -3  -5 -11    2.35    1.37
  -3   5 -11    2.22    1.59
   3   5  12  105.32    7.56
   3  -5  12  118.45    7.70
  -3  -5 -12   91.68    4.34
  -3   5 -12   96.15    4.54
   3   5  13    2.32    3.43
   3  -5  13    3.74    2.64
  -3  -5 -13    4.09    2.08
  -3   5 -13    5.12    3.20
   3   5  14   58.62    9.07
   3  -5  14   61.94   22.03
  -3  -5 -14   54.88    3.03
  -3   5 -14   51.13   13.74
   3   5  15    5.99    3.14
   3  -5  15    4.30    5.15
  -3  -5 -15    8.37    2.45
  -3   5 -15    3.38    2.29
   3   5  16   11.49    5.42
   3  -5  16   14.91    5.79
  -3   5 -16    7.25    3.08
   3   5  17    2.80    4.08
   3  -5  17    3.38    4.60
  -3   5 -17    1.98    1.88
   3   5  18    1.55    3.29
   3  -5  18   -2.96    3.71
  -3   5 -18    1.43    2.67
   3   5  19    4.45    3.44
   3  -5  19    4.04    4.43
  -3   5 -19    3.39    2.72
   3   5  20    2.02    4.99
   3  -5  20    8.17    3.91
  -3   5 -20    4.00    3.00
   3   5  21    5.02    5.49
   3  -5  21    6.57    2.66
  -3   5 -21    6.05    2.77
   3   5  22   13.31    6.78
   3  -5  22    8.92    8.22
  -3   5 -22   10.78    5.02
   3   5  23   22.86    9.58
   3  -5  23   21.10   11.46
  -3   5 -23   18.48    9.59
   3   5  24    4.07    2.79
   3  -5  24   16.44   11.66
  -3   5 -24   10.78    6.81
   3   5  25  118.59   10.48
   3  -5  25   96.83   20.10
  -3   5 -25  109.31    8.29
   3   5  26   -0.01    5.05
   3  -5  26    6.86    5.59
  -3   5 -26    7.80    3.81
   3   5  27  287.10   16.78
   3  -5  27  272.97   16.06
  -3   5 -27  271.64   13.79
   3  -6 -26    2.63    6.64
  -3  -6  26    1.18    3.80
  -3   6  26    2.79    4.33
  -3  -6  26    2.50    2.66
   3  -6 -25   16.49    7.96
  -3  -6  25   -0.23    3.48
  -3   6  25    7.89    3.08
  -3  -6  25   11.74    6.65
   3  -6 -24    8.46    6.97
  -3  -6  24   14.84    9.69
  -3   6  24   11.30    5.92
  -3  -6  24   -0.06    1.87
   3  -6 -23    7.66    6.41
  -3  -6  23   13.87    8.07
  -3   6  23    6.34    5.00
  -3  -6  23    4.29    3.89
   3  -6 -22   44.65    7.17
  -3  -6  22   23.49    8.42
  -3   6  22   29.21   11.78
  -3  -6  22   39.02    8.12
   3  -6 -21   -0.24    7.11
  -3  -6  21    2.86    2.70
  -3   6  21    1.69    3.68
  -3  -6  21    2.03    1.97
   3  -6 -20    8.05    7.17
  -3  -6  20    8.56    7.92
  -3   6  20    6.42    4.01
  -3  -6  20    8.49    3.77
   3  -6 -19    2.95    5.49
  -3  -6  19    0.93    3.24
  -3   6  19    3.43    3.99
  -3  -6  19    3.63    2.93
   3  -6 -18   -0.98    5.62
  -3  -6  18    3.25    2.80
  -3   6  18    5.44    4.04
  -3  -6  18    3.62    2.96
   3  -6 -17   -1.22    5.86
  -3  -6  17    4.19    4.01
  -3   6  17    4.00    1.38
  -3  -6  17    6.56    3.93
   3  -6 -16    8.44    6.48
  -3  -6  16    6.18    2.87
  -3   6  16    3.13    2.92
  -3  -6  16    1.74    2.49
   3  -6 -15   20.49    7.28
  -3   6  15   14.10    4.01
  -3  -6  15   14.34    2.64
   3  -6 -14   43.16    8.24
  -3   6  14   34.95    4.24
  -3  -6  14   35.28   11.60
  -3   6  13   56.24    7.38
  -3  -6  13   60.28    7.55
   3  -6 -12   25.59    6.24
  -3   6  12   28.53   14.39
  -3  -6  12   34.92    5.45
   3  -6 -11   15.17    6.72
  -3   6  11    9.86    5.49
  -3  -6  11    8.06    6.64
   3  -6 -10   14.19    6.29
  -3   6  10   41.32   14.32
  -3  -6  10   37.79    3.42
   3  -6  -9   15.73    6.03
  -3   6   9   20.94    7.08
  -3  -6   9   16.75    5.37
   3  -6  -8   26.03    7.63
   3   6  -8   14.39    2.64
  -3   6   8   17.61    3.31
  -3  -6   8   22.11    5.50
  -3   6   8   20.68    7.56
   3  -6  -7  108.20    8.48
   3   6  -7   87.76    4.92
  -3  -6   7  106.85    5.04
  -3   6   7   88.39    3.62
   3  -6  -6   31.93    5.18
   3   6  -6   17.71    5.16
  -3  -6   6   23.23    5.92
  -3   6   6   18.94    1.92
   3  -6  -5  154.71   14.08
   3   6  -5  177.59    6.87
  -3  -6   5  179.66    7.41
  -3   6   5  173.04    5.48
   3  -6  -4   27.88   20.37
   3   6  -4   42.28    9.21
  -3  -6   4   32.40   10.19
  -3   6   4   30.58    8.33
   3  -6  -3  132.80    8.94
   3   6  -3  142.62   16.86
  -3  -6   3  159.35    9.06
  -3   6   3  140.95    7.19
   3  -6  -2   41.86   16.75
   3   6  -2   49.20   18.31
  -3  -6   2   55.34    5.99
  -3   6   2   55.20    5.46
   3  -6  -1   -1.06    3.69
   3   6  -1    2.61    3.32
  -3  -6   1    2.32    2.36
  -3   6   1    3.76    3.09
   3  -6   0  816.63   36.93
   3   6   0  752.57   33.20
  -3  -6   0  815.98   35.88
  -3   6   0  808.23   34.72
   3  -6   1  936.44   41.93
   3   6   1  908.49   39.55
  -3  -6  -1  869.00   37.71
  -3   6  -1  898.27   38.96
   3  -6   2  676.54   31.31
   3   6   2  707.00   31.92
  -3  -6  -2  622.91   27.40
  -3   6  -2  641.46   28.43
   3  -6   3  670.72   29.99
   3   6   3  681.41   30.84
  -3  -6  -3  612.03   26.87
  -3   6  -3  615.56   27.01
   3  -6   4  466.03   12.78
   3   6   4  428.60   13.20
   3  -6   4  459.35   15.03
  -3  -6  -4  432.25   10.46
  -3   6  -4  403.49    9.82
   3  -6   5  237.89    8.61
   3   6   5  201.79    8.98
   3  -6   5  218.37   10.34
  -3  -6  -5  200.77    6.31
  -3   6  -5  194.20   16.39
   3  -6   6  163.64    6.80
   3   6   6  152.91    9.56
   3  -6   6  147.83   10.53
  -3  -6  -6  158.05    5.42
  -3   6  -6  150.61    5.53
   3   6   7   48.96    4.59
   3  -6   7   53.32    5.01
  -3  -6  -7   49.02    3.12
  -3   6  -7   47.13   13.26
   3   6   8   11.45    3.92
   3  -6   8   18.81    5.93
  -3  -6  -8   10.97    4.26
  -3   6  -8   13.36    4.03
   3   6   9   10.88    4.39
   3  -6   9    1.83    3.81
  -3  -6  -9    8.89    3.04
  -3   6  -9   11.79    4.46
   3   6  10   14.95    6.96
   3  -6  10   14.34    5.58
  -3  -6 -10   11.24    5.15
  -3   6 -10   15.15    3.71
   3   6  11    4.03    4.89
   3  -6  11    5.33    3.90
  -3  -6 -11   -0.08    1.84
  -3   6 -11    0.84    2.92
   3   6  12   42.18   12.75
   3  -6  12   34.25    6.08
  -3  -6 -12   41.20    5.03
  -3   6 -12   39.73    5.71
   3   6  13    7.81    4.15
   3  -6  13   13.40    4.38
  -3  -6 -13    9.58    3.57
  -3   6 -13    7.28    3.73
   3   6  14    5.28    4.78
   3  -6  14    7.69    5.18
  -3   6 -14   -1.88    3.48
   3   6  15   85.60    7.95
   3  -6  15  112.95    9.69
  -3   6 -15   81.93    6.59
   3   6  16    4.69    3.36
   3  -6  16   13.94   10.50
  -3   6 -16    6.67    3.11
   3   6  17    3.42    2.91
   3  -6  17    0.29    4.93
  -3   6 -17    0.79    2.67
   3   6  18    2.83    4.47
   3  -6  18    5.44    3.40
  -3   6 -18   -2.14    2.60
   3   6  19   16.79    7.90
   3  -6  19   10.48    4.23
  -3   6 -19    6.43    5.26
   3   6  20    6.36    4.99
   3  -6  20    5.19    4.62
  -3   6 -20    2.89    3.13
   3   6  21   31.00    5.52
   3  -6  21   12.86    5.40
  -3   6 -21   16.53    8.42
   3   6  22   14.43    9.24
   3  -6  22   22.26    5.67
  -3   6 -22    8.97    4.78
   3   6  23   29.20   11.40
   3  -6  23   34.42   19.25
  -3   6 -23   16.42    9.30
   3   6  24   19.87   12.83
   3  -6  24    6.36    5.46
  -3   6 -24    4.75    3.24
   3   6  25   25.61   17.65
   3  -6  25   26.43    5.87
  -3   6 -25   24.35   10.72
   3   6  26    3.18    7.31
   3  -6  26    2.45    4.68
  -3   6 -26    1.46    2.19
   3  -7 -24   22.36    8.81
  -3   7  24   11.97    6.95
  -3  -7  24    1.62    1.84
   3  -7 -23    6.07    6.40
  -3   7  23    3.15    4.37
  -3  -7  23    3.54    3.51
   3  -7 -22   11.40    7.17
  -3   7  22    2.28    2.16
  -3  -7  22   -0.61    1.67
   3  -7 -21    6.28    7.16
  -3   7  21    6.01    4.10
  -3  -7  21   -0.55    2.54
   3  -7 -20   11.94    7.29
  -3   7  20    5.66    4.40
  -3  -7  20    4.29    2.03
   3  -7 -19    3.19    5.48
  -3   7  19   -0.67    3.17
  -3  -7  19    3.20    3.01
   3  -7 -18   19.39    8.30
  -3   7  18    4.99    3.79
  -3  -7  18    9.72    3.96
   3  -7 -17    9.68    5.57
  -3   7  17    4.91    4.41
  -3  -7  17    5.97    3.26
   3  -7 -16    9.17    6.36
  -3   7  16    4.91    5.08
  -3  -7  16   -0.84    2.96
   3  -7 -15   66.46    9.81
  -3   7  15   54.26   10.86
  -3  -7  15   58.92    7.55
   3  -7 -14    4.14    6.09
  -3   7  14    6.28    3.79
  -3  -7  14    7.13    3.73
   3  -7 -13   89.30    9.57
  -3   7  13   89.22    7.03
  -3  -7  13   89.32    6.76
   3  -7 -12  104.94   10.49
  -3   7  12   93.37    7.28
  -3  -7  12  116.55    8.84
   3  -7 -11  127.81   11.85
  -3   7  11  118.01    8.82
  -3  -7  11  110.91   11.61
   3  -7 -10   -2.64    5.80
  -3   7  10    8.12    4.26
  -3  -7  10    3.00    3.13
  -3   7   9   61.15   20.31
  -3  -7   9   57.18    5.06
   3  -7  -8   10.84    5.16
  -3   7   8   10.97    3.91
  -3  -7   8    8.73    3.14
   3  -7  -7    9.29    5.01
  -3  -7   7   10.21    3.57
  -3   7   7    8.84    2.07
   3  -7  -6    9.49    5.31
  -3  -7   6    4.13    2.18
  -3   7   6    1.44    1.76
   3  -7  -5   20.33    5.41
  -3  -7   5    9.63    4.44
  -3   7   5    9.99    3.00
   3  -7  -4    1.04    4.97
   3   7  -4   13.53    6.77
  -3  -7   4   11.39    4.47
  -3   7   4    9.43    4.07
   3  -7  -3  107.36    9.81
   3   7  -3  122.55    8.00
  -3  -7   3  127.22    8.16
  -3   7   3  119.60    7.26
   3  -7  -2   47.50    5.43
   3   7  -2   38.95   14.45
  -3  -7   2   55.80    3.64
  -3   7   2   37.44    9.31
   3  -7  -1    8.93    4.76
   3   7  -1    8.76    3.48
  -3  -7   1   -0.35    2.53
  -3   7   1    2.88    1.69
   3  -7   0  221.26   15.18
   3   7   0  180.22   20.96
  -3  -7   0  203.20   11.76
  -3   7   0  194.59   11.03
   3  -7   1  553.73   30.19
   3   7   1  427.86   22.96
  -3  -7  -1  447.68   23.98
  -3   7  -1  441.62   22.98
   3  -7   2   77.17    6.53
   3   7   2   94.66    7.46
  -3  -7  -2  106.83    7.04
  -3   7  -2   81.33    5.64
   3   7   3    4.41    3.82
  -3  -7  -3    1.75    1.14
  -3   7  -3    2.48    1.90
   3   7   4   10.27    5.33
   3  -7   4   11.80    6.59
  -3  -7  -4    8.38    4.55
  -3   7  -4    9.20    3.44
   3   7   5   28.94   12.71
   3  -7   5   20.68   10.87
  -3  -7  -5   34.52    4.62
  -3   7  -5   21.92    7.49
   3   7   6   10.35    3.57
   3  -7   6   14.00    7.05
  -3  -7  -6    6.73    2.49
  -3   7  -6    6.64    3.53
   3   7   7   56.71    7.71
   3  -7   7   51.34   19.63
  -3  -7  -7   48.58    5.99
  -3   7  -7   46.01   12.93
   3   7   8   35.40   11.15
   3  -7   8   30.48   10.71
  -3  -7  -8   38.90    7.48
  -3   7  -8   42.57   11.39
   3   7   9   55.71    6.16
   3  -7   9   48.43   17.59
  -3  -7  -9   59.77    4.60
  -3   7  -9   49.17    4.64
   3   7  10   56.89    6.23
   3  -7  10   63.13    6.49
  -3  -7 -10   60.37    4.65
  -3   7 -10   44.46   10.64
   3   7  11   33.69   18.44
   3  -7  11   37.97    5.30
  -3  -7 -11   47.54    4.10
  -3   7 -11   44.11   10.78
   3   7  12   29.64    7.84
   3  -7  12   16.18    4.19
  -3   7 -12   19.61    6.54
   3   7  13   45.18    5.92
   3  -7  13   67.08    6.72
  -3   7 -13   48.54   16.66
   3   7  14    3.47    4.74
   3  -7  14    6.06    4.47
  -3   7 -14    0.97    2.67
   3   7  15   44.22    8.53
   3  -7  15   49.33    5.86
  -3   7 -15   46.96   18.00
   3   7  16    2.22    3.61
   3  -7  16    6.20    2.97
  -3   7 -16   -0.85    3.48
   3   7  17  129.32   14.82
   3  -7  17  112.38   12.82
  -3   7 -17  130.58   13.81
   3   7  18    3.95    4.50
   3  -7  18    3.85    3.06
  -3   7 -18    3.08    2.50
   3   7  19  151.04   10.56
   3  -7  19  141.44   10.29
  -3   7 -19  130.36    8.79
   3   7  20    5.29    5.67
   3  -7  20    3.91    4.75
  -3   7 -20   -0.54    3.75
   3   7  21  105.32   23.08
   3  -7  21   62.73   25.48
  -3   7 -21   79.52    6.52
   3   7  22   -2.17    5.47
   3  -7  22    3.21    4.09
  -3   7 -22    5.66    3.68
   3   7  23   16.31    7.43
   3  -7  23   16.72   10.95
  -3   7 -23   14.79    8.12
   3   7  24    7.90    3.78
   3  -7  24    4.74    4.21
  -3   7 -24    2.94    2.17
   3  -8 -22   20.15    8.27
  -3   8  22   12.25   11.36
  -3  -8  22   15.97   12.35
   3  -8 -21   19.85    6.59
  -3   8  21    3.21    3.19
  -3  -8  21   14.02    4.05
   3  -8 -20    8.96    5.99
  -3   8  20   13.40    4.00
  -3  -8  20    4.64    3.75
   3  -8 -19   20.21    7.12
  -3   8  19   18.57    7.30
  -3  -8  19    4.19    3.10
   3  -8 -18    7.44    6.88
  -3   8  18    4.08    3.18
  -3  -8  18    3.52    3.35
   3  -8 -17   19.58    6.14
  -3   8  17   24.64    5.79
  -3  -8  17    9.55    9.27
   3  -8 -16    1.57    4.93
  -3   8  16    8.60    5.55
  -3  -8  16   13.57    4.46
   3  -8 -15    3.55    4.70
  -3   8  15    8.55    3.86
  -3  -8  15   13.78    3.82
   3  -8 -14   -2.08    4.70
  -3   8  14    9.93    4.91
  -3  -8  14    6.73    3.76
   3  -8 -13   50.63    8.71
  -3   8  13   35.34   16.69
  -3  -8  13   41.06    7.43
   3  -8 -12    5.01    4.61
  -3   8  12    1.77    3.63
  -3  -8  12    8.63    4.18
   3  -8 -11    5.21    4.76
  -3   8  11    1.12    2.20
  -3  -8  11    3.35    3.14
   3  -8 -10    7.62    4.81
  -3   8  10    4.93    4.34
  -3  -8  10   -3.95    3.25
   3  -8  -9   20.02    4.97
  -3   8   9   21.78    5.52
  -3  -8   9   26.41    4.89
   3  -8  -8   -2.11    4.13
  -3   8   8    4.69    3.27
  -3  -8   8    4.33    2.85
   3  -8  -7   49.02    6.33
  -3  -8   7   45.04    4.33
   3  -8  -6   22.93    5.12
  -3  -8   6   13.73    5.98
   3  -8  -5   85.61    9.64
  -3  -8   5   83.73    6.27
  -3   8   5   85.96   11.70
  -3   8   4   85.08    6.37
   3  -8  -3  162.77   12.69
  -3  -8   3  150.83   10.56
  -3   8   3  144.01   10.43
  -3  -8   2  328.07   20.17
  -3   8   2  299.53   18.16
  -3  -8   1  357.46   21.96
  -3   8   1  330.44   20.02
  -3  -8   0  223.19   14.22
  -3   8   0  213.02   13.64
   3   8   1  465.62   28.43
  -3  -8  -1  467.75   27.67
  -3   8  -1  466.70   27.67
   3   8   2  185.93   13.34
  -3  -8  -2  151.99   10.39
  -3   8  -2  154.34   20.94
   3   8   3   45.64    5.75
  -3  -8  -3   16.81    8.82
  -3   8  -3   29.57   11.56
   3   8   4   43.50    4.67
  -3  -8  -4   62.52    4.91
  -3   8  -4   53.02    4.49
   3   8   5    6.52    4.66
   3  -8   5    3.77    2.66
  -3  -8  -5    1.45    2.07
  -3   8  -5    7.40    2.74
   3   8   6   35.38   13.53
   3  -8   6   33.43   12.93
  -3  -8  -6   34.51    3.63
  -3   8  -6   27.97    8.81
   3   8   7   -0.70    3.81
   3  -8   7   -3.06    4.12
  -3  -8  -7    1.94    1.75
  -3   8  -7   -1.03    2.93
   3   8   8   -0.51    3.42
   3  -8   8    5.97    4.09
  -3  -8  -8    2.43    1.85
  -3   8  -8    3.09    2.02
   3   8   9    1.34    1.85
   3  -8   9    3.99    3.27
  -3  -8  -9    1.74    1.08
  -3   8  -9   -0.52    2.66
   3   8  10    9.06    3.27
   3  -8  10    8.31    3.90
  -3  -8 -10    5.57    3.30
  -3   8 -10   13.61    3.12
   3   8  11    2.85    3.16
   3  -8  11    4.31    2.00
  -3   8 -11    2.17    3.02
   3   8  12   29.77   10.90
   3  -8  12   29.05    6.82
  -3   8 -12   27.02    7.26
   3   8  13   18.27    7.34
   3  -8  13   22.88    6.43
  -3   8 -13    6.99    4.02
   3   8  14  146.63   16.02
   3  -8  14  158.60   18.03
  -3   8 -14  153.84   16.24
   3   8  15   11.54    6.18
   3  -8  15   25.90    5.82
  -3   8 -15   24.86    9.76
   3   8  16  214.27   13.12
   3  -8  16  259.70   16.18
  -3   8 -16  247.89   13.12
   3   8  17  107.07   12.08
   3  -8  17   95.45   11.39
  -3   8 -17   97.71   10.11
   3   8  18   21.45   17.31
   3  -8  18   25.54   11.28
  -3   8 -18   17.34    8.02
   3   8  19   19.75   11.19
   3  -8  19   27.14   20.48
  -3   8 -19   27.72    7.89
   3   8  20    3.83    5.95
   3  -8  20   14.65    5.34
  -3   8 -20    7.81    4.21
   3   8  21    8.09    5.48
   3  -8  21    8.30    5.10
  -3   8 -21    5.93    4.78
   3  -9 -19    7.03    5.77
  -3   9  19    3.28    3.25
  -3  -9  19    4.08    3.57
   3  -9 -18   28.38   10.13
  -3   9  18   48.04    5.35
  -3  -9  18   30.82   16.65
   3  -9 -17    8.51    5.51
  -3   9  17    7.54    3.63
  -3  -9  17   14.75    7.90
   3  -9 -16   36.28    7.25
  -3   9  16   14.51    9.81
  -3  -9  16   20.10    5.35
   3  -9 -15   63.78    9.04
  -3  -9  15   42.30   17.30
   3  -9 -14   87.54   12.99
  -3  -9  14  107.49   16.57
   3  -9 -13  418.49   40.33
  -3   9  13  372.63   33.51
  -3  -9  13  362.73   33.03
   3  -9 -12    3.93    5.43
  -3   9  12    8.16    4.39
  -3  -9  12   11.80    4.26
   3  -9 -11   17.50    6.57
  -3   9  11   17.65    8.34
  -3  -9  11   21.14    6.12
   3  -9 -10    2.98    4.95
  -3   9  10    4.10    3.56
  -3  -9  10    4.22    2.97
   3  -9  -9   -2.23    4.44
  -3   9   9    4.02    4.80
  -3  -9   9   17.29    4.11
   3  -9  -8   16.98    7.04
  -3   9   8    2.35    3.03
  -3  -9   8    3.57    3.07
   3  -9  -7   22.14    6.01
  -3  -9   7   18.55    4.02
  -3  -9   6   -3.62    2.69
  -3  -9   5   26.30    6.05
  -3  -9   4   12.39    3.54
  -3  -9   3   -0.90    3.28
  -3   9   3    2.15    2.92
  -3  -9   2   81.70    5.70
  -3   9   2   74.25    4.52
  -3  -9   1    6.08    3.87
  -3   9   1    6.41    4.53
  -3  -9   0    6.40    4.32
  -3   9   0    3.05    3.36
  -3  -9  -1    4.36    3.15
  -3   9  -1    7.64    3.26
  -3  -9  -2  186.18    9.23
  -3   9  -2  182.99    8.17
  -3  -9  -3    0.71    2.16
  -3   9  -3    4.46    3.06
  -3  -9  -4   60.81    4.14
  -3   9  -4   63.14    6.73
   3   9   5    7.75    4.85
   3  -9   5    5.73    4.07
  -3  -9  -5    5.70    2.75
  -3   9  -5    3.69    2.52
   3   9   6   13.19    7.10
   3  -9   6    8.06    5.54
  -3  -9  -6    3.47    2.18
  -3   9  -6    8.24    4.07
   3   9   7    5.83    3.26
   3  -9   7   13.91    8.82
  -3  -9  -7    8.81    3.38
  -3   9  -7   10.79    4.53
   3   9   8   -0.17    3.21
   3  -9   8    2.73    2.66
  -3  -9  -8    3.57    2.25
  -3   9  -8    1.26    3.22
   3   9   9   12.66    4.11
   3  -9   9   12.81    7.20
  -3   9  -9   10.99    5.09
   3   9  10   -2.65    3.57
   3  -9  10   -0.67    1.45
  -3   9 -10    5.54    3.69
   3   9  11   15.01    5.06
   3  -9  11   13.73    6.68
  -3   9 -11   13.98    4.24
   3   9  12    2.21    3.35
   3  -9  12   -0.01    3.54
  -3   9 -12    1.41    3.38
   3   9  13   21.71   13.14
   3  -9  13   11.53    7.68
  -3   9 -13   22.82    4.07
   3   9  14   -3.46    4.04
   3  -9  14    9.35    4.11
  -3   9 -14    2.53    3.33
   3   9  15    8.58    5.14
   3  -9  15   10.86    4.74
  -3   9 -15    2.37    3.42
   3   9  16   28.60   22.11
   3  -9  16   36.59    5.97
  -3   9 -16   44.45    9.51
   3   9  17    3.66    3.41
   3  -9  17   14.65    5.91
  -3   9 -17   17.77    7.35
   3   9  18   77.00    9.79
   3  -9  18   57.05    7.56
  -3   9 -18   63.04    6.50
   3 -10 -14   34.55   13.38
  -3  10  14   41.65    4.71
  -3 -10  14   26.23   16.72
   3 -10 -13    2.00    4.00
  -3  10  13    4.36    3.81
  -3 -10  13    6.65    4.92
  -3  10  12   17.57   14.76
  -3 -10  12   40.77    4.64
  -3  10  11   19.75    7.41
  -3  10  10   18.18    5.27
  -3 -10  10   13.23    6.30
  -3  10   9    2.47    1.89
  -3 -10   9    1.75    3.28
  -3  10   8    5.26    3.54
  -3 -10   8    4.80    3.03
  -3  10   7    3.43    2.88
  -3 -10   7    3.09    2.63
  -3 -10   6    3.16    2.49
  -3 -10   5    0.21    2.49
  -3 -10   4    3.67    2.65
  -3 -10   3   -1.90    2.86
  -3 -10   2    5.00    4.62
  -3 -10   1   33.73    4.44
  -3  10   1   28.48    5.50
  -3 -10   0   70.83    7.87
  -3  10   0   63.69   13.89
  -3 -10  -1    3.51    2.93
  -3  10  -1    0.42    2.27
  -3 -10  -2    4.45    2.82
  -3  10  -2    4.91    3.83
   3 -10   3    3.00    4.50
  -3 -10  -3    6.50    4.48
  -3  10  -3   -2.03    2.53
  -3 -10  -4    3.86    2.46
  -3  10  -4   -0.87    2.44
   3 -10   5    4.69    3.65
  -3 -10  -5    8.56    4.06
  -3  10  -5    8.57    5.08
   3 -10   6   14.96    7.75
  -3 -10  -6    3.60    2.53
  -3  10  -6    1.79    3.71
  -3  10  -7   10.34    3.64
   3 -10   8    3.39    3.65
  -3  10  -8   -2.26    2.94
   3 -10   9   22.64   15.22
  -3  10  -9   15.56    6.02
   3  10  10   19.00    5.25
   3 -10  10    6.31    8.56
  -3  10 -10   15.00    4.20
   3  10  11   67.16    7.62
   3 -10  11   65.56    9.37
  -3  10 -11   65.68    5.92
   3  10  12  101.65    8.61
   3 -10  12  125.90   10.58
  -3  10 -12   99.74    6.97
   3  10  13   97.11    9.74
   3 -10  13  121.84   10.61
  -3  10 -13   95.06    7.98
   3  10  14    5.50    3.01
   3 -10  14    0.01    5.88
  -3  10 -14   10.05    5.68
  -3  11   6    8.64    4.27
  -3 -11   6    5.97    3.55
   3 -11  -5    3.90    4.00
  -3 -11   5    4.65    3.06
  -3 -11   4    2.44    3.28
  -3 -11   3    1.02    3.66
  -3 -11   2   -0.89    2.84
  -3 -11   1    1.09    2.16
  -3 -11   0    3.49    2.69
  -3 -11  -1   -0.58    2.46
  -3  11  -1    3.37    2.08
  -3 -11  -2    6.79    3.24
  -3  11  -2    3.21    1.81
  -3 -11  -3    0.06    2.12
  -3  11  -3    3.93    2.41
  -3 -11  -4    3.75    2.05
  -3  11  -4    6.31    3.18
  -3  11  -5    2.59    1.77
   3 -11   6    5.31    3.57
  -3  11  -6    3.82    1.64
   4   0 -29    8.40    6.60
  -4   0  29    4.50    5.22
   4   0 -28    8.32    6.02
  -4   0  28   23.12    6.79
   4   0 -27    1.92    5.53
  -4   0  27    2.67    5.15
   4   0 -26  123.75   15.66
  -4   0  26  176.60   18.19
   4   0 -25   -4.98    6.82
  -4   0  25    1.12    5.90
   4   0 -24  335.08   22.77
  -4   0  24  297.05   16.90
   4   0 -23   11.60    6.76
  -4   0  23    0.26    3.92
   4   0 -22  370.37   20.49
  -4   0  22  317.24   15.15
   4   0 -21   -6.49    6.26
  -4   0  21    2.46    4.11
   4   0 -20   70.17    8.92
  -4   0  20   47.02   17.24
   4   0 -19   -2.02    5.27
  -4   0  19   -0.49    6.45
   4   0 -18   42.46   12.07
  -4   0  18   35.38   19.87
  -4   0  18   26.26    9.62
   4   0 -17    9.12    6.34
  -4   0  17   -3.98    3.58
  -4   0  17   -2.22    1.84
   4   0 -16  237.20   18.23
  -4   0  16  240.68   16.39
   4   0 -15    8.85    6.32
  -4   0  15    2.17    1.60
  -4   0  15    0.46    2.10
   4   0 -14  136.12   21.33
  -4   0  14  161.71    6.61
  -4   0  14  154.70    5.67
   4   0 -13   -4.57    4.60
  -4   0  13    1.37    2.04
  -4   0  13    0.00    1.91
   4   0 -12   44.13    7.27
  -4   0  12   53.35    7.57
  -4   0  12   39.74    2.75
   4   0 -11   -4.41    4.37
  -4   0  11   -2.08    2.81
  -4   0  11    2.92    1.73
   4   0 -10    9.39    4.56
  -4   0  10    4.08    3.11
  -4   0  10    5.55    3.08
   4   0  -9    6.09    4.78
  -4   0   9    4.42    3.09
  -4   0   9    0.72    1.85
   4   0  -8    7.22    4.43
  -4   0   8    4.26    2.59
  -4   0   8    3.06    2.37
   4   0  -7    2.28    2.71
  -4   0   7   -0.43    2.65
  -4   0   7    2.24    2.38
   4   0  -6   29.84    7.43
  -4   0   6   36.09    8.11
  -4   0   6   31.84    8.28
   4   0  -5   -0.14    5.21
  -4   0   5   -0.98    2.46
  -4   0   5    7.24    2.72
   4   0  -4   17.77    9.19
  -4   0   4   25.80    7.58
  -4   0   4   26.87    2.96
   4   0  -3    0.32    5.42
  -4   0   3   -1.28    2.01
  -4   0   3    2.20    2.52
   4   0  -2  157.45   12.21
  -4   0   2  168.78    9.40
   4   0  -1    4.32    4.97
   4   0  -1    1.92    2.13
  -4   0   1    2.64    1.57
   4   0   0  193.62   12.70
  -4   0   0  172.21    9.27
   4   0   1   -0.91    4.19
  -4   0  -1   -2.50    2.75
   4   0   2  175.14   11.60
  -4   0  -2  164.52    9.02
   4   0   3    1.60    2.05
  -4   0  -3    5.05    2.88
   4   0   4  233.71   13.43
  -4   0  -4  227.10   11.75
   4   0   5    3.50    3.63
  -4   0  -5    1.21    2.20
   4   0   6  254.49   10.29
  -4   0  -6  306.30    9.91
   4   0   7    5.91    4.00
   4   0   7   -0.81    2.35
  -4   0  -7   -1.60    3.50
   4   0   8  344.15   12.65
   4   0   8  368.11   11.97
  -4   0  -8  375.00   11.47
   4   0   9    1.66    3.03
   4   0   9   -3.84    2.73
  -4   0  -9   -2.28    4.26
   4   0  10 4122.43  171.40
   4   0  10 4027.25  166.86
  -4   0 -10 4248.41   30.05
   4   0  11   -4.89    5.15
   4   0  11   -1.31    3.33
  -4   0 -11   -2.45    3.01
   4   0  12   11.46    4.32
   4   0  12   10.32    3.32
  -4   0 -12    3.15    2.31
   4   0  13   -0.25    3.56
   4   0  13    0.20    2.69
  -4   0 -13    1.10    2.20
   4   0  14   -2.44    3.55
   4   0  14    0.56    2.75
  -4   0 -14    0.04    2.16
   4   0  15   -5.53    3.99
   4   0  15    1.76    3.40
  -4   0 -15    1.08    2.05
   4   0  16    5.17    5.20
   4   0  16    3.43    2.74
  -4   0 -16    2.91    2.26
   4   0  17    3.90    4.06
   4   0  17    6.10    3.84
  -4   0 -17    1.93    2.01
   4   0  18    1.16    3.62
   4   0  18    1.93    2.78
  -4   0 -18    0.54    1.50
   4   0  19    4.91    2.78
   4   0  19   -0.67    2.51
  -4   0 -19    0.71    1.20
   4   0  20   25.27    7.71
   4   0  20   24.23   12.57
  -4   0 -20   46.02    8.45
   4   0  21    1.25    3.98
   4   0  21    4.90    3.98
  -4   0 -21    0.88    0.99
   4   0  22  121.57    7.96
   4   0  22  118.80    7.66
  -4   0 -22  145.38    6.77
   4   0  23   -1.36    5.29
   4   0  23    0.78    2.38
  -4   0 -23   -1.48    2.41
   4   0  24  290.54   16.19
   4   0  24  334.49   17.61
  -4   0 -24  302.13   15.08
   4   0  25    2.85    5.13
   4   0  25   -1.73    5.31
   4   0  26  356.96   21.98
   4   0  26  344.22   20.66
   4   0  27    1.14    2.24
   4   0  27   -5.01    3.84
   4   0  28  153.39   12.09
   4   1 -28    1.59    4.76
   4  -1 -28    7.44    7.09
  -4   1  28   -1.98    5.08
  -4  -1  28    7.96    5.06
   4   1 -27    3.41    4.69
   4  -1 -27    3.97    5.70
  -4   1  27    5.49    5.33
  -4  -1  27    7.67    5.26
   4   1 -26    3.34    5.36
   4  -1 -26   -1.58    5.62
  -4  -1  26   14.04    6.56
  -4   1  26    9.02    4.70
   4   1 -25    8.46    7.19
   4  -1 -25    7.09    6.08
  -4  -1  25    2.66    3.93
  -4   1  25    1.71    2.75
   4  -1 -24   -6.45    5.84
   4   1 -24    1.87    5.43
  -4  -1  24   -0.62    4.30
  -4   1  24   13.28    5.74
   4  -1 -23    3.62    6.22
   4   1 -23    5.37    5.87
  -4  -1  23    1.75    4.56
  -4   1  23   -0.08    4.17
   4   1 -22   16.08    5.91
   4  -1 -22   15.56    8.23
  -4  -1  22   19.11    5.91
  -4   1  22   10.89    6.45
   4   1 -21    2.86    3.57
   4  -1 -21    6.70    7.02
  -4   1  21   -4.48    4.36
  -4  -1  21    2.87    4.41
   4  -1 -20  129.93   12.12
   4   1 -20  102.81   17.58
  -4  -1  20  134.02   10.19
  -4   1  20  118.00   23.22
  -4  -1  20  129.49    8.51
   4  -1 -19  637.02   39.03
   4   1 -19  661.11   39.18
  -4  -1  19  669.85   50.41
  -4   1  19  716.58   49.25
  -4  -1  19  659.17   36.17
   4   1 -18  149.04   13.58
   4  -1 -18  127.46   11.37
  -4  -1  18  169.30   12.95
  -4   1  18  147.54   10.68
  -4  -1  18  158.66   10.41
   4   1 -17   60.31   10.53
   4  -1 -17   37.68   13.35
  -4  -1  17   40.16   18.54
  -4   1  17   46.05   13.57
  -4  -1  17   41.72    5.31
  -4   1  17   43.40    9.15
   4   1 -16    8.22    5.36
   4  -1 -16    9.32    5.83
  -4  -1  16    1.53    3.08
  -4   1  16    1.37    3.43
  -4  -1  16    1.26    2.01
  -4   1  16    2.45    1.58
   4  -1 -15   19.46    8.40
   4   1 -15   17.38    5.56
  -4  -1  15   13.98    6.10
  -4   1  15   27.36    7.45
  -4  -1  15   14.10    6.90
  -4   1  15   11.49    4.29
   4  -1 -14    8.92    5.56
   4   1 -14   18.73    4.70
  -4  -1  14   17.78    5.03
  -4   1  14   19.26    5.79
  -4  -1  14   21.74    2.66
  -4   1  14   19.95    6.62
   4   1 -13   20.92    4.96
   4  -1 -13   19.44    6.95
  -4  -1  13   21.69   11.19
  -4   1  13   26.42    3.32
  -4  -1  13   25.32    2.82
  -4   1  13   23.95    3.24
   4   1 -12   20.37    7.28
   4  -1 -12    6.24    5.40
  -4  -1  12   12.95    4.98
  -4   1  12   13.98    2.96
  -4  -1  12    5.29    3.08
  -4   1  12    3.88    4.26
   4  -1 -11  196.07   13.32
   4   1 -11  139.57    9.78
  -4  -1  11  176.47    9.24
  -4   1  11  186.86   10.40
  -4  -1  11  179.99    9.22
  -4   1  11  171.23    8.52
   4  -1 -10   11.09    6.09
   4   1 -10   11.99    4.77
  -4  -1  10    7.65    2.63
  -4   1  10    4.67    2.27
  -4  -1  10    6.51    3.19
  -4   1  10    3.36    2.22
   4   1  -9  406.65   21.03
   4  -1  -9  344.91   18.01
  -4  -1   9  405.13   18.33
  -4   1   9  422.63   19.73
  -4  -1   9  377.84   17.16
  -4   1   9  411.99   18.60
   4  -1  -8   18.14    6.28
   4   1  -8   15.39    5.28
  -4  -1   8   15.29    3.71
  -4   1   8    9.28    5.10
  -4  -1   8    5.26    2.42
  -4   1   8    9.60    2.32
   4  -1  -7  467.74   16.89
   4   1  -7  428.72   15.31
  -4  -1   7  472.35   13.69
  -4   1   7  452.63   13.79
  -4  -1   7  427.44   12.68
  -4   1   7  418.00   17.27
   4  -1  -6   65.50    9.11
   4   1  -6   44.42   15.16
  -4  -1   6   30.10    7.98
  -4   1   6   36.79    4.15
  -4  -1   6   43.12   10.35
  -4   1   6   41.40    3.43
   4  -1  -5   69.91    7.06
   4   1  -5   79.70   19.82
  -4  -1   5   66.33    3.52
  -4   1   5   70.58    4.54
  -4  -1   5   74.20    4.03
  -4   1   5   74.69    4.88
   4  -1  -4   -0.84    4.67
   4   1  -4    2.21    2.83
  -4  -1   4    1.07    1.16
  -4   1   4    0.97    1.34
  -4  -1   4    0.39    1.22
  -4   1   4   -0.32    2.42
   4  -1  -3  108.45   19.58
   4   1  -3   73.53    6.74
  -4  -1   3   85.91    5.24
  -4  -1   3   76.68    5.02
  -4   1   3   88.94    6.07
   4  -1  -2   53.99   14.12
   4   1  -2   48.23   10.26
   4  -1  -2   43.11    4.88
  -4  -1   2   37.94    2.73
  -4  -1   2   40.99    6.01
  -4   1   2   39.43   11.15
   4   1  -1    7.59    4.12
   4  -1  -1   10.44    3.94
   4  -1  -1    5.12    2.55
  -4  -1   1    2.79    1.63
  -4  -1   1    6.62    3.12
  -4   1   1    6.11    2.39
   4  -1   0    6.14    3.94
   4   1   0   -1.37    4.90
   4   1   0    4.17    2.54
  -4  -1   0   -0.09    2.97
  -4   1   0    0.00    1.68
   4  -1   1    9.59    3.65
   4   1   1   14.79    5.58
   4   1   1   27.91    3.72
  -4  -1  -1   17.14    2.83
  -4   1  -1   16.09    4.24
   4  -1   2   17.43    7.61
   4   1   2   10.77    4.73
  -4  -1  -2   13.61    2.65
  -4   1  -2   10.34    2.80
   4   1   3   14.48    6.60
   4  -1   3   14.21    3.67
  -4  -1  -3    8.15    3.39
  -4   1  -3    9.26    2.65
   4  -1   4   29.45    4.59
   4   1   4   34.14    9.07
  -4  -1  -4   34.65    3.22
  -4   1  -4   32.89    9.74
   4  -1   5    3.99    4.07
   4   1   5    6.48    4.53
   4  -1   5    3.39    2.89
   4   1   5    2.48    2.24
  -4  -1  -5    1.99    2.50
  -4   1  -5    3.73    2.91
   4  -1   6    7.67    3.71
   4   1   6    6.07    5.05
   4  -1   6   10.25    4.96
  -4  -1  -6    9.82    5.08
  -4   1  -6   20.82    3.03
   4  -1   7   59.32    5.91
   4   1   7   76.27    8.46
   4  -1   7   55.32    9.25
  -4  -1  -7   57.74    4.50
  -4   1  -7   49.49    4.06
   4   1   8    0.04    4.81
   4  -1   8   11.72    6.20
   4  -1   8    6.25    3.54
   4   1   8    5.95    2.71
  -4  -1  -8    5.34    4.67
  -4   1  -8   11.52    2.99
   4  -1   9  938.34   41.13
   4   1   9  943.09   41.49
   4  -1   9  887.67   39.20
   4   1   9  925.06   39.66
  -4  -1  -9  926.84   39.33
  -4   1  -9  909.36   38.77
   4  -1  10  148.74    9.33
   4   1  10  164.46   11.45
   4   1  10  186.17    9.60
   4  -1  10  152.18    9.04
  -4  -1 -10  148.86    7.80
  -4   1 -10  140.37    7.65
   4  -1  11   39.10   12.99
   4   1  11   41.13   15.69
   4  -1  11   38.10    4.86
   4   1  11   48.61    3.67
  -4  -1 -11   39.24   11.09
  -4   1 -11   44.22   12.32
   4  -1  12   14.95    6.90
   4   1  12   13.20    7.12
   4  -1  12    7.25    4.30
   4   1  12   14.76    2.61
  -4  -1 -12    8.67    3.27
  -4   1 -12   11.53    3.17
   4  -1  13  141.93   19.04
   4   1  13  160.14    7.70
   4  -1  13  133.72   10.08
   4   1  13  143.06   13.93
  -4  -1 -13  134.12    5.02
  -4   1 -13  145.15    5.56
   4   1  14   45.24    5.37
   4  -1  14   34.62   12.39
   4  -1  14   35.92    9.03
   4   1  14   24.50   10.59
  -4   1 -14   30.94    2.74
   4   1  15   60.38    8.34
   4  -1  15   57.45   18.37
   4   1  15   50.78    6.44
   4  -1  15   43.43   17.18
  -4  -1 -15   56.06    6.79
  -4   1 -15   56.69    6.82
   4  -1  16   32.35   10.20
   4   1  16   31.44   11.87
   4  -1  16   27.54    9.66
   4   1  16   32.46    6.38
  -4  -1 -16   29.67    4.28
  -4   1 -16   29.93    4.38
   4  -1  17   26.99    9.54
   4   1  17   30.59    4.67
   4   1  17   30.04   12.64
   4  -1  17   27.15    9.79
  -4  -1 -17   28.19    8.19
  -4   1 -17   32.81   10.33
   4  -1  18   18.17   10.27
   4   1  18   20.99   10.07
   4   1  18   20.15    5.20
   4  -1  18   22.50    7.06
  -4  -1 -18   18.69    7.98
  -4   1 -18   14.10    3.53
   4  -1  19   38.26    4.94
   4   1  19   35.69   13.28
   4   1  19   33.07    3.94
   4  -1  19   24.74    3.81
  -4  -1 -19   30.37   11.24
  -4   1 -19   36.30   12.26
   4  -1  20    8.82    3.89
   4   1  20    6.20    3.87
   4   1  20    8.00    4.68
   4  -1  20   15.04    3.64
  -4  -1 -20    4.58    3.01
  -4   1 -20    1.03    3.06
   4  -1  21   47.02   16.25
   4   1  21   59.49   22.25
   4  -1  21   61.94    5.32
  -4  -1 -21   47.24   10.30
  -4   1 -21   51.10    5.00
   4  -1  22    4.99    3.66
   4   1  22    8.30    3.55
   4  -1  22    9.77    4.94
  -4  -1 -22    0.51    2.21
  -4   1 -22    8.59    3.42
   4  -1  23   91.32   10.66
   4   1  23   54.41   22.06
   4  -1  23   86.46   16.13
  -4   1 -23   98.97   10.52
   4  -1  24    7.92    4.92
   4   1  24   13.36    6.49
   4  -1  24    6.92    5.83
  -4   1 -24    4.43    2.94
   4  -1  25    6.74    4.94
   4   1  25   -3.14    4.34
   4  -1  25    3.86    2.90
  -4   1 -25    5.30    3.45
   4  -1  26   14.87    5.29
   4   1  26    6.07    4.92
   4  -1  26    9.02    6.06
   4  -1  27   17.18    6.22
   4   1  27   24.79    9.48
   4  -1  27    8.47    4.31
   4   1  28    3.90    4.10
   4  -1  28    3.33    3.71
   4  -2 -28   -2.64    6.17
  -4  -2  28    4.26    4.86
  -4   2  28   -3.17    5.09
   4  -2 -27    4.43    6.33
  -4  -2  27    4.15    4.53
  -4   2  27    6.44    5.64
   4   2 -26    4.00    4.47
   4  -2 -26   -3.37    6.78
  -4  -2  26   13.85    5.38
  -4   2  26   22.72    7.71
   4   2 -25   20.60    5.64
   4  -2 -25    5.43    7.04
  -4  -2  25    1.30    4.09
  -4   2  25    4.49    2.64
   4  -2 -24   43.63    9.69
  -4  -2  24   43.82    5.84
  -4   2  24   31.49   17.10
   4  -2 -23   69.56   11.34
   4   2 -23   51.41    8.06
  -4  -2  23   64.14    8.77
  -4   2  23   43.66   20.90
   4  -2 -22   77.57    9.50
   4   2 -22   67.04   30.54
  -4  -2  22   72.81    8.26
  -4   2  22   75.51    6.71
  -4  -2  22   79.28    5.24
   4   2 -21  240.18   25.05
   4  -2 -21  318.80   19.61
  -4  -2  21  294.29   14.14
  -4   2  21  251.72   11.92
  -4  -2  21  269.08   10.61
   4  -2 -20    5.63    6.86
   4   2 -20    6.74    6.03
  -4  -2  20   -0.55    3.81
  -4   2  20   -5.26    4.32
  -4  -2  20    0.92    0.71
   4  -2 -19    2.77    6.88
   4   2 -19    8.00    5.36
  -4  -2  19    4.17    4.01
  -4   2  19    5.84    3.16
  -4  -2  19    0.72    1.04
   4  -2 -18   74.97   10.47
   4   2 -18   48.44    6.87
  -4  -2  18   33.32    4.42
  -4   2  18   71.69    6.67
  -4  -2  18   55.62    4.92
   4  -2 -17   51.37   18.26
   4   2 -17   71.51   23.19
  -4  -2  17   71.09    7.43
  -4   2  17   62.93   18.85
  -4  -2  17   75.51    5.80
   4  -2 -16   40.31   17.29
   4   2 -16   26.45   14.84
  -4  -2  16   32.84    5.41
  -4   2  16   60.49    8.40
  -4  -2  16   34.48    5.99
   4  -2 -15   10.47    6.76
   4   2 -15    6.08    4.66
  -4  -2  15    7.54    4.34
  -4   2  15    4.90    3.41
  -4  -2  15    6.56    2.64
  -4   2  15   10.93    2.49
   4  -2 -14   84.14   27.58
   4   2 -14   94.74    9.53
  -4  -2  14  106.59    8.00
  -4   2  14   99.69    8.48
  -4  -2  14   85.54    5.97
  -4   2  14   94.43    5.75
   4  -2 -13   12.41    5.75
   4   2 -13    6.97    4.55
  -4  -2  13   12.76    5.77
  -4   2  13    6.80    4.35
  -4  -2  13    3.40    2.53
  -4   2  13    5.02    1.66
   4  -2 -12   57.02    7.18
   4   2 -12   41.47    5.03
  -4  -2  12   38.66   11.91
  -4   2  12   50.41    4.94
  -4  -2  12   48.86    3.66
  -4   2  12   44.33    2.53
   4  -2 -11   -2.67    4.39
   4   2 -11   -1.83    4.18
  -4  -2  11    2.39    1.46
  -4   2  11    8.62    3.75
  -4  -2  11    2.67    2.29
  -4   2  11    4.72    2.53
   4  -2 -10   16.35    5.37
   4   2 -10    9.76    4.27
  -4  -2  10    5.41    2.27
  -4   2  10    3.88    5.28
  -4  -2  10    4.53    3.39
  -4   2  10    9.33    2.05
   4  -2  -9    6.51    5.14
   4   2  -9    1.89    2.78
  -4  -2   9    6.50    1.87
  -4   2   9    5.86    5.15
  -4  -2   9    5.32    2.27
  -4   2   9    5.55    2.04
   4  -2  -8   15.37    7.59
   4   2  -8   12.45    5.88
  -4  -2   8    9.92    3.21
  -4   2   8   11.73    3.68
  -4  -2   8   10.60    2.96
  -4   2   8    4.07    2.35
   4  -2  -7    4.70    5.11
   4   2  -7    7.29    2.98
  -4  -2   7    4.23    1.98
  -4   2   7    6.29    2.73
  -4  -2   7    1.81    2.42
  -4   2   7    3.54    2.68
   4  -2  -6  117.25    7.85
   4   2  -6  111.30    7.23
  -4  -2   6  104.30    4.71
  -4   2   6  110.79    6.24
  -4  -2   6  112.33    5.28
  -4   2   6  122.48    5.57
   4  -2  -5   10.38    4.86
   4   2  -5    4.14    5.10
  -4  -2   5    7.80    4.09
  -4  -2   5   11.29    2.36
  -4   2   5    4.70    2.64
   4  -2  -4  502.28   17.57
   4   2  -4  435.13   23.66
  -4  -2   4  466.35   12.83
  -4  -2   4  482.40   13.74
  -4   2   4  482.56   13.57
   4  -2  -3  109.58    6.99
   4   2  -3  112.01    8.40
  -4  -2   3  121.54    4.68
  -4  -2   3  104.06    5.14
  -4   2   3  116.23    5.08
   4  -2  -2  290.72   12.61
   4   2  -2  281.72   11.53
  -4  -2   2  287.75    8.69
  -4  -2   2  255.65    8.93
  -4   2   2  254.04    8.30
   4  -2  -1   10.60    3.28
   4   2  -1   14.18    4.08
  -4  -2   1   11.68    1.72
  -4  -2   1   10.52    2.74
  -4   2   1    7.49    4.35
   4  -2   0   73.48    5.76
   4   2   0   84.24    8.95
  -4  -2   0   77.81    3.69
  -4  -2   0   74.96    4.48
  -4   2   0   70.06    4.46
   4  -2   1   17.28    6.14
   4   2   1   13.04    6.10
  -4  -2  -1    7.48    2.64
  -4  -2  -1   15.78    2.74
  -4   2  -1   10.04    2.40
   4  -2   2   44.10    5.31
   4   2   2   50.16    5.47
  -4  -2  -2   61.72    4.55
  -4   2  -2   56.38    4.70
   4  -2   3   38.07    6.27
   4   2   3   14.53    4.68
  -4  -2  -3   20.60    2.80
  -4   2  -3   19.55    2.75
   4  -2   4  139.70    7.64
   4   2   4  123.84    7.62
  -4  -2  -4  132.93    5.62
  -4   2  -4  137.89    5.73
   4  -2   5   12.21    6.36
   4   2   5   13.94    4.96
  -4  -2  -5   15.75    2.95
  -4   2  -5   12.21    2.93
   4  -2   6  303.92   11.59
   4   2   6  297.18   11.89
   4  -2   6  298.59   10.77
  -4  -2  -6  282.59    9.48
  -4   2  -6  286.39    9.30
   4  -2   7    6.44    6.12
   4   2   7    9.33    4.78
   4  -2   7    7.30    2.19
  -4  -2  -7    4.63    3.55
  -4   2  -7    8.24    3.70
   4  -2   8  449.78   21.60
   4   2   8  404.94   19.95
   4  -2   8  403.08   19.48
  -4  -2  -8  466.50   20.81
  -4   2  -8  456.65   20.33
   4  -2   9  541.74   25.47
   4   2   9  540.73   25.15
   4  -2   9  484.94   22.42
  -4  -2  -9  499.21   21.98
  -4   2  -9  516.40   22.69
   4  -2  10  108.74    6.92
   4   2  10  116.41    8.13
   4  -2  10  116.45    6.10
  -4  -2 -10  102.56    5.78
  -4   2 -10  107.67    4.82
   4  -2  11 2086.28   37.71
   4   2  11 2085.53   38.54
   4  -2  11 2026.46   36.68
  -4  -2 -11 2088.70   35.14
  -4   2 -11 2049.64   34.77
   4  -2  12    1.91    1.99
   4   2  12    3.71    5.90
   4  -2  12    0.41    3.56
  -4  -2 -12    3.04    5.48
  -4   2 -12   -6.45    7.71
   4  -2  13  487.43   26.00
   4   2  13  449.20   24.92
   4  -2  13  462.23   24.88
  -4  -2 -13  519.47   26.80
  -4   2 -13  481.70   24.76
   4  -2  14   61.08    5.06
   4   2  14   67.76    6.06
   4  -2  14   64.94   18.18
  -4  -2 -14   69.60    3.63
  -4   2 -14   76.39    5.65
   4  -2  15  140.61   10.83
   4   2  15  126.38   10.40
   4  -2  15  144.95   11.21
  -4  -2 -15  120.64    8.49
  -4   2 -15  134.08   10.80
   4  -2  16  105.49    8.35
   4   2  16   95.37   16.38
   4  -2  16   82.20    7.39
  -4  -2 -16  102.09    7.12
  -4   2 -16   95.42    7.28
   4  -2  17   30.39   10.43
   4   2  17   51.58   13.78
   4  -2  17   39.49    8.10
  -4  -2 -17   32.77    2.61
  -4   2 -17   37.02    9.47
   4  -2  18   36.35   15.87
   4   2  18   43.40   10.86
   4  -2  18   49.82   14.33
  -4  -2 -18   42.37    3.67
  -4   2 -18   34.57    9.22
   4  -2  19   13.12    5.85
   4   2  19   13.12    7.80
   4  -2  19   22.70    8.82
  -4  -2 -19   14.78    5.19
  -4   2 -19   16.13    4.63
   4  -2  20    0.00    2.83
   4   2  20    0.17    3.14
   4  -2  20    0.42    3.65
  -4  -2 -20    0.42    1.90
  -4   2 -20   -1.15    2.16
   4  -2  21    9.55    3.83
   4   2  21   21.70    9.17
   4  -2  21   16.17    4.72
  -4   2 -21    2.28    1.91
   4  -2  22   10.79    6.55
   4   2  22    9.77    7.41
   4  -2  22   11.71    8.20
  -4   2 -22   19.95    4.04
   4  -2  23    0.00    3.56
   4   2  23   -0.31    4.86
   4  -2  23    3.84    3.12
  -4   2 -23   -3.96    4.99
   4   2  24  829.00   73.27
   4  -2  24  870.45   77.02
  -4   2 -24  953.53  523.68
   4   2  25  170.83   15.48
   4  -2  25  163.86   12.68
  -4   2 -25  157.72   10.17
   4   2  26    4.83    4.51
   4  -2  26    2.91    4.08
  -4   2 -26    0.83    2.14
   4   2  27    5.64    4.98
   4  -2  27    5.05    4.64
  -4   2 -27    3.47    3.56
   4  -3 -27    1.50    5.93
  -4  -3  27    1.86    4.30
  -4   3  27    7.02    5.50
   4  -3 -26    6.61    6.67
  -4  -3  26    4.17    4.63
  -4   3  26    5.10    5.44
   4  -3 -25   -0.19    6.23
  -4  -3  25    2.74    4.11
  -4   3  25    7.83    4.81
   4  -3 -24    7.43    7.09
  -4  -3  24   13.90    6.75
  -4   3  24    9.64    6.05
   4  -3 -23    6.05    7.46
  -4  -3  23   -2.10    3.95
  -4   3  23    3.65    6.66
  -4  -3  23    3.46    2.30
   4  -3 -22    7.91    7.86
   4   3 -22    8.83    5.28
  -4  -3  22    5.70    4.51
  -4   3  22   -2.16    3.81
  -4  -3  22    1.56    2.00
   4  -3 -21    2.63    6.99
   4   3 -21    4.22    5.03
  -4  -3  21    6.42    4.18
  -4   3  21    1.77    2.77
  -4  -3  21    0.48    1.17
   4  -3 -20   82.22    9.24
   4   3 -20   77.08    7.32
  -4  -3  20   98.92    7.97
  -4   3  20  113.32   15.16
  -4  -3  20   94.65   11.32
   4  -3 -19   24.17    7.35
   4   3 -19   36.29    6.38
  -4  -3  19   27.79    4.24
  -4   3  19   23.38    8.26
  -4  -3  19   18.20    6.02
   4  -3 -17   -2.19    6.59
   4   3 -17    2.93    4.42
  -4  -3  17   -1.42    3.36
  -4   3  17    3.97    5.04
  -4  -3  17    2.26    1.66
   4  -3 -16   15.44   17.85
   4   3 -16   23.96    5.96
  -4  -3  16   11.90    5.24
  -4   3  16   15.21    3.97
  -4  -3  16   18.20    9.73
   4  -3 -15   33.48    7.40
   4   3 -15   37.66    6.36
  -4  -3  15   31.77    4.85
  -4   3  15   37.48    5.83
  -4  -3  15   34.83    6.83
   4  -3 -14    6.89    3.65
   4   3 -14    6.99    4.15
  -4  -3  14    2.67    2.94
  -4   3  14    3.82    2.54
  -4  -3  14   -0.13    2.15
   4  -3 -13   38.84    6.10
   4   3 -13   44.98    4.69
  -4  -3  13   49.05    4.42
  -4   3  13   56.77   10.35
  -4  -3  13   54.44    7.30
  -4   3  13   61.80    6.29
   4  -3 -12   12.09    6.14
   4   3 -12    0.19    3.59
  -4  -3  12   -0.03    2.76
  -4   3  12    0.38    3.41
  -4  -3  12    1.26    3.37
  -4   3  12    0.49    1.49
   4  -3 -11   10.58    5.79
   4   3 -11   11.98    4.24
  -4  -3  11    6.08    3.99
  -4   3  11   12.46    6.01
  -4  -3  11    9.08    4.51
  -4   3  11    5.82    2.34
   4  -3 -10   10.00    5.86
   4   3 -10    8.18    4.65
  -4  -3  10    3.76    2.51
  -4   3  10    9.80    3.70
  -4  -3  10    2.15    2.61
  -4   3  10    1.99    1.01
   4  -3  -9   17.31    5.68
   4   3  -9   10.04    4.40
  -4  -3   9   11.88    4.40
  -4   3   9   11.55    9.14
  -4  -3   9   13.18    2.42
  -4   3   9   15.86    1.90
   4  -3  -8    6.39    6.62
   4   3  -8    4.35    2.65
  -4  -3   8    4.16    2.42
  -4   3   8    4.44    3.46
  -4  -3   8    4.17    2.47
  -4   3   8    4.67    2.23
   4  -3  -7   43.81    7.64
   4   3  -7   43.82    6.34
  -4  -3   7   41.28    4.29
  -4   3   7   51.29   15.68
  -4  -3   7   42.76    7.21
  -4   3   7   39.44    4.36
   4  -3  -6   10.02    5.45
   4   3  -6   10.47    4.17
  -4  -3   6    3.98    1.93
  -4   3   6    0.08    3.58
  -4  -3   6    7.93    2.28
   4  -3  -5  551.98   26.11
   4   3  -5  636.30   32.18
  -4  -3   5  594.85   25.75
  -4  -3   5  609.83   26.65
  -4   3   5  651.27   28.35
   4  -3  -4  167.90   10.70
   4   3  -4  194.74   19.49
  -4  -3   4  160.31    7.90
  -4  -3   4  169.04    9.38
  -4   3   4  144.87    7.44
   4  -3  -3   52.10    6.96
   4   3  -3   54.88   14.09
  -4  -3   3   58.83    5.63
  -4  -3   3   59.39   14.88
  -4   3   3   52.09    5.18
   4  -3  -2  155.77   10.18
   4   3  -2  117.36    7.50
  -4  -3   2  122.55    4.49
  -4  -3   2  125.86    5.50
  -4   3   2  118.24    4.97
   4  -3  -1  226.21   10.76
   4   3  -1  224.57    9.98
  -4  -3   1  229.24    6.88
  -4  -3   1  232.47    8.70
  -4   3   1  215.97    7.77
   4  -3   0    5.19    3.81
   4   3   0    4.17    3.38
  -4  -3   0    3.93    1.49
  -4  -3   0    5.22    2.95
  -4   3   0    5.13    2.18
   4  -3   1  475.83   17.04
   4   3   1  480.20   15.87
  -4  -3  -1  436.12   13.01
  -4   3  -1  492.27   14.46
   4  -3   2   11.44    9.10
   4   3   2   17.59    4.17
  -4  -3  -2   15.08    5.20
  -4   3  -2    7.07    4.92
   4  -3   3  320.00   17.00
   4   3   3  290.47   20.38
  -4  -3  -3  322.37   15.21
  -4   3  -3  299.40   13.80
   4  -3   4   22.41    4.35
   4   3   4   30.16    7.84
  -4  -3  -4   27.45    4.29
  -4   3  -4   28.36    7.96
   4  -3   5   98.79    7.45
   4   3   5  103.52   12.22
  -4  -3  -5   92.32    5.61
  -4   3  -5   88.62    5.77
   4  -3   6    9.42    6.57
   4   3   6    9.68    5.24
   4  -3   6   16.10    4.68
  -4  -3  -6    9.72    5.97
  -4   3  -6    7.12    3.69
   4  -3   7   18.28    4.00
   4   3   7   19.90    8.25
   4  -3   7   11.85    7.88
  -4  -3  -7   12.13    2.39
  -4   3  -7   19.64    6.91
   4  -3   8   25.15    3.51
   4   3   8   18.87    4.64
   4  -3   8   18.85    7.98
  -4   3  -8   32.35    9.25
   4  -3   9    1.15    1.90
   4   3   9   -1.25    4.31
   4  -3   9    2.61    1.61
  -4  -3  -9    1.67    1.89
  -4   3  -9    1.13    1.59
   4  -3  10   54.85    4.28
   4   3  10   79.14    6.20
   4  -3  10   63.06    9.97
  -4  -3 -10   61.87    4.17
  -4   3 -10   58.36    3.57
   4  -3  11    4.50    3.48
   4   3  11    4.56    2.78
   4  -3  11   16.87    5.70
  -4  -3 -11   12.21    3.08
  -4   3 -11    8.71    2.85
   4  -3  12   40.10   12.85
   4   3  12   28.70    9.12
   4  -3  12   24.48    4.49
  -4  -3 -12   36.41    3.03
  -4   3 -12   34.64    8.23
   4  -3  13   17.48    8.64
   4   3  13   20.08    7.65
   4  -3  13   30.03    5.71
  -4  -3 -13   20.14    3.98
  -4   3 -13    9.12    2.47
   4  -3  14   13.89    4.37
   4   3  14   14.74    5.13
   4  -3  14   13.57    4.16
  -4  -3 -14   12.52    2.23
  -4   3 -14   16.11    4.93
   4  -3  15   24.78    4.24
   4   3  15   12.36    8.12
   4  -3  15   20.73    6.52
  -4  -3 -15   16.74    7.17
  -4   3 -15   13.30    4.05
   4  -3  16    9.55    5.23
   4   3  16   12.48    5.69
   4  -3  16    7.94    4.53
  -4  -3 -16    4.22    2.41
  -4   3 -16    9.53    3.49
   4  -3  17    5.69    3.24
   4   3  17    3.96    6.31
   4  -3  17    4.33    3.92
  -4  -3 -17    5.84    2.11
  -4   3 -17    5.44    4.04
   4  -3  18   11.53    5.81
   4   3  18   10.13    5.91
   4  -3  18   10.41    7.11
  -4  -3 -18   14.47    2.28
  -4   3 -18   11.30    5.46
   4  -3  19    0.06    1.85
   4   3  19    6.36    4.95
   4  -3  19    2.68    3.18
  -4  -3 -19    8.29    1.95
  -4   3 -19    3.77    2.26
   4   3  20   18.13    5.92
   4  -3  20   21.10    7.18
  -4   3 -20   14.24    6.52
   4   3  21    4.49    5.08
   4  -3  21   23.84    6.75
  -4   3 -21   15.50    5.40
   4   3  22   18.55    7.29
   4  -3  22   21.26    6.81
  -4   3 -22   18.40    9.70
   4   3  23  151.03   15.45
   4  -3  23  184.65   18.37
  -4   3 -23  170.72   15.93
   4   3  24    5.07    4.32
   4  -3  24    5.28    5.35
  -4   3 -24    1.42    3.04
   4   3  25   99.34    9.19
   4  -3  25  105.29   23.66
  -4   3 -25  116.03    8.55
   4   3  26   35.17    5.83
   4  -3  26   14.55   14.18
  -4   3 -26   11.98    6.64
   4   3  27   -0.78    3.97
   4  -3  27    4.79    5.24
  -4   3 -27    2.14    2.38
   4  -4 -26   50.48    8.37
  -4  -4  26   18.13   14.97
  -4   4  26   17.10   10.52
   4  -4 -25   -1.02    6.00
  -4  -4  25    2.56    5.37
  -4  -4  25    0.88    2.07
   4  -4 -24    4.83    7.31
  -4  -4  24   20.83   11.09
  -4   4  24   20.29    7.81
   4  -4 -23   13.42    9.02
  -4  -4  23    2.38    4.10
  -4   4  23    2.20    2.21
  -4  -4  23    4.39    2.29
   4  -4 -22    1.62    6.59
  -4  -4  22   16.62    6.87
  -4   4  22    6.34    4.20
  -4  -4  22    2.56    2.48
   4  -4 -21    9.23    7.29
  -4  -4  21   12.77    4.47
  -4   4  21    4.78    6.32
  -4  -4  21    6.27    3.73
   4  -4 -20   12.69    7.53
  -4  -4  20   10.64    4.28
  -4   4  20    4.92    3.11
  -4  -4  20   11.22    3.01
   4  -4 -19   41.75   10.33
  -4  -4  19   56.20    5.76
  -4   4  19   45.36   23.20
  -4  -4  19   60.94    5.27
   4  -4 -18    5.46    7.24
   4   4 -18    3.89    2.39
  -4  -4  18    9.85    3.69
  -4   4  18   23.06    4.15
  -4  -4  18    6.84    4.44
   4  -4 -17   11.84    7.68
   4   4 -17    3.63    4.22
  -4  -4  17   13.79    3.76
  -4   4  17   12.40    5.52
  -4  -4  17   12.96    4.84
   4  -4 -16    6.22    7.71
   4   4 -16    8.08    3.82
  -4  -4  16    1.08    3.08
  -4   4  16    1.08    3.54
  -4  -4  16   -1.90    2.46
   4  -4 -15   17.10    6.89
   4   4 -15   -1.81    3.56
  -4  -4  15    1.03    2.85
  -4   4  15    2.31    2.99
  -4  -4  15    1.00    1.05
   4  -4 -14   39.84   17.75
   4   4 -14   49.39    6.61
  -4  -4  14   45.82    4.76
  -4   4  14   46.91   11.78
  -4  -4  14   33.86   13.63
   4  -4 -13   10.56    5.98
   4   4 -13    7.16    4.24
  -4  -4  13    4.07    2.92
  -4   4  13    4.59    3.52
  -4  -4  13   -0.74    2.36
   4   4 -12   49.83    7.42
  -4  -4  12   61.83    8.14
  -4   4  12   65.71    4.93
  -4  -4  12   61.85    7.69
   4  -4 -11   17.84    8.61
   4   4 -11    2.84    2.84
  -4  -4  11    3.19    2.53
  -4   4  11   11.40    5.95
  -4  -4  11    9.01    4.20
  -4   4  11    3.70    1.58
   4  -4 -10   33.53    6.36
   4   4 -10   21.90   10.93
  -4  -4  10   18.64    8.89
  -4   4  10   26.88    9.99
  -4  -4  10   29.59    3.19
  -4   4  10   24.46    1.92
   4  -4  -9   35.12    6.09
   4   4  -9   27.77   10.00
  -4  -4   9   23.90    7.34
  -4   4   9   29.49    6.73
  -4  -4   9   24.52    9.91
  -4   4   9   27.66    2.16
   4  -4  -8   11.36    5.65
   4   4  -8    9.95    5.70
  -4  -4   8    5.56    2.71
  -4   4   8   13.54    3.80
  -4  -4   8    8.33    5.31
  -4   4   8   14.56    4.49
   4  -4  -7  109.23   17.83
   4   4  -7  141.21    7.16
  -4   4   7  136.07    6.68
  -4  -4   7  138.00    5.54
  -4   4   7  136.54    5.16
   4  -4  -6    7.52    5.60
   4   4  -6   -2.92    4.23
  -4  -4   6    1.59    2.82
  -4   4   6    2.47    1.92
   4  -4  -5  170.03   10.46
   4   4  -5  221.02   10.75
  -4  -4   5  198.80    7.18
  -4   4   5  178.18    5.80
   4  -4  -4  204.78   10.37
   4   4  -4  207.21    8.67
  -4  -4   4  200.53    7.23
  -4   4   4  186.30    6.08
   4  -4  -3   27.68    7.57
   4   4  -3   27.06   10.86
  -4  -4   3   11.71    2.73
  -4   4   3   17.92    7.72
   4  -4  -2   65.64    8.40
   4   4  -2   54.20   14.64
  -4  -4   2   47.87    5.24
  -4   4   2   63.58    6.15
   4  -4  -1  251.37   14.39
   4   4  -1  230.22   14.33
  -4  -4   1  172.34    9.29
  -4   4   1  187.15    9.41
   4  -4   0  223.57   14.00
   4   4   0  227.04   21.08
  -4  -4   0  234.90   11.76
  -4   4   0  229.79   11.00
   4  -4   1  183.24   11.84
   4   4   1  140.50   19.87
  -4  -4  -1  148.07    8.48
  -4   4  -1  135.55    8.13
   4  -4   2  138.47   16.51
   4   4   2  141.28    9.72
  -4  -4  -2  152.97    8.79
  -4   4  -2  148.50    8.23
   4  -4   3   52.82   15.19
   4   4   3   60.65   17.48
  -4  -4  -3   56.28    3.46
  -4   4  -3   54.76    3.54
   4  -4   4   26.93    4.18
   4   4   4   18.45    6.17
  -4  -4  -4   27.98   10.55
  -4   4  -4   25.49    8.27
   4  -4   5    9.79    3.34
   4   4   5   12.53    4.51
   4  -4   5    6.04    3.35
  -4  -4  -5   14.03    2.78
  -4   4  -5    8.60    2.49
   4  -4   6    4.09    3.31
   4   4   6    2.31    2.08
   4  -4   6    0.77    2.49
  -4  -4  -6    4.36    3.56
  -4   4  -6    4.44    2.51
   4  -4   7   -1.18    3.56
   4   4   7    4.25    4.21
   4  -4   7    5.58    2.74
  -4  -4  -7   -0.71    2.11
  -4   4  -7    0.53    2.83
   4  -4   8   26.42   12.26
   4   4   8   32.55   15.05
   4  -4   8   39.76   11.48
  -4  -4  -8   41.02   12.21
  -4   4  -8   43.65    3.47
   4  -4   9  152.84   10.49
   4   4   9  132.90    9.99
   4  -4   9  138.70   14.35
  -4  -4  -9  143.89    8.49
  -4   4  -9  120.88    7.75
   4  -4  10  275.62   16.24
   4   4  10  234.72   15.27
   4  -4  10  276.10   16.79
  -4  -4 -10  277.99   15.03
  -4   4 -10  257.59   13.96
   4  -4  11   35.96    5.68
   4   4  11   35.69    6.89
   4  -4  11   37.83    6.50
  -4  -4 -11   38.09    5.08
  -4   4 -11   35.24    9.90
   4  -4  12   58.08    7.64
   4   4  12   49.12   23.24
   4  -4  12   49.69    7.28
  -4  -4 -12   34.49    4.53
  -4   4 -12   40.87   11.81
   4  -4  13    7.92    4.71
   4   4  13   11.14    7.62
   4  -4  13   10.29    5.67
  -4  -4 -13    9.31    2.94
  -4   4 -13   11.20    4.44
   4  -4  14  152.22   10.66
   4   4  14  134.43   10.87
   4  -4  14  135.34   10.11
  -4  -4 -14  136.87    9.07
  -4   4 -14  125.72    9.03
   4  -4  15   -1.49    2.73
   4   4  15    4.34    4.93
   4  -4  15    0.19    4.30
  -4  -4 -15   -0.20    2.38
  -4   4 -15   -2.68    3.50
   4   4  16  121.97    9.72
   4  -4  16  130.46   12.61
  -4  -4 -16  145.82    9.22
  -4   4 -16  142.64    9.29
   4   4  17    1.60    5.51
   4  -4  17   13.34    5.02
  -4  -4 -17    7.41    3.49
  -4   4 -17    7.15    4.45
   4   4  18  112.48   10.06
   4  -4  18   88.83   14.11
  -4   4 -18   86.92    7.60
   4   4  19    5.49    5.92
   4  -4  19    5.96    8.13
  -4   4 -19    4.67    1.81
   4   4  20   47.88    7.40
   4  -4  20   37.49   10.38
  -4   4 -20   39.48    8.25
   4   4  21    3.49    1.91
   4  -4  21   -0.74    3.91
  -4   4 -21    1.37    1.70
   4   4  22   15.77    9.48
   4  -4  22   25.62   13.83
  -4   4 -22   31.95   11.84
   4   4  23   96.94   10.65
   4  -4  23   72.67   25.32
  -4   4 -23   93.44    7.65
   4   4  24  471.66   15.22
   4  -4  24  454.33   28.63
  -4   4 -24  432.44   24.06
   4   4  25  500.54   26.03
   4  -4  25  406.14   21.45
  -4   4 -25  493.30   22.64
   4   4  26  119.36   10.66
   4  -4  26  127.26   12.39
  -4   4 -26  114.61    9.00
   4  -5 -25   15.39    8.84
  -4  -5  25    2.89    3.12
  -4   5  25    6.49    6.38
  -4  -5  25    3.86    2.07
   4  -5 -24   12.94    8.73
  -4  -5  24   12.01    4.31
  -4   5  24   14.35    5.66
  -4  -5  24    4.37    2.63
   4  -5 -23   12.31    8.09
  -4   5  23   -0.75    3.81
  -4  -5  23    5.31    2.92
   4  -5 -22    5.30    7.80
  -4  -5  22    7.93    5.01
  -4   5  22    7.96    6.12
  -4  -5  22    3.69    2.28
   4  -5 -21   -3.66    6.17
  -4  -5  21    3.53    3.75
  -4   5  21   -2.68    4.19
  -4  -5  21    1.01    2.33
   4  -5 -20   10.60    6.64
  -4  -5  20    2.20    4.67
  -4   5  20    7.78    5.42
  -4  -5  20    4.82    2.80
   4  -5 -19   18.66    7.23
  -4  -5  19   23.64   14.03
  -4   5  19   20.89   14.10
  -4  -5  19   21.90   10.51
   4  -5 -18   15.14    7.97
  -4  -5  18    0.27    2.83
  -4   5  18    3.21    3.57
  -4  -5  18    6.32    3.33
   4  -5 -17    2.55    6.09
  -4   5  17    0.80    3.41
  -4  -5  17    3.45    3.13
   4  -5 -16   72.64   10.57
  -4   5  16   58.19   19.60
  -4  -5  16   84.15    8.84
   4  -5 -15   17.90    6.28
  -4   5  15   26.74    3.81
  -4  -5  15   25.92    7.13
   4  -5 -14   55.05    7.73
  -4   5  14   51.76    5.70
  -4  -5  14   52.94    4.63
   4  -5 -13   40.52    7.72
   4   5 -13   43.65    6.47
  -4   5  13   53.84   17.68
  -4  -5  13   53.07    8.15
   4  -5 -12   10.07    6.69
   4   5 -12    9.64    3.57
  -4   5  12    4.38    4.52
   4  -5 -11   26.94   11.69
   4   5 -11   26.86    4.27
  -4   5  11   28.68    9.12
  -4  -5  11   25.40    9.14
   4  -5 -10    4.37    4.02
   4   5 -10   -3.11    3.24
  -4   5  10    3.95    3.32
  -4  -5  10    0.79    2.83
  -4   5  10    0.15    1.33
   4  -5  -9   -0.74    4.77
   4   5  -9    3.99    3.38
  -4   5   9    2.15    2.87
  -4  -5   9    1.03    1.35
  -4   5   9    1.67    0.81
   4  -5  -8   12.08    5.40
   4   5  -8    5.04    3.81
  -4   5   8    6.74    3.71
  -4  -5   8    4.13    3.17
  -4   5   8    5.78    1.91
   4  -5  -7   52.70   12.76
   4   5  -7   33.03    4.48
  -4  -5   7   40.18   10.45
  -4   5   7   45.99    3.04
   4  -5  -6  322.37   20.25
   4   5  -6  305.72   18.17
  -4  -5   6  298.22   16.21
  -4   5   6  306.61   16.38
   4  -5  -5    8.31    6.11
   4   5  -5    4.16    2.85
  -4  -5   5    5.61    3.51
  -4   5   5    0.22    2.70
   4  -5  -4 1415.90   72.42
   4   5  -4 1645.39   20.27
  -4  -5   4 1575.69   77.84
  -4   5   4 1621.04   14.76
   4  -5  -3   88.49    9.16
   4   5  -3   89.06   19.03
  -4  -5   3   74.88    5.65
  -4   5   3   75.43    5.18
   4  -5  -2    8.55    4.74
   4   5  -2    0.34    1.97
  -4  -5   2    1.03    3.11
  -4   5   2    1.89    1.36
   4  -5  -1   59.10    5.90
   4   5  -1   50.85    5.33
  -4  -5   1   54.72    3.67
  -4   5   1   52.83    7.24
   4  -5   0    3.83    4.29
   4   5   0    7.12    3.03
  -4  -5   0    9.88    4.40
  -4   5   0    8.12    3.03
   4  -5   1   87.84    7.66
   4   5   1   75.17    7.77
  -4  -5  -1   83.97    6.31
  -4   5  -1   83.80    5.77
   4  -5   2   15.38    5.42
   4   5   2    7.09    4.57
  -4  -5  -2    4.67    4.14
  -4   5  -2    6.49    2.48
   4  -5   3   46.87    5.57
   4   5   3   32.29    9.36
  -4  -5  -3   30.13    9.98
  -4   5  -3   23.45    3.41
   4  -5   4   27.25    4.94
   4   5   4   15.16   15.49
  -4  -5  -4   20.33    2.45
  -4   5  -4   24.20    3.05
   4  -5   5    2.12    3.39
   4   5   5    4.41    3.50
   4  -5   5    3.60    2.84
  -4  -5  -5    0.56    1.26
  -4   5  -5    2.05    2.65
   4  -5   6   17.48    8.98
   4   5   6   15.19    5.31
   4  -5   6   16.08    7.10
  -4  -5  -6   18.66    7.16
  -4   5  -6   13.48    5.10
   4  -5   7    8.05    3.25
   4   5   7    3.62    3.39
   4  -5   7    8.48    3.31
  -4  -5  -7    1.62    2.84
  -4   5  -7    8.82    3.33
   4  -5   8    0.51    2.69
   4   5   8    2.97    4.23
   4  -5   8    2.14    5.04
  -4  -5  -8    7.55    3.94
  -4   5  -8    1.65    2.30
   4  -5   9    6.90    4.22
   4   5   9    5.04    3.36
   4  -5   9    7.37    3.58
  -4  -5  -9    9.39    2.47
  -4   5  -9    7.52    3.50
   4  -5  10   10.35    7.90
   4   5  10   11.19    5.62
   4  -5  10   14.12    8.62
  -4  -5 -10   10.79    7.09
   4   5  11    4.80    2.35
   4  -5  11    3.24    3.88
  -4  -5 -11    1.29    1.80
  -4   5 -11    2.27    1.96
   4   5  12    4.37    3.56
   4  -5  12   13.57    4.57
  -4  -5 -12    2.07    1.73
  -4   5 -12    7.75    3.17
   4   5  13   26.45    7.78
   4  -5  13   32.35    5.23
  -4  -5 -13   27.34    2.58
  -4   5 -13   25.15    7.00
   4   5  14   22.68   11.31
   4  -5  14   36.03    6.34
  -4  -5 -14   30.07    8.09
  -4   5 -14   20.33    7.52
   4   5  15   60.29   24.20
   4  -5  15   74.90    9.08
  -4  -5 -15   81.09    8.22
  -4   5 -15   57.66    6.53
   4   5  16   21.31    5.85
   4  -5  16   30.26   10.01
  -4   5 -16   28.38    9.97
   4   5  17   51.93    7.12
   4  -5  17   61.70    6.30
  -4   5 -17   54.36    4.56
   4   5  18   43.98    7.04
   4  -5  18   34.63   16.52
  -4   5 -18   40.35   16.21
   4   5  19   16.70   11.25
   4  -5  19   36.85    7.36
  -4   5 -19   33.07   10.78
   4   5  20   49.50    6.69
   4  -5  20   53.33    7.67
  -4   5 -20   37.64   14.62
   4   5  21    9.22    6.59
   4  -5  21   10.51    7.00
  -4   5 -21    5.68    3.88
   4   5  22   71.96    8.01
   4  -5  22   41.46   23.67
  -4   5 -22   66.43    5.63
   4   5  23   19.91    6.61
   4  -5  23    4.59    5.02
  -4   5 -23   11.93    4.36
   4   5  24   89.90    8.78
   4  -5  24   86.35    8.77
  -4   5 -24   78.49    6.86
   4  -6 -23    6.58    6.26
  -4   6  23    3.16    2.83
  -4  -6  23   -0.47    2.41
   4  -6 -22   -4.48    6.36
  -4   6  22    2.49    3.06
  -4  -6  22    3.94    2.81
   4  -6 -21    8.28    7.68
  -4   6  21    3.06    3.11
  -4  -6  21    0.24    2.40
   4  -6 -20    4.80    7.38
  -4   6  20   -1.09    3.80
  -4  -6  20    6.74    4.03
   4  -6 -19   48.19    9.23
  -4   6  19   29.83    5.20
  -4  -6  19   39.35    4.95
   4  -6 -18   15.02    7.55
  -4   6  18    9.99    6.21
  -4  -6  18   12.88    6.47
   4  -6 -17    3.42    6.08
  -4   6  17    1.02    4.24
  -4  -6  17    2.36    2.32
   4  -6 -16   23.76    7.50
  -4   6  16   13.92    4.27
  -4  -6  16   17.59    4.76
   4  -6 -15    7.46    6.33
  -4   6  15   11.24    6.84
  -4  -6  15   13.20    3.39
   4  -6 -14    0.70    5.85
  -4   6  14    1.16    2.60
  -4  -6  14    2.56    1.78
   4  -6 -13    5.88    6.83
  -4   6  13    2.40    3.78
  -4  -6  13    3.06    3.31
   4  -6 -12    1.49    6.50
  -4   6  12    2.44    3.03
  -4  -6  12    8.61    3.14
   4  -6 -11   15.48    6.21
  -4   6  11   13.53    5.07
  -4  -6  11    8.27    3.60
   4  -6 -10    3.56    5.33
  -4   6  10    6.04    4.79
  -4  -6  10    3.40    2.81
   4  -6  -9    5.03    5.79
   4   6  -9   16.29    6.08
  -4   6   9    8.53    5.32
  -4  -6   9    9.43    5.58
   4  -6  -8    5.75    4.20
   4   6  -8    1.87    4.66
  -4   6   8    1.82    4.32
  -4  -6   8    2.86    2.36
  -4   6   8   -0.92    1.68
   4  -6  -7    7.27    6.11
   4   6  -7    2.67    3.33
  -4  -6   7    2.67    3.22
  -4   6   7    5.02    2.82
   4   6  -6   81.14    9.63
  -4  -6   6   78.15   20.17
   4  -6  -5  100.22   10.20
   4   6  -5  101.25   13.99
  -4  -6   5  102.80   16.76
  -4   6   5  113.40    9.05
   4  -6  -4  520.22   33.25
   4   6  -4  570.39   34.31
  -4  -6   4  492.52   30.77
  -4   6   4  531.77   30.83
   4  -6  -3  168.23   14.46
   4   6  -3  165.48   12.89
  -4  -6   3  163.72   11.84
  -4   6   3  179.17   12.22
   4  -6  -2  486.57   32.97
   4   6  -2  441.34   28.84
  -4  -6   2  419.77   26.71
  -4   6   2  430.72   27.34
   4  -6  -1  147.82   13.12
   4   6  -1   97.24   11.87
  -4  -6   1  117.58    9.59
  -4   6   1  124.53    9.49
   4  -6   0  208.09   15.48
   4   6   0  254.00   17.52
  -4  -6   0  236.26   15.82
  -4   6   0  206.89   14.44
   4  -6   1   34.19    7.20
   4   6   1   14.61    3.61
  -4  -6  -1   20.60    8.08
  -4   6  -1   25.55    8.08
   4  -6   2  150.49   11.83
   4   6   2  115.81    9.49
  -4  -6  -2  146.71   10.34
  -4   6  -2  146.70   10.42
   4  -6   3    4.70    4.04
   4   6   3    4.56    4.80
  -4  -6  -3   -1.12    2.48
  -4   6  -3    2.68    3.12
   4  -6   4   97.47    8.29
   4   6   4   90.09    7.92
  -4  -6  -4   89.80    6.85
  -4   6  -4   81.11   11.90
   4  -6   5   12.29    3.31
   4   6   5    5.13    2.81
  -4  -6  -5   12.80    2.85
  -4   6  -5   10.56    3.02
   4  -6   6   30.89    4.72
   4   6   6   34.64    5.78
  -4  -6  -6   33.37    3.25
  -4   6  -6   31.52   11.30
   4   6   7   19.09    7.79
   4  -6   7   32.56   11.82
  -4  -6  -7   20.07    8.17
  -4   6  -7   16.67    5.24
   4   6   8   -3.68    3.99
   4  -6   8    1.47    1.60
  -4  -6  -8    2.15    1.39
  -4   6  -8    2.72    2.43
   4   6   9    1.38    1.67
   4  -6   9    4.75    6.27
  -4  -6  -9    4.04    2.04
  -4   6  -9    5.40    2.32
   4   6  10   26.69   13.12
   4  -6  10   27.31    9.26
  -4  -6 -10   23.14    2.32
  -4   6 -10   21.02    9.80
   4   6  11   22.77    7.75
   4  -6  11   29.28    4.82
  -4  -6 -11   26.20    3.09
  -4   6 -11   21.85    5.65
   4   6  12   11.07    4.60
   4  -6  12   14.95    6.80
  -4  -6 -12   12.59    2.27
  -4   6 -12    8.13    4.21
   4   6  13   44.96   20.52
   4  -6  13   39.27    7.08
  -4  -6 -13   54.60    3.67
  -4   6 -13   41.63   15.25
   4   6  14    4.76    3.84
   4  -6  14    6.05    4.09
  -4  -6 -14    1.63    2.07
  -4   6 -14   -0.09    3.74
   4   6  15   -3.79    5.01
   4  -6  15   -2.03    4.08
  -4   6 -15    4.50    4.51
   4   6  16   11.05    5.61
   4  -6  16   17.57    5.38
  -4   6 -16    5.78    3.89
   4   6  17   11.66    6.00
   4  -6  17    3.87    4.47
  -4   6 -17    5.94    3.53
   4   6  18   10.00    5.34
   4  -6  18    7.50    6.07
  -4   6 -18   10.66    6.05
   4   6  19   26.57   15.74
   4  -6  19   23.49    5.03
  -4   6 -19   11.33    7.63
   4   6  20   17.60    8.93
   4  -6  20   11.03    4.68
  -4   6 -20    4.69    4.21
   4   6  21    4.20    4.73
   4  -6  21    2.75    1.76
  -4   6 -21    3.69    2.89
   4   6  22   44.94    8.26
   4  -6  22   24.70    6.42
  -4   6 -22   25.56   18.38
   4   6  23  192.04   14.47
   4  -6  23  162.43   13.63
  -4   6 -23  185.59   12.88
   4  -7 -21   13.34    9.05
  -4   7  21    2.97    4.07
  -4  -7  21   -2.37    2.85
   4  -7 -20   10.04    7.02
  -4   7  20   26.59   14.22
  -4  -7  20   42.32    6.00
   4  -7 -19    8.16    6.65
  -4   7  19    5.97    4.86
  -4  -7  19   11.19    3.66
   4  -7 -18   14.60    7.11
  -4   7  18    8.16    4.50
  -4  -7  18    5.23    3.38
   4  -7 -17   45.77    8.60
  -4   7  17   45.31   21.81
  -4  -7  17   64.73    7.42
   4  -7 -16    6.11    6.26
  -4   7  16    3.36    4.43
   4  -7 -15    1.29    5.81
  -4   7  15    5.34    3.97
  -4  -7  15    4.42    5.51
   4  -7 -14    4.85    5.71
  -4   7  14   -1.51    3.60
  -4  -7  14    2.53    3.19
   4  -7 -13    4.26    5.31
  -4   7  13   -0.45    1.87
  -4  -7  13   -0.19    2.74
   4  -7 -12   13.74    5.24
  -4   7  12    3.19    2.31
  -4  -7  12   10.97    3.44
   4  -7 -11    9.19    4.95
  -4   7  11    4.86    3.34
  -4  -7  11    6.13    4.23
   4  -7 -10   11.73    5.47
  -4   7  10   17.13    6.86
  -4  -7  10   10.99    7.34
   4  -7  -9   28.97    7.42
  -4   7   9   22.83    6.21
  -4  -7   9   25.20   15.64
   4  -7  -8   50.29    8.53
  -4   7   8   44.29    5.89
  -4  -7   8   39.22   16.12
   4  -7  -7   -3.13    5.51
  -4  -7   7    6.57    4.00
   4  -7  -6    6.14    5.24
  -4  -7   6   12.24    6.64
  -4   7   6    8.67    2.93
   4  -7  -5  454.42   42.47
  -4  -7   5  488.03   92.47
  -4   7   5  428.46   38.23
   4  -7  -4  585.44   36.26
   4   7  -4  492.05   28.46
  -4  -7   4  589.00   33.00
  -4   7   4  578.22   31.93
   4  -7  -3  137.99   26.19
   4   7  -3  131.94    9.61
  -4  -7   3  176.62   12.83
  -4   7   3  161.77   10.60
   4  -7  -2    2.44    2.68
   4   7  -2    2.75    2.24
  -4  -7   2    1.35    1.34
  -4   7   2    1.00    2.26
   4  -7  -1   28.78    8.92
  -4  -7   1   23.03   10.45
  -4   7   1   28.77    9.47
   4  -7   0   34.18    7.13
   4   7   0    5.56    2.17
  -4  -7   0   13.31    7.66
  -4   7   0   11.75    4.82
   4  -7   1    1.31    3.51
   4   7   1    0.88    5.88
  -4  -7  -1    1.12    1.53
  -4   7  -1   -1.04    2.56
   4   7   2   32.89   11.68
  -4  -7  -2   26.16   10.06
  -4   7  -2   25.91    9.34
   4   7   3   -1.69    3.39
  -4  -7  -3    1.66    1.77
  -4   7  -3    2.37    2.74
   4   7   4   71.26    8.35
  -4  -7  -4   62.30    6.59
  -4   7  -4   66.94    7.22
   4   7   5    5.86    3.16
  -4  -7  -5    0.54    1.24
  -4   7  -5    0.82    3.36
   4   7   6   71.15    9.28
   4  -7   6   51.62    7.28
  -4  -7  -6   61.87    6.74
  -4   7  -6   49.73    5.81
   4   7   7    0.59    2.20
   4  -7   7    2.65    3.82
  -4  -7  -7    1.23    1.12
  -4   7  -7    0.67    1.36
   4   7   8   18.36    4.44
   4  -7   8   28.10   13.45
  -4  -7  -8   18.43    6.13
  -4   7  -8   19.20    7.44
   4   7   9   -1.24    4.52
   4  -7   9    6.64    4.17
  -4  -7  -9    1.55    1.20
  -4   7  -9    5.49    3.85
   4   7  10  102.41    7.92
   4  -7  10  154.01   12.96
  -4  -7 -10  133.42    6.97
  -4   7 -10  114.82    6.91
   4   7  11    1.97    2.46
   4  -7  11    2.03    2.64
  -4  -7 -11    1.26    2.81
  -4   7 -11    2.43    3.26
   4   7  12   32.50   12.35
   4  -7  12   33.26   16.65
  -4  -7 -12   43.20    5.24
  -4   7 -12   36.32   12.93
   4   7  13    2.35    5.05
   4  -7  13    1.86    5.10
  -4   7 -13    4.09    2.76
   4   7  14   18.09   11.93
   4  -7  14   18.80    7.38
  -4   7 -14   21.23    9.88
   4   7  15   23.75   12.17
   4  -7  15   20.73    5.68
  -4   7 -15   10.81   12.55
   4   7  16   16.03    7.82
   4  -7  16   17.13    8.38
  -4   7 -16   14.86    9.99
   4   7  17   31.04    6.81
   4  -7  17   24.20    5.87
  -4   7 -17   14.10    7.05
   4   7  18   11.59    5.98
   4  -7  18    7.27    5.70
  -4   7 -18    3.33    2.42
   4   7  19   19.58   11.88
   4  -7  19   23.64    6.54
  -4   7 -19   17.03   10.32
   4   7  20   -3.14    5.84
   4  -7  20    4.49    4.82
  -4   7 -20   -0.15    3.29
   4  -8 -18    5.31    5.82
  -4   8  18    3.50    4.07
  -4  -8  18    4.91    3.89
   4  -8 -17   16.58    6.44
  -4   8  17    4.30    3.70
  -4  -8  17    9.45    3.68
   4  -8 -16   10.45    6.36
  -4   8  16    3.59    3.97
  -4  -8  16    4.18    2.77
   4  -8 -15   46.09    9.45
  -4   8  15   31.30    5.08
  -4  -8  15   42.05    4.73
  -4   8  14   14.60   10.52
  -4  -8  14   31.22    4.85
   4  -8 -13    3.35    5.75
  -4   8  13    3.69    4.04
  -4  -8  13    2.29    3.11
   4  -8 -12    5.82    6.53
  -4   8  12   26.05   15.47
  -4  -8  12   24.74   14.11
   4  -8 -11    8.41    6.71
  -4   8  11   18.09   12.67
  -4  -8  11   18.14   11.36
   4  -8 -10   15.37    7.21
  -4   8  10   38.13   17.71
  -4  -8  10   42.43    4.54
   4  -8  -9   89.68   12.06
  -4   8   9   79.90    6.58
  -4  -8   9   82.20    5.94
   4  -8  -8   51.57    9.02
  -4   8   8   83.65   10.80
  -4  -8   8   73.93    8.52
   4  -8  -7  103.05   13.05
  -4  -8   7  114.62   12.64
   4  -8  -6   33.02    6.82
  -4  -8   6   36.88    9.00
   4  -8  -5   34.07    7.39
  -4  -8   5   31.11   11.40
   4  -8  -4   75.87   10.22
  -4  -8   4   92.93   10.84
  -4   8   4   81.27    8.91
   4  -8  -3   10.27    4.94
  -4  -8   3    4.97    2.83
  -4   8   3    2.93    2.30
  -4  -8   2    4.74    2.28
  -4   8   2    5.16    4.02
  -4  -8   1    8.81    4.44
  -4   8   1    9.65    5.32
   4   8   0    4.20    3.27
  -4  -8   0    1.62    2.18
  -4   8   0   -1.72    2.03
   4   8   1    4.02    2.43
  -4  -8  -1    2.34    2.20
  -4   8  -1    2.71    1.65
   4   8   2   -3.37    3.41
  -4  -8  -2   -0.02    1.06
  -4   8  -2    0.35    1.35
   4   8   3    1.49    4.33
  -4  -8  -3    3.64    1.93
  -4   8  -3    4.69    4.08
   4   8   4    3.28    3.71
  -4  -8  -4    2.46    2.81
  -4   8  -4    1.11    2.02
   4   8   5    2.50    4.15
   4  -8   5    7.74    5.53
  -4  -8  -5    7.72    3.46
  -4   8  -5    5.94    3.14
   4   8   6    6.16    4.62
  -4  -8  -6    3.66    1.96
  -4   8  -6    1.81    1.93
   4   8   7    8.68   12.31
   4  -8   7    9.04    5.69
  -4  -8  -7   13.68    7.04
  -4   8  -7    9.95    6.47
   4   8   8   52.51    6.77
   4  -8   8   39.82   22.42
  -4  -8  -8   50.66    4.26
  -4   8  -8   40.08   10.51
   4   8   9   44.43   16.97
   4  -8   9   65.92    7.58
  -4  -8  -9   35.48   17.75
  -4   8  -9   58.55    5.12
   4   8  10   80.22    8.25
   4  -8  10   83.32    9.60
  -4  -8 -10   74.25    6.16
  -4   8 -10   71.02    5.95
   4   8  11  465.17   42.41
   4  -8  11  459.47   42.04
  -4   8 -11  449.74   40.16
   4   8  12  144.04   15.19
   4  -8  12  174.60   17.88
  -4   8 -12  141.96   14.37
   4   8  13   46.91   23.37
  -4   8 -13   50.42   20.40
   4   8  14   13.44    8.49
   4  -8  14   18.99    7.41
  -4   8 -14   10.69    5.89
   4   8  15    4.39    4.01
   4  -8  15   10.21    5.95
  -4   8 -15    5.49    5.53
   4   8  16   -0.35    5.47
   4  -8  16   -0.09    3.67
  -4   8 -16   -1.28    3.97
   4   8  17   61.42    7.74
   4  -8  17   65.18   19.34
  -4   8 -17   32.85   18.16
   4  -9 -14    6.89    5.53
  -4   9  14    2.43    2.92
  -4  -9  14    2.20    2.99
   4  -9 -13   15.19    6.57
  -4   9  13    6.14    6.08
  -4  -9  13    4.07    3.35
   4  -9 -12    7.64    5.17
  -4   9  12   -0.26    2.71
  -4  -9  12    3.55    2.69
   4  -9 -11    2.52    4.55
  -4   9  11   13.79    9.60
  -4  -9  11    2.13    2.63
   4  -9 -10    4.05    4.45
  -4   9  10    5.26    4.61
  -4  -9  10    6.21    3.26
   4  -9  -9   23.73    5.86
  -4  -9   9    8.89    6.46
   4  -9  -8    5.60    5.15
  -4   9   8    1.61    2.42
  -4  -9   8   -0.33    2.95
  -4   9   7   24.78    4.57
  -4  -9   7   21.45   13.32
  -4  -9   6   15.22   10.95
  -4  -9   5   81.81   15.26
  -4  -9   4    0.68    2.76
  -4  -9   3   94.80    9.60
  -4  -9   2   16.21   10.11
  -4   9   2   18.12   11.10
  -4  -9   1    4.85    4.41
  -4   9   1    3.62    1.55
  -4  -9   0   10.91    5.02
  -4   9   0    9.32    4.81
  -4  -9  -1    1.85    1.87
  -4   9  -1    0.89    1.78
  -4  -9  -2    2.69    2.94
  -4   9  -2    1.58    2.33
  -4  -9  -3    5.51    5.08
  -4   9  -3    4.07    2.85
  -4  -9  -4   16.50   13.06
  -4   9  -4   11.66    7.40
   4   9   5    8.01    4.51
  -4  -9  -5    9.82    6.68
  -4   9  -5   12.12    6.37
   4   9   6    5.64    8.19
  -4  -9  -6   21.10    8.70
  -4   9  -6   15.52    6.55
   4   9   7    6.23    4.01
  -4  -9  -7    4.55    2.51
  -4   9  -7   -0.04    3.01
   4   9   8    2.13    3.44
   4  -9   8    3.81    6.33
  -4  -9  -8    1.78    2.41
  -4   9  -8    3.70    4.02
   4   9   9   10.15    4.52
   4  -9   9    6.29    8.10
  -4   9  -9    7.02    5.31
   4   9  10    9.46    6.43
   4  -9  10   15.26   11.77
  -4   9 -10   13.55    6.71
   4   9  11    4.51    4.64
  -4   9 -11   -0.18    3.43
   4   9  12   13.00   12.12
  -4   9 -12   13.55    8.21
   4   9  13   -1.22    4.20
   4  -9  13    8.07    6.30
  -4   9 -13    3.01    2.49
  -4  10   7    9.77    5.65
  -4 -10   7    6.23    3.68
  -4 -10   6   47.93    6.27
  -4 -10   5   13.51    4.90
  -4 -10   3   12.22    6.68
   4 -10  -2    1.43    3.17
  -4 -10   2    6.41    3.77
  -4 -10   1    3.40    3.50
  -4 -10   0    2.47    2.89
  -4  10   0    3.46    3.11
  -4 -10  -1    1.13    1.91
  -4  10  -1    2.10    2.66
   4 -10   2    9.78    6.18
  -4 -10  -2    2.05    3.01
  -4  10  -2    3.15    2.30
  -4 -10  -3    1.90    1.57
  -4  10  -3    0.82    1.77
  -4 -10  -4    6.87    5.60
  -4  10  -4    6.78    3.57
  -4 -10  -5    7.71    4.04
  -4  10  -5    4.42    4.68
  -4  10  -6    8.17    6.14
   5   0 -25  215.10   20.92
  -5   0  25  214.71   16.82
  -5   0  24    1.36    2.83
   5   0 -23    5.45    6.29
   5   0 -22    6.29    5.40
  -5   0  22    9.72    6.27
   5   0 -21  106.26   13.58
  -5   0  21  109.72   11.84
   5   0 -20    6.28    4.18
  -5   0  20    8.33    6.18
   5   0 -19   83.42   13.85
  -5   0  19   77.84    9.36
   5   0 -18   13.12    7.16
  -5   0  18    3.12    2.62
  -5   0  18    1.86    1.39
  -5   0  17   52.21   16.78
   5   0 -16    2.10    5.14
  -5   0  16    0.73    2.73
  -5   0  16    7.05    2.90
   5   0 -15   56.61   12.54
  -5   0  15  108.16   11.32
  -5   0  15   85.60    9.17
   5   0 -14   10.48    5.06
  -5   0  14    3.67    2.83
  -5   0  14    1.55    3.04
   5   0 -13   57.25    7.54
  -5   0  13   44.50    4.78
  -5   0  13   50.56    4.48
   5   0 -12   -3.29    4.89
  -5   0  12    0.71    1.68
  -5   0  12    0.72    2.61
   5   0 -11    1.60    4.74
  -5   0  11    2.10    3.49
  -5   0  11    3.36    2.18
   5   0 -10    0.41    4.95
  -5   0  10    2.94    3.15
  -5   0  10    1.70    1.96
   5   0  -9   13.37    8.78
  -5   0   9    1.99    2.75
  -5   0   9    1.29    2.20
   5   0  -8   -6.99    6.56
  -5   0   8    1.00    2.24
  -5   0   8   -3.12    2.35
   5   0  -7  172.29   14.40
  -5   0   7  191.04   15.24
  -5   0   7  190.64   13.00
   5   0  -6    3.23    5.99
  -5   0   6    2.36    2.86
  -5   0   6    3.21    2.98
   5   0  -5  154.79   11.32
  -5   0   5  175.01   10.46
  -5   0   5  155.94    9.90
   5   0  -4   -0.47    3.25
  -5   0   4    4.79    2.37
  -5   0   4    3.14    3.06
   5   0  -3   12.04    6.92
  -5   0   3   18.80    5.44
  -5   0   3   17.45    3.04
   5   0  -2    9.45    4.90
  -5   0   2   -0.48    2.35
  -5   0   2    4.41    2.71
   5   0  -1   -4.54    4.84
  -5   0   1    8.61    3.19
   5   0   0    1.13    4.96
  -5   0   0    2.41    3.54
   5   0   1   38.93    6.70
  -5   0  -1   37.89    8.28
   5   0   2    7.38    4.01
  -5   0  -2   -2.04    2.56
   5   0   3   96.90    9.04
  -5   0  -3   90.89    6.29
   5   0   4   -0.01    5.38
  -5   0  -4    2.01    2.35
   5   0   5 1425.79   72.07
  -5   0  -5 1401.50   69.45
   5   0   6    4.50    5.03
  -5   0  -6    1.81    1.78
   5   0   7   58.15   20.95
  -5   0  -7   66.70    4.07
   5   0   8   -0.64    4.69
  -5   0  -8    2.55    2.91
   5   0   9   76.01   21.54
  -5   0  -9   71.56    6.43
   5   0  10    5.93    4.60
  -5   0 -10    0.77    1.88
   5   0  11    3.48    2.45
   5   0  11    2.81    2.64
  -5   0 -11    4.38    3.71
   5   0  12    4.03    4.61
   5   0  12    3.83    2.56
  -5   0 -12    0.29    1.74
   5   0  13    0.58    4.15
   5   0  13    3.29    2.35
  -5   0 -13    2.98    3.12
   5   0  14    1.04    2.77
   5   0  14    0.64    2.35
  -5   0 -14   -0.56    2.63
   5   0  15   -3.56    4.71
   5   0  15    2.05    1.38
  -5   0 -15    2.45    2.30
   5   0  16   -0.78    4.29
  -5   0 -16    1.74    1.34
   5   0  17   40.26   12.61
  -5   0 -17   40.10    5.00
   5   0  18    2.40    1.60
  -5   0 -18   -1.43    2.22
   5   0  19  367.14   19.62
  -5   0 -19  372.44   17.95
   5   0  20   -4.21    7.00
  -5   0 -20    2.65    3.16
   5   0  21  569.82   51.22
  -5   0 -21  544.86   47.89
   5   0  22    0.74    6.28
  -5   0 -22   -0.21    5.51
   5   0  23  223.99   14.31
  -5   0 -23  244.87   12.43
   5   0  24   -1.19    5.15
  -5   0 -24    0.71    1.82
   5  -1 -25   -2.66    6.02
   5   1 -25   12.68    7.17
  -5  -1  25    6.02    5.70
  -5   1  25    2.66    4.36
   5   1 -24   88.26   11.38
   5  -1 -24   87.41   10.89
  -5  -1  24   76.15    8.40
  -5   1  24   86.90   26.03
   5   1 -23   48.91    7.69
   5  -1 -23   63.47    9.87
  -5   1  23   58.30   23.36
  -5  -1  23   46.20    6.08
   5   1 -22    8.14    4.14
   5  -1 -22    4.96    6.56
  -5   1  22    0.99    4.14
  -5  -1  22    8.03    5.01
   5  -1 -21    7.79    5.52
   5   1 -21    1.70    2.87
  -5  -1  21    8.71    5.00
  -5   1  21    2.67    3.57
   5   1 -20   19.63    7.52
   5  -1 -20    7.48    7.59
  -5  -1  20    4.51    2.25
  -5   1  20    4.87    3.48
   5   1 -19    1.25    5.16
   5  -1 -19    2.15    3.23
  -5  -1  19    0.56    3.50
  -5   1  19    4.26    2.34
  -5  -1  19    2.36    2.13
   5   1 -18    5.29    4.00
   5  -1 -18    6.17    6.41
  -5  -1  18    2.50    3.25
  -5   1  18    3.68    3.61
  -5  -1  18    0.78    1.02
   5  -1 -17   12.07    6.86
   5   1 -17    3.15    5.09
  -5  -1  17    6.10    3.72
  -5   1  17    6.11    4.31
  -5  -1  17    3.05    2.50
   5  -1 -16   11.97    6.79
   5   1 -16   -1.07    4.96
  -5   1  16    0.98    3.31
  -5  -1  16    3.37    2.07
  -5   1  16    1.47    2.06
  -5  -1  16    2.46    1.77
   5  -1 -15    4.58    6.51
   5   1 -15    4.28    5.14
  -5  -1  15    1.75    2.21
  -5   1  15   -1.00    3.86
  -5  -1  15    5.06    2.83
  -5   1  15    3.08    2.10
   5   1 -14   -1.58    4.65
   5  -1 -14    5.56    4.66
  -5  -1  14    2.04    2.37
  -5   1  14    1.90    2.04
  -5  -1  14   12.30    3.32
  -5   1  14    4.85    2.26
   5   1 -13    7.97    5.11
   5  -1 -13    8.01    5.92
  -5  -1  13    6.79    2.91
  -5   1  13    2.84    3.54
  -5  -1  13    2.24    1.59
  -5   1  13    2.72    1.56
   5  -1 -12   12.98    6.31
   5   1 -12   12.59    5.35
  -5  -1  12    9.78    2.44
  -5   1  12   18.18    5.03
  -5  -1  12    6.17    4.09
  -5   1  12    6.29    2.76
   5  -1 -11    2.07    5.78
   5   1 -11    2.36    4.84
  -5  -1  11    0.53    1.86
  -5   1  11   -0.01    3.34
  -5  -1  11   -1.03    2.35
  -5   1  11    3.19    2.56
   5  -1 -10    0.05    6.34
   5   1 -10   22.27    5.70
  -5  -1  10    8.35    3.76
  -5   1  10    8.34    5.63
  -5  -1  10    8.92    3.61
  -5   1  10    7.44    3.02
   5   1  -9   87.31   10.65
   5  -1  -9   66.85   10.28
  -5  -1   9   89.36    7.48
  -5   1   9   70.24    6.26
  -5  -1   9   83.54    7.14
  -5   1   9   69.71    5.71
   5  -1  -8   20.02    7.43
   5   1  -8   19.56    5.53
  -5  -1   8   22.25    3.62
  -5   1   8   20.99    7.33
  -5  -1   8   16.85    3.00
  -5   1   8   24.14    8.07
   5  -1  -7    6.20    5.25
   5   1  -7    8.99    4.07
  -5  -1   7    5.13    3.71
  -5   1   7    1.38    3.18
  -5  -1   7    6.51    3.05
  -5   1   7    3.54    2.55
   5  -1  -6   14.63    5.06
   5   1  -6   33.06    6.67
  -5  -1   6   23.26    3.71
  -5   1   6   26.99   10.69
  -5  -1   6   28.19    9.41
  -5   1   6   23.49    3.67
   5  -1  -5    5.02    5.20
   5   1  -5   13.16    7.86
  -5  -1   5   10.20    2.97
  -5   1   5   14.37    5.94
  -5  -1   5   11.52    5.20
  -5   1   5    7.27    2.61
   5   1  -4    2.59    5.88
   5  -1  -4    5.68    5.55
  -5  -1   4   14.68    3.30
  -5   1   4   13.44    5.90
  -5  -1   4   11.40    5.50
  -5   1   4    7.82    3.03
   5  -1  -3   48.18    5.82
   5   1  -3   56.87   16.76
  -5  -1   3   67.39    4.02
  -5   1   3   56.55   14.38
  -5  -1   3   62.01    4.13
  -5   1   3   58.44    4.32
   5  -1  -2   93.28   29.97
   5   1  -2   92.05    8.96
  -5  -1   2  111.17    7.49
  -5  -1   2   96.72    6.58
  -5   1   2   84.01    5.96
   5  -1  -1   62.51   20.33
   5   1  -1   68.47    6.33
  -5  -1   1   68.68    3.77
  -5  -1   1   63.89    4.27
  -5   1   1   73.37    4.33
   5   1   0  121.98    9.41
   5  -1   0  101.50   10.77
  -5  -1   0   93.00    6.37
  -5  -1   0  105.36    7.60
  -5   1   0  107.35    7.03
   5   1   1   41.12   13.98
   5  -1   1   45.93    7.81
  -5  -1  -1   44.57    9.79
  -5   1  -1   39.65    3.51
   5  -1   2    2.71    5.24
   5   1   2   12.80    5.36
  -5  -1  -2   13.31    3.20
  -5   1  -2    7.48    3.68
   5  -1   3   10.72    5.47
   5   1   3    4.87    4.97
  -5  -1  -3    7.34    2.85
  -5   1  -3   11.08    6.15
   5  -1   4  740.04   39.12
   5   1   4  692.23   43.69
  -5  -1  -4  688.36   35.27
  -5   1  -4  719.26   37.01
   5  -1   5  588.71   38.32
   5   1   5  560.91   36.67
  -5  -1  -5  624.65   39.25
  -5   1  -5  582.35   36.42
   5   1   6   47.63   19.39
   5  -1   6   69.83   14.02
  -5  -1  -6   63.69    8.25
  -5   1  -6   35.67   12.48
   5  -1   7   16.49    6.68
   5   1   7    6.55    5.28
  -5  -1  -7    9.65    4.81
  -5   1  -7   13.21    4.27
   5  -1   8  183.23   14.13
   5   1   8  159.96   12.58
  -5  -1  -8  183.92   12.74
  -5   1  -8  194.78   13.17
   5  -1   9   73.56   24.82
   5   1   9   52.27    6.53
  -5  -1  -9   41.76    3.41
  -5   1  -9   38.21   12.04
   5  -1  10   80.48    7.90
   5   1  10   92.53    8.78
   5  -1  10   93.84    7.58
  -5  -1 -10   73.90    6.33
  -5   1 -10   86.48   15.88
   5  -1  11   66.09   24.83
   5   1  11   60.78   20.34
   5  -1  11   66.51    6.30
  -5  -1 -11   58.18    5.40
  -5   1 -11   70.55    5.59
   5   1  12    3.11    3.27
   5  -1  12    6.08    4.25
   5  -1  12   12.07    4.34
  -5  -1 -12    0.53    2.83
  -5   1 -12    0.53    1.24
   5   1  13   38.24   12.85
   5  -1  13   40.02   10.06
   5  -1  13   41.47   14.30
  -5  -1 -13   56.50    4.89
  -5   1 -13   43.88   15.01
   5   1  14    8.46    4.91
   5  -1  14    5.33    2.62
   5  -1  14    2.96    1.88
  -5  -1 -14   -1.95    2.37
  -5   1 -14    5.93    3.53
   5  -1  15   30.77    4.83
   5   1  15   28.04   11.63
   5  -1  15   20.52   12.89
  -5  -1 -15   24.14    8.58
  -5   1 -15   25.14    3.37
   5  -1  16    7.28    5.84
   5   1  16    7.04    6.24
   5  -1  16   11.31    3.77
  -5  -1 -16   10.99    2.44
  -5   1 -16   10.48    2.47
   5  -1  17   15.09   12.06
   5   1  17   12.52    4.80
   5  -1  17   13.50    3.87
  -5  -1 -17   21.28    4.18
  -5   1 -17   17.95    3.70
   5  -1  18    8.76    7.32
   5   1  18    4.29    4.01
   5  -1  18   13.56    3.74
  -5  -1 -18    6.60    5.35
  -5   1 -18    9.83    3.52
   5  -1  19   32.84   13.45
   5   1  19   19.63    6.43
   5  -1  19   21.92    5.87
  -5  -1 -19   20.04   10.32
  -5   1 -19   24.67    3.17
   5  -1  20    6.55    6.59
   5   1  20   -0.36    4.53
   5  -1  20    0.46    3.34
  -5  -1 -20   -0.64    2.32
  -5   1 -20    2.54    2.62
   5  -1  21   19.27   16.52
   5   1  21   25.38   14.12
   5  -1  21   36.14    4.72
  -5  -1 -21   40.33    4.14
  -5   1 -21   43.78    4.43
   5  -1  22    6.32    6.65
   5   1  22    0.40    4.82
   5  -1  22   -0.61    3.52
  -5  -1 -22    2.41    2.28
  -5   1 -22    6.94    3.61
   5  -1  23   24.10    5.83
   5   1  23   11.35    5.03
   5  -1  23   10.99    7.32
  -5   1 -23   20.17    4.38
   5   1  24    4.32    5.42
   5  -1  24    6.02    4.00
  -5   1 -24    3.16    2.48
   5  -2 -24   24.19    9.40
   5   2 -24   12.22    5.97
  -5  -2  24   18.82    7.14
  -5   2  24   15.24    7.99
   5   2 -23   14.57   17.80
   5  -2 -23   34.63    7.51
  -5  -2  23   38.28    5.90
  -5   2  23   27.03   20.10
   5  -2 -22   31.78    7.64
   5   2 -22   50.69    7.54
  -5  -2  22   49.09    6.99
  -5   2  22   37.53   15.97
   5  -2 -21    5.15    6.50
   5   2 -21    7.67    5.06
  -5  -2  21    8.90    5.65
  -5   2  21   18.31   14.30
  -5  -2  21    4.86    4.02
   5  -2 -20    0.46    7.09
   5   2 -20    5.09    5.51
  -5  -2  20    3.02    5.11
  -5   2  20    6.82    7.16
  -5  -2  20    4.27    2.54
   5  -2 -19   31.00   16.20
   5   2 -19   17.54    8.75
  -5  -2  19   39.79    5.07
  -5   2  19   35.82   18.85
  -5  -2  19   26.66   12.50
   5   2 -18    4.75    5.49
   5  -2 -18    3.61    6.43
  -5  -2  18    1.58    3.32
  -5   2  18    4.56    3.96
  -5  -2  18   -0.83    2.29
   5  -2 -17   16.21    7.15
   5   2 -17   26.11   15.75
  -5  -2  17   48.01   19.02
  -5   2  17   41.50    6.17
  -5  -2  17   53.91    6.39
   5  -2 -16   10.00    5.86
   5   2 -16    1.18    5.08
  -5  -2  16    2.72    3.89
  -5   2  16    9.87    3.68
  -5  -2  16    2.84    1.88
   5  -2 -15   26.43   11.01
   5   2 -15   49.35    8.54
  -5  -2  15   29.96   11.34
  -5   2  15   40.27    5.90
  -5  -2  15   45.86    5.31
   5  -2 -14   11.69    6.60
   5   2 -14   18.92    5.68
  -5  -2  14   12.47    3.24
  -5   2  14   17.73    4.31
  -5  -2  14    8.19    3.75
  -5   2  14   16.69    8.36
   5  -2 -13    5.91    5.93
   5   2 -13   10.18    6.20
  -5  -2  13    3.38    2.75
  -5   2  13    2.95    3.07
  -5  -2  13    3.29    2.30
  -5   2  13    1.39    1.17
   5  -2 -12   15.87    5.93
   5   2 -12   22.32    5.13
  -5  -2  12   18.65    5.08
  -5   2  12   17.01   13.64
  -5  -2  12   19.13    2.71
  -5   2  12   16.18    2.31
   5  -2 -11  101.27   10.12
   5   2 -11  129.80   11.17
  -5  -2  11  113.84    7.97
  -5   2  11  122.51    9.20
  -5  -2  11  110.54   12.76
  -5   2  11  114.76    7.83
   5  -2 -10   17.32    6.11
   5   2 -10    0.41    4.80
  -5  -2  10    5.11    3.84
  -5   2  10    7.08    5.28
  -5  -2  10    5.85    2.82
  -5   2  10    4.84    3.96
   5  -2  -9   86.56    9.71
   5   2  -9   80.63    8.31
  -5  -2   9   93.00    7.13
  -5   2   9   70.59   11.00
  -5  -2   9   87.96    7.35
  -5   2   9   95.55    6.85
   5  -2  -8   12.39    6.07
   5   2  -8    6.21    3.63
  -5  -2   8   10.87    5.36
  -5   2   8    8.39    4.15
  -5  -2   8   10.37    3.22
  -5   2   8    7.54    3.17
   5  -2  -7  256.37   19.65
   5   2  -7  226.35   40.62
  -5  -2   7  211.05   14.08
  -5   2   7  230.17   15.73
  -5  -2   7  234.07   15.90
  -5   2   7  208.66   14.16
   5  -2  -6    4.09    5.59
   5   2  -6    1.25    3.33
  -5  -2   6    5.15    2.93
  -5   2   6    1.65    1.63
  -5  -2   6   -0.16    2.77
  -5   2   6    2.57    2.61
   5  -2  -5   73.78   10.42
   5   2  -5   69.98   14.47
  -5  -2   5   61.20    7.43
  -5   2   5   48.99   16.52
  -5  -2   5   44.17   14.94
  -5   2   5   47.58    6.28
   5  -2  -4   76.76   10.04
   5   2  -4   76.00   22.09
  -5  -2   4   77.11    5.98
  -5   2   4   64.90    4.32
  -5  -2   4   74.97    6.69
  -5   2   4   61.36    7.39
   5  -2  -3    8.82    5.01
   5   2  -3    5.52    4.99
  -5  -2   3    1.02    1.13
  -5  -2   3   -0.21    3.10
  -5   2   3    2.07    2.18
   5  -2  -2   87.85    9.24
   5   2  -2   99.17    8.90
  -5  -2   2  109.92    6.65
  -5  -2   2   97.36    6.85
  -5   2   2  106.46    7.06
   5  -2  -1   -1.05    4.83
   5   2  -1    7.29    6.05
  -5  -2   1    1.00    1.02
  -5  -2   1    1.75    2.95
  -5   2   1    3.71    3.60
   5  -2   0  140.25   10.76
   5   2   0   87.63    8.49
  -5  -2   0  105.62    9.49
  -5   2   0  104.33    7.00
   5  -2   1    2.94    3.07
   5   2   1   -1.68    5.38
  -5  -2  -1   -0.69    3.01
  -5   2  -1   -2.01    2.89
   5  -2   2  111.10    9.79
   5   2   2   94.43    9.62
  -5  -2  -2   88.43    6.96
  -5   2  -2   98.68    8.17
   5  -2   3    4.65    4.67
   5   2   3   -0.05    5.92
  -5  -2  -3    0.69    3.28
  -5   2  -3    1.48    3.44
   5  -2   4  163.23   13.40
   5   2   4  108.04   18.80
  -5  -2  -4  117.12    8.75
  -5   2  -4  134.10   10.34
   5  -2   5   69.91   19.07
   5   2   5   89.18   26.61
  -5  -2  -5   99.89    7.73
  -5   2  -5   62.81   21.55
   5  -2   6  838.39   53.01
   5   2   6  810.29   51.46
  -5  -2  -6  880.97   54.33
  -5   2  -6  812.74   50.23
   5  -2   7    3.97    5.46
   5   2   7   -2.64    5.84
  -5  -2  -7    0.00    1.72
  -5   2  -7    2.55    3.83
   5  -2   8  127.02   10.39
   5   2   8  125.82   10.51
   5  -2   8  122.92    9.47
  -5  -2  -8  113.31    7.98
  -5   2  -8  129.09    8.83
   5  -2   9   10.37    4.65
   5   2   9   15.66   17.97
   5  -2   9    7.79    3.93
  -5  -2  -9    2.87    3.13
  -5   2  -9   12.37    3.33
   5  -2  10    8.32    5.15
   5   2  10    0.02    4.04
   5  -2  10    3.92    3.18
  -5  -2 -10    1.80    3.01
  -5   2 -10    1.25    1.95
   5  -2  11   29.44   14.41
   5   2  11   45.66   12.42
   5  -2  11   34.38   12.93
  -5  -2 -11   34.43    4.06
  -5   2 -11   42.48    4.18
   5  -2  12    5.15    3.89
   5   2  12    5.91    4.49
   5  -2  12    5.06    3.28
  -5  -2 -12    5.11    2.20
  -5   2 -12    1.13    2.65
   5  -2  13   59.07    7.57
   5   2  13   52.06   17.67
   5  -2  13   51.81    6.87
  -5  -2 -13   56.00    6.14
  -5   2 -13   52.85    5.93
   5  -2  14   13.79    6.88
   5   2  14    5.62    6.02
   5  -2  14   10.98    4.75
  -5  -2 -14   13.62    2.65
  -5   2 -14   11.19    3.21
   5  -2  15   26.85   11.46
   5   2  15   27.08    8.95
   5  -2  15   13.81    7.36
  -5  -2 -15   24.36    5.11
  -5   2 -15   38.99    7.00
   5  -2  16   17.62    7.14
   5   2  16    8.63   10.91
   5  -2  16   16.41    4.34
  -5  -2 -16   13.93    3.30
  -5   2 -16    8.23    2.70
   5  -2  17    3.24    2.98
   5   2  17    1.47    2.41
   5  -2  17    3.81    3.70
  -5  -2 -17    0.46    2.38
  -5   2 -17    0.00    2.74
   5  -2  18   16.81    9.69
   5   2  18   29.23    7.64
   5  -2  18   17.73    6.38
  -5  -2 -18   32.65    3.71
  -5   2 -18   31.44    9.70
   5  -2  19  777.79   36.89
   5   2  19  781.43   18.01
   5  -2  19  732.17   34.98
  -5  -2 -19  799.60   12.10
  -5   2 -19  802.66   13.43
   5  -2  20   34.26    5.82
   5   2  20   30.86    7.59
   5  -2  20   24.48    5.09
  -5  -2 -20    1.22    2.69
  -5   2 -20   26.44   13.32
   5  -2  21   10.78    5.39
   5   2  21    8.76    4.30
   5  -2  21    9.44    4.81
  -5  -2 -21   13.46    3.68
  -5   2 -21   13.34    4.38
   5  -2  22   76.96    7.07
   5   2  22   81.88    7.75
   5  -2  22   82.11    7.52
  -5   2 -22   60.33   21.53
   5   2  23   -2.54    4.21
   5  -2  23    3.83    3.51
  -5   2 -23   -0.18    1.57
   5   2  24   63.50    7.33
   5  -2  24   22.54   16.54
  -5   2 -24   62.05    5.52
   5  -3 -23   82.98   12.60
  -5  -3  23   75.83    8.69
  -5   3  23   54.62   28.31
   5  -3 -22   37.98   10.55
   5   3 -22   17.60    8.95
  -5  -3  22   18.14    5.94
  -5   3  22   12.99   10.44
  -5  -3  22   14.01    8.18
   5  -3 -21   17.97    7.44
   5   3 -21   13.34    5.61
  -5  -3  21   17.20    5.46
  -5   3  21    8.37    8.94
  -5  -3  21   15.30    3.95
   5  -3 -20    3.62    7.45
   5   3 -20    3.00    4.36
  -5  -3  20    5.65    4.37
  -5   3  20    0.52    4.21
  -5  -3  20    3.08    2.93
   5  -3 -19   19.33    7.96
   5   3 -19    2.65    2.38
  -5  -3  19    4.25    3.59
  -5   3  19    4.25    2.36
  -5  -3  19    2.62    2.93
   5  -3 -18    9.68    7.38
   5   3 -18   35.34    6.11
  -5  -3  18   11.50    4.58
  -5   3  18   27.92    6.75
  -5  -3  18   22.32    6.69
   5  -3 -17    7.72    6.64
   5   3 -17   11.90    5.31
  -5  -3  17    9.13    4.52
  -5   3  17    2.72    4.64
  -5  -3  17    4.20    1.82
   5  -3 -16   13.54    9.25
   5   3 -16   13.05    5.18
  -5  -3  16    8.38    4.30
  -5   3  16    9.54    5.24
  -5  -3  16    8.91    5.37
   5  -3 -15   24.18    7.43
   5   3 -15   28.53    7.82
  -5  -3  15    9.93    2.90
  -5   3  15   18.97    6.07
  -5  -3  15   18.06    9.09
   5  -3 -14   19.70    7.85
   5   3 -14   -1.91    3.91
  -5  -3  14    0.54    1.67
  -5   3  14    2.31    1.75
  -5  -3  14    2.98    2.37
   5  -3 -13   36.59    8.52
   5   3 -13   48.82    7.53
  -5  -3  13   29.95   10.89
  -5   3  13   40.42    8.00
  -5  -3  13   41.65    7.52
   5  -3 -12   12.61    7.34
   5   3 -12   -1.54    4.37
  -5  -3  12    0.84    2.23
  -5   3  12   -0.73    3.51
  -5  -3  12    3.12    2.15
  -5   3  12    3.08    2.74
   5  -3 -11   12.59   11.73
   5   3 -11   22.63    5.52
  -5   3  11   30.51    9.25
  -5  -3  11   30.12    3.47
  -5   3  11   33.17    3.47
   5  -3 -10  338.76   22.05
   5   3 -10  318.74   20.85
  -5   3  10  322.59   20.83
  -5  -3  10  374.39   21.71
  -5   3  10  357.53   20.37
   5  -3  -9   11.99    5.92
   5   3  -9   16.64    7.03
  -5   3   9   13.84    8.19
  -5  -3   9   16.72    2.92
  -5   3   9   12.39    2.88
   5  -3  -8  253.28   19.22
   5   3  -8  267.43   20.72
  -5   3   8  250.97   16.37
  -5  -3   8  262.02   16.42
  -5   3   8  287.83   17.63
   5  -3  -7    8.12    5.52
   5   3  -7   11.77    6.72
  -5   3   7   11.46    4.46
  -5  -3   7   20.76    3.26
  -5   3   7   14.20    2.39
   5  -3  -6   11.50    5.47
   5   3  -6    8.63    5.51
  -5   3   6    5.09    2.71
  -5  -3   6    4.13    3.15
  -5   3   6    4.43    2.64
   5  -3  -5   20.29    5.65
   5   3  -5   31.03    9.83
  -5   3   5   24.57    8.03
  -5  -3   5   28.15    4.61
  -5   3   5   12.89    4.57
   5  -3  -4   94.24    9.53
   5   3  -4  105.00    9.43
  -5  -3   4  103.24    8.23
  -5   3   4  107.41    9.36
   5  -3  -3   43.00    7.64
   5   3  -3   60.08   22.14
  -5  -3   3   71.51    6.53
  -5   3   3   60.33    7.30
   5  -3  -2  138.84   12.87
   5   3  -2  147.88   12.05
  -5  -3   2  143.66   10.42
  -5   3   2  149.38   11.04
   5  -3  -1   70.02   22.77
   5   3  -1   72.03    8.81
  -5  -3   1   77.38   12.01
  -5   3   1   65.43    4.15
   5  -3   0  106.75    9.89
   5   3   0   78.85   23.00
  -5  -3   0   86.16    7.06
  -5   3   0   85.42    9.99
   5  -3   1   34.76   12.65
   5   3   1   49.14   15.12
  -5  -3  -1   36.01   14.39
  -5   3  -1   29.39   11.33
   5  -3   2   40.77    7.18
   5   3   2   40.95   17.24
  -5  -3  -2   37.81    5.31
  -5   3  -2   44.87    6.16
   5  -3   3    4.10    3.53
   5   3   3    5.71    3.18
  -5  -3  -3    1.52    2.26
  -5   3  -3   -1.23    2.88
   5  -3   4   -4.30    4.72
   5   3   4   -1.31    5.28
  -5  -3  -4    1.11    1.73
  -5   3  -4   -1.61    3.24
   5  -3   5  730.15   43.88
   5   3   5  687.32   50.63
  -5  -3  -5  725.53   41.95
  -5   3  -5  681.72   39.48
   5  -3   6   21.66   10.82
   5   3   6   21.65   15.30
  -5  -3  -6   22.52   10.18
  -5   3  -6   19.49    3.35
   5  -3   7   33.21    7.68
   5   3   7   15.11    6.82
  -5  -3  -7   16.83    5.74
  -5   3  -7    9.55    2.66
   5  -3   8   20.65   13.92
   5   3   8   24.08    6.30
  -5  -3  -8   29.84    9.95
  -5   3  -8   27.96    8.75
   5  -3   9   11.18    5.91
   5   3   9   -1.20    5.21
   5  -3   9    0.70    2.70
  -5  -3  -9   -1.05    2.85
  -5   3  -9    1.42    3.24
   5  -3  10   21.55    9.15
   5   3  10   34.91    6.03
   5  -3  10   16.19    7.13
  -5  -3 -10   17.76    5.66
  -5   3 -10   21.01   12.73
   5  -3  11    9.25    4.14
   5   3  11    7.34    6.97
   5  -3  11    2.66    1.98
  -5  -3 -11    5.00    2.93
  -5   3 -11    4.59    2.41
   5   3  12    1.27    4.15
   5  -3  12    6.24    3.04
  -5  -3 -12    3.79    2.73
  -5   3 -12    2.33    1.83
   5  -3  13    7.67    3.75
   5   3  13    5.04    6.27
   5  -3  13    3.13    4.75
  -5  -3 -13    5.33    2.97
  -5   3 -13    4.68    2.51
   5  -3  14    1.60    3.56
   5   3  14   -1.01    5.56
   5  -3  14    2.03    2.90
  -5  -3 -14    4.51    2.50
  -5   3 -14    2.02    2.12
   5  -3  15   14.48    7.14
   5   3  15    6.79    8.67
   5  -3  15   13.95    7.91
  -5  -3 -15   10.05    2.58
  -5   3 -15    9.94    5.40
   5  -3  16    3.44    3.86
   5   3  16   10.96    5.88
   5  -3  16   -1.08    3.56
  -5  -3 -16   -0.31    2.20
  -5   3 -16    1.00    3.05
   5  -3  17    9.58    8.30
   5   3  17   22.24    7.11
   5  -3  17    6.86    4.93
  -5  -3 -17   13.76    4.35
  -5   3 -17    8.63    3.62
   5  -3  18    0.81    3.22
   5   3  18    4.68    4.39
   5  -3  18    1.32    3.97
  -5  -3 -18    5.25    3.93
  -5   3 -18    3.89    2.76
   5   3  19    2.64    4.85
   5  -3  19   -1.64    3.98
  -5  -3 -19    1.36    2.42
  -5   3 -19    3.25    2.74
   5   3  20    5.88    5.75
   5  -3  20    6.97    4.73
  -5   3 -20    1.32    2.77
   5   3  21    9.89    5.81
   5  -3  21   -1.00    3.60
  -5   3 -21    2.67    2.79
   5   3  22   10.34    5.60
   5  -3  22   12.13    4.74
  -5   3 -22   11.41    6.71
   5   3  23    6.53    5.22
   5  -3  23   -0.38    4.20
  -5   3 -23    6.57    3.14
   5  -4 -22   11.63    8.79
  -5   4  22   17.61   13.15
   5  -4 -21   31.41   11.79
  -5   4  21   32.30    5.45
  -5  -4  21   18.63    4.03
   5  -4 -20   -0.33    7.68
  -5   4  20   -0.51    4.03
  -5  -4  20    3.85    1.79
   5  -4 -19    7.24    8.02
  -5   4  19    2.05    3.81
  -5  -4  19    3.99    2.47
   5  -4 -18    4.89    6.46
   5   4 -18   -1.72    3.38
  -5   4  18    3.41    3.39
  -5  -4  18    3.88    2.70
   5  -4 -17   17.81    7.59
   5   4 -17   36.33    6.74
  -5   4  17   12.60    7.69
  -5  -4  17   11.57    7.61
   5  -4 -16    6.55    5.94
   5   4 -16   -1.36    3.68
  -5   4  16    9.20    4.16
  -5  -4  16    2.21    1.44
   5  -4 -15    7.12    6.27
   5   4 -15   16.38    5.17
  -5   4  15   18.02    6.57
  -5  -4  15   10.31    5.07
   5  -4 -14   19.79   13.11
   5   4 -14   21.22    5.89
  -5   4  14   11.30    5.81
  -5  -4  14   10.12    4.98
   5  -4 -13    8.53    6.66
   5   4 -13   13.35    6.98
  -5   4  13    5.08    3.97
  -5  -4  13    3.71    4.93
   5  -4 -12   16.24    6.81
   5   4 -12   13.06    8.30
  -5   4  12   23.79    7.88
  -5  -4  12   25.80    5.32
   5  -4 -11   53.72   10.07
   5   4 -11   38.25   11.84
  -5   4  11   50.90   16.92
  -5  -4  11    8.43    6.70
  -5   4  11   49.47    5.45
   5   4 -10   36.32   17.67
  -5   4  10   31.12   11.34
  -5  -4  10   29.21    9.79
  -5   4  10   36.34    9.64
   5  -4  -9    9.55    6.14
   5   4  -9   11.56    4.53
  -5   4   9   25.92    3.93
  -5  -4   9   17.06    8.08
  -5   4   9   18.95    2.54
   5  -4  -8   27.88    9.75
   5   4  -8   28.40   10.93
  -5   4   8   27.71    5.00
  -5  -4   8   29.99    3.77
  -5   4   8   27.94    2.89
   5  -4  -7   17.75    6.21
   5   4  -7    9.68    5.95
  -5   4   7    8.32    3.32
  -5  -4   7    9.52    6.36
  -5   4   7    3.05    4.50
   5  -4  -6  160.97   13.56
   5   4  -6  132.02   15.07
  -5   4   6  118.36    8.52
  -5  -4   6  164.12   11.06
  -5   4   6  157.75    9.87
   5  -4  -5   36.56    9.75
   5   4  -5   28.30    5.12
  -5  -4   5   27.95    3.62
  -5   4   5   23.08    8.71
   5  -4  -4  109.72   10.43
   5   4  -4  103.33   10.08
  -5  -4   4   99.26    7.50
  -5   4   4  121.17    8.57
   5  -4  -3   28.61    5.37
   5   4  -3   44.96    5.97
  -5  -4   3   33.30    9.73
  -5   4   3   33.23    3.41
   5  -4  -2   51.62    7.86
   5   4  -2   53.98   19.20
  -5  -4   2   44.64   14.56
  -5   4   2   44.11    3.38
   5  -4  -1   14.12    7.02
   5   4  -1    7.46    5.17
  -5  -4   1   10.42    3.67
  -5   4   1   11.77    2.39
   5  -4   0   36.27    5.29
   5   4   0   40.82   16.84
  -5  -4   0   43.98    3.89
  -5   4   0   39.54   12.60
   5  -4   1    0.61    5.03
   5   4   1   -1.77    4.79
  -5  -4  -1   -0.50    2.97
  -5   4  -1    7.52    3.70
   5  -4   2   70.27   24.86
   5   4   2   83.24    8.18
  -5  -4  -2   82.31    6.38
  -5   4  -2   83.41    6.49
   5  -4   3   34.27    5.20
   5   4   3   34.51   15.18
  -5  -4  -3   32.35    9.02
  -5   4  -3   32.07    6.80
   5  -4   4  195.43   14.35
   5   4   4  195.60   13.60
  -5  -4  -4  182.36   11.59
  -5   4  -4  170.44   10.83
   5  -4   5  252.94   17.54
   5   4   5  218.14   15.10
  -5  -4  -5  172.67   10.88
  -5   4  -5  222.24   13.51
   5  -4   6    2.50    3.46
   5   4   6    0.79    3.35
  -5  -4  -6   -0.04    2.91
  -5   4  -6    5.87    4.04
   5  -4   7   20.40    8.65
   5   4   7   11.34    7.18
  -5  -4  -7   22.08    8.36
  -5   4  -7    2.55    1.67
   5  -4   8   -3.21    3.97
   5   4   8   -1.93    5.05
  -5  -4  -8    2.60    2.79
  -5   4  -8    1.73    2.78
   5  -4   9   36.13    6.49
   5   4   9   24.62    8.92
  -5  -4  -9   38.46   10.01
  -5   4  -9   25.45    9.15
   5  -4  10   -2.78    3.57
   5   4  10    0.92    3.37
   5  -4  10    2.19    3.19
  -5  -4 -10   -1.01    2.30
  -5   4 -10    1.52    2.34
   5  -4  11   41.88    7.43
   5   4  11   56.26    5.97
   5  -4  11   34.83   13.08
  -5  -4 -11   27.54    7.99
  -5   4 -11   24.58    7.03
   5  -4  12   15.38    8.20
   5   4  12    9.05    5.13
   5  -4  12    7.01    3.33
  -5  -4 -12    9.10    4.55
  -5   4 -12   12.35    5.97
   5  -4  13   54.95    7.42
   5   4  13   50.95   25.41
   5  -4  13   47.21   25.19
  -5   4 -13   47.38    6.04
   5  -4  14   42.86    6.56
   5   4  14   28.42    7.03
   5  -4  14   28.50   14.02
  -5  -4 -14   30.34   10.20
  -5   4 -14   26.77    8.48
   5   4  15   54.36    6.56
   5  -4  15   63.94   14.11
  -5  -4 -15   59.22    4.67
  -5   4 -15   53.68    4.68
   5   4  16   19.71   11.15
   5  -4  16   17.24    8.54
  -5  -4 -16   20.19   11.28
  -5   4 -16   16.42    9.51
   5   4  17   58.40    9.63
   5  -4  17   64.98    8.59
  -5  -4 -17   60.28    7.08
  -5   4 -17   71.37    7.94
   5   4  18   16.54    8.72
   5  -4  18   -2.62    5.23
  -5   4 -18   -0.87    3.34
   5   4  19  382.20   27.53
   5  -4  19  379.99   22.91
  -5   4 -19  342.69   19.49
   5   4  20 1211.07  330.46
   5  -4  20 1201.92  327.94
  -5   4 -20 1135.92   48.85
   5   4  21  152.34   12.55
   5  -4  21  134.53   11.05
   5   4  22  100.35   10.20
   5  -4  22   84.06    8.56
  -5   4 -22  113.36    9.12
   5  -5 -21   18.53    9.09
  -5   5  21    4.59    8.81
   5  -5 -20   18.62    8.97
  -5   5  20    4.62    4.90
  -5  -5  20    2.47    2.62
   5  -5 -19   14.06    7.30
  -5   5  19    6.26    5.33
  -5  -5  19    5.44    3.13
   5  -5 -18   12.33    7.73
  -5   5  18    5.93    5.25
  -5  -5  18    1.08    1.47
   5  -5 -17   17.06    8.39
  -5   5  17    9.13    4.89
  -5  -5  17    4.36    2.52
   5  -5 -16   -4.57    6.59
  -5   5  16    1.12    2.93
  -5  -5  16    2.76    2.25
   5  -5 -15    6.54    7.68
  -5   5  15    0.99    3.55
  -5  -5  15    3.49    2.10
   5  -5 -14    2.08    5.39
  -5   5  14   -2.17    3.57
  -5  -5  14   -0.71    1.73
   5  -5 -13   18.98   13.44
   5   5 -13   30.83    7.29
  -5   5  13    7.99    6.85
  -5  -5  13   14.26    3.70
   5  -5 -12   31.84   12.57
   5   5 -12   39.10    6.61
  -5   5  12   27.87   14.59
  -5  -5  12   22.85   10.15
   5  -5 -11   72.97   26.94
   5   5 -11   85.13   20.99
  -5   5  11  103.24   11.75
  -5  -5  11   91.89   10.36
   5  -5 -10    3.96    6.94
   5   5 -10    5.80    2.89
  -5   5  10    2.85    3.36
  -5  -5  10    2.78    2.33
   5  -5  -9  906.89  455.21
   5   5  -9  864.41   32.80
  -5   5   9  866.22   31.26
  -5  -5   9  907.20  455.02
  -5   5   9  917.06  459.88
   5  -5  -8  171.89   11.86
   5   5  -8  144.10    9.09
  -5   5   8  161.40    9.83
  -5  -5   8  167.31    8.41
  -5   5   8  157.97    7.50
   5  -5  -7    0.78    8.01
   5   5  -7    5.97    4.25
  -5   5   7    4.10    6.37
  -5  -5   7    6.72    3.40
  -5   5   7    1.46    3.43
   5  -5  -6    9.17    4.50
   5   5  -6    0.42    3.66
  -5   5   6    9.42    4.32
  -5  -5   6   -0.03    2.79
  -5   5   6    0.94    2.32
   5  -5  -5   11.10    4.68
   5   5  -5    8.83    3.98
  -5  -5   5    4.14    3.07
  -5   5   5    4.24    3.34
   5  -5  -4    4.43    4.32
   5   5  -4   -3.59    4.07
  -5  -5   4    1.98    3.24
  -5   5   4    4.00    3.64
   5  -5  -3    9.40    4.76
   5   5  -3   -0.20    4.55
   5  -5  -3    5.53    5.17
  -5  -5   3    7.40    3.46
  -5   5   3   -0.32    2.15
   5  -5  -2    3.19    4.65
   5   5  -2   11.02    5.91
  -5  -5   2    2.82    3.91
  -5   5   2    2.37    0.75
   5  -5  -1    8.17    4.88
   5   5  -1    5.72    4.35
  -5  -5   1    8.92    3.07
  -5   5   1    2.47    2.34
   5  -5   0   -0.33    4.32
   5   5   0   -0.86    2.95
  -5  -5   0    3.81    2.72
  -5   5   0    0.17    1.55
   5  -5   1    5.31    4.26
   5   5   1   10.99    9.12
  -5  -5  -1   10.71    4.38
  -5   5  -1   12.06    2.44
   5  -5   2   -1.25    3.57
   5   5   2    4.01    4.50
  -5  -5  -2    3.62    2.86
  -5   5  -2    3.38    2.83
   5  -5   3    4.35    4.02
   5   5   3    3.78    4.17
  -5  -5  -3    2.07    2.33
  -5   5  -3    2.96    3.01
   5  -5   4   10.41    4.20
   5   5   4    9.18    5.02
  -5  -5  -4    5.25    3.46
  -5   5  -4    3.39    2.24
   5  -5   5   36.75    5.96
   5   5   5   39.10   12.44
  -5  -5  -5   28.56   12.25
  -5   5  -5   25.36    9.73
   5  -5   6   25.14   14.97
   5   5   6   30.07   16.30
  -5  -5  -6   31.08    3.58
  -5   5  -6   26.87    8.95
   5  -5   7    4.04    3.74
   5   5   7    7.20    5.26
  -5  -5  -7    7.75    3.04
  -5   5  -7    3.70    2.06
   5  -5   8    2.25    2.55
   5   5   8    1.19    4.86
  -5  -5  -8    5.27    2.65
  -5   5  -8    2.48    3.33
   5  -5   9   64.03   14.12
   5   5   9   67.34   18.17
   5  -5   9   74.21    7.79
  -5  -5  -9   68.91    4.69
  -5   5  -9   55.14   15.12
   5   5  10    9.98    6.45
   5  -5  10    4.48    5.07
  -5  -5 -10    6.81    3.76
  -5   5 -10    3.18    3.94
   5   5  11   80.36   10.40
  -5  -5 -11   90.50    9.78
  -5   5 -11   76.24   20.30
   5   5  12   12.80    9.37
   5  -5  12   14.39    4.94
  -5  -5 -12   17.04   10.45
  -5   5 -12   19.21    6.20
   5   5  13   50.05    6.72
   5  -5  13   29.83   15.37
  -5  -5 -13   38.56   16.25
  -5   5 -13   46.35   13.00
   5   5  14   32.78    5.79
   5  -5  14   19.18    9.86
  -5  -5 -14   25.73   11.80
   5   5  15    7.78    4.95
   5  -5  15    8.73    5.12
  -5  -5 -15    9.65    6.46
  -5   5 -15   13.79    5.67
   5   5  16   15.71    7.90
   5  -5  16   11.51    7.16
  -5  -5 -16   10.37    7.50
  -5   5 -16   17.97    7.45
   5   5  17    2.89    4.96
   5  -5  17   -2.06    3.34
  -5   5 -17   -1.41    3.18
   5   5  18    4.65    5.63
   5  -5  18    3.88    3.78
  -5   5 -18    0.15    3.34
   5   5  19    6.26    4.87
   5  -5  19   14.03    6.89
  -5   5 -19    3.44    3.26
   5   5  20   -3.53    5.56
   5  -5  20   12.47    6.64
  -5   5 -20   -2.89    3.38
   5  -6 -18   14.11   10.45
  -5   6  18    3.85    2.88
  -5  -6  18    2.56    2.96
   5  -6 -17   29.46    7.88
  -5   6  17   22.40    5.33
  -5  -6  17   11.67    3.54
   5  -6 -16    5.70    6.58
  -5   6  16    5.80    4.31
  -5  -6  16    2.43    1.75
   5  -6 -15    7.96    6.47
  -5   6  15    2.51    2.69
  -5  -6  15    0.17    2.50
   5  -6 -14    9.97    6.55
  -5   6  14   -0.16    4.62
  -5  -6  14    4.43    2.63
   5  -6 -13   13.33    7.98
  -5   6  13   12.43    6.65
  -5  -6  13   16.13    7.83
   5  -6 -12    6.77    6.69
  -5   6  12    5.39    4.97
  -5  -6  12   11.84    7.54
   5  -6 -11   80.12    9.42
  -5   6  11   88.76    7.39
  -5  -6  11   78.62   21.76
   5  -6 -10   20.04   12.36
  -5   6  10   30.40    5.76
  -5  -6  10   31.44    4.27
   5  -6  -9   71.72   24.75
   5   6  -9   75.70    7.37
  -5   6   9   75.10    6.53
  -5  -6   9   79.04    6.14
   5  -6  -8    5.68    4.70
   5   6  -8    5.83    4.54
  -5   6   8    2.58    3.66
  -5  -6   8    4.67    2.13
   5  -6  -7    1.21    4.69
   5   6  -7   31.78   13.75
  -5   6   7   29.78    6.04
  -5  -6   7    5.34    3.56
   5  -6  -6   23.71    7.31
   5   6  -6   19.21    4.93
  -5  -6   6    9.06    4.55
  -5   6   6    8.99    4.41
   5  -6  -5    2.53    3.72
  -5  -6   5    6.98    3.38
  -5   6   5    5.25    2.35
   5  -6  -4    8.76    5.52
   5   6  -4    8.10    3.95
  -5  -6   4    5.20    3.15
  -5   6   4    9.15    5.87
   5  -6  -3   11.72    5.15
   5   6  -3    6.46    5.54
  -5  -6   3    8.37    4.53
  -5   6   3    3.08    2.38
   5  -6  -2    8.52    5.35
   5   6  -2   30.90    7.48
  -5  -6   2   44.51    7.14
  -5   6   2   32.59   13.71
   5  -6  -1   13.88    4.85
   5   6  -1   10.67    9.50
  -5  -6   1   11.14    6.42
  -5   6   1   15.11    3.55
   5  -6   0   31.21    7.85
   5   6   0   16.29   10.53
  -5  -6   0   27.97   10.71
  -5   6   0   21.15   11.01
   5  -6   1    7.50    4.31
   5   6   1   10.12    4.46
  -5  -6  -1    7.19    5.19
  -5   6  -1    7.11    2.43
   5  -6   2   17.24    5.19
   5   6   2   11.57    7.99
  -5  -6  -2   15.13    3.73
  -5   6  -2   14.26    8.00
   5  -6   3    4.05    4.28
   5   6   3    3.25    5.78
  -5  -6  -3    1.42    2.69
  -5   6  -3    2.95    2.74
   5  -6   4    9.97    4.17
   5   6   4    7.26    4.13
  -5  -6  -4    4.57    2.46
  -5   6  -4    5.05    3.35
   5  -6   5   18.28    6.01
   5   6   5    8.70    4.67
  -5  -6  -5    6.28    4.39
  -5   6  -5    6.95    3.19
   5   6   6   12.90    7.39
  -5  -6  -6    3.19    2.53
  -5   6  -6    1.18    1.78
   5   6   7  123.33   20.84
  -5  -6  -7  119.30   12.78
  -5   6  -7  125.72   13.34
   5   6   8   91.18   11.63
  -5  -6  -8   84.06    9.26
  -5   6  -8   78.96    9.26
   5   6   9   36.16   19.84
   5  -6   9   77.91    8.80
  -5  -6  -9   59.77   10.51
  -5   6  -9   59.53    5.46
   5   6  10   27.53   12.07
  -5  -6 -10   54.86    4.64
  -5   6 -10   37.36   11.58
   5   6  11    4.09    5.14
   5  -6  11   -1.43    3.89
  -5  -6 -11    1.54    2.55
  -5   6 -11    3.10    2.37
   5   6  12    3.81    4.39
  -5  -6 -12    2.98    2.34
  -5   6 -12    5.50    4.24
   5   6  13    7.75    5.54
   5  -6  13    5.93    4.85
  -5  -6 -13    6.80    3.77
  -5   6 -13    5.54    4.76
   5   6  14    2.89    2.89
   5  -6  14    2.60    1.80
  -5  -6 -14    3.47    2.34
  -5   6 -14    1.16    2.96
   5   6  15   31.63   10.93
   5  -6  15   29.93   19.67
  -5   6 -15   23.04   12.20
   5   6  16    9.05    6.07
   5  -6  16    6.26    7.17
  -5   6 -16    1.57    2.28
   5   6  17   82.74    8.55
   5  -6  17   92.33    9.62
  -5   6 -17   92.81    7.49
   5   6  18  161.37   12.99
   5  -6  18  131.59   11.55
  -5   6 -18  133.08    9.54
   5  -7 -15    4.57    6.55
  -5   7  15    5.47    3.80
  -5  -7  15   15.53    7.43
   5  -7 -14   18.66    7.11
  -5   7  14   14.29    8.46
  -5  -7  14    8.67    4.52
   5  -7 -13    9.89    5.97
  -5   7  13   11.96    4.50
  -5  -7  13    3.92    2.95
   5  -7 -12    8.06    6.17
  -5   7  12    2.84    2.47
  -5  -7  12    1.27    1.43
   5  -7 -11   -0.86    6.36
  -5   7  11    8.07    3.83
  -5  -7  11    6.44    5.57
   5  -7 -10  236.79   20.35
  -5   7  10  278.53   17.43
  -5  -7  10  255.22   16.34
   5  -7  -9  222.74   23.26
  -5   7   9  258.89   24.44
  -5  -7   9  239.29   22.55
   5  -7  -8   56.95   10.07
  -5   7   8   76.72    9.06
  -5  -7   8   72.04    7.81
   5  -7  -7   -0.19    5.93
  -5   7   7   -1.15    3.95
  -5  -7   7    2.74    3.32
   5  -7  -6   10.29    6.63
  -5  -7   6   -1.25    2.48
   5  -7  -5   -1.27    4.65
  -5  -7   5    1.61    1.99
  -5   7   5    0.33    1.82
   5  -7  -4   18.78   12.16
   5   7  -4   24.88    4.19
  -5  -7   4   14.92    6.24
  -5   7   4   13.24    7.69
   5  -7  -3    3.79    4.80
   5   7  -3    8.09    3.37
  -5  -7   3   -0.03    2.90
  -5   7   3    4.77    2.78
   5  -7  -2    8.24    5.20
   5   7  -2    1.92    3.18
  -5  -7   2    2.50    3.43
  -5   7   2    5.39    3.05
   5  -7  -1   11.43    5.81
   5   7  -1   10.82    4.93
  -5  -7   1    5.95    4.81
  -5   7   1    2.23    2.25
   5  -7   0    4.52    5.05
   5   7   0    3.08    2.53
  -5  -7   0    1.17    1.85
  -5   7   0   -3.39    2.35
   5   7   1    3.91    5.93
  -5  -7  -1   11.90    4.54
  -5   7  -1    8.33    4.55
   5   7   2    0.70    2.86
  -5  -7  -2    2.56    1.56
  -5   7  -2    3.81    3.35
   5   7   3    9.05    6.13
  -5  -7  -3    2.42    2.22
  -5   7  -3    3.96    1.71
   5   7   4   -3.77    4.20
  -5  -7  -4    3.35    2.74
  -5   7  -4    1.16    1.72
   5   7   5  186.37   19.95
  -5  -7  -5  209.32   19.80
  -5   7  -5  173.53   16.25
   5   7   6    4.86    3.50
   5  -7   6   -1.35    4.25
  -5  -7  -6    4.23    3.01
  -5   7  -6    4.53    2.66
   5   7   7   -0.72    3.88
  -5  -7  -7    1.66    3.40
  -5   7  -7    1.79    1.36
   5   7   8    8.88    5.34
   5  -7   8   16.41   11.42
  -5  -7  -8    9.89    7.00
  -5   7  -8   17.72    7.30
   5   7   9   12.37    6.95
   5  -7   9   16.80   10.39
  -5  -7  -9   10.72    5.72
  -5   7  -9    6.31    4.51
   5   7  10    4.67    4.13
  -5  -7 -10   -0.25    2.33
  -5   7 -10    1.36    3.44
   5   7  11   19.43    9.37
  -5  -7 -11   14.87   11.78
  -5   7 -11   22.68    5.82
   5   7  12   13.15    5.98
   5  -7  12   17.43   12.02
  -5  -7 -12   10.05    7.65
  -5   7 -12   12.58    4.46
   5   7  13   17.61    6.45
   5  -7  13   17.06    7.42
  -5   7 -13   18.98    8.99
   5   7  14   23.44   11.90
   5  -7  14   16.85    9.79
  -5   7 -14   23.40   13.64
   5   7  15   23.99    9.66
   5  -7  15    7.26    4.95
  -5   7 -15   10.25    6.55
   5  -8 -11    6.39    5.67
  -5   8  11   19.42   11.38
  -5  -8  11    8.33    6.96
   5  -8 -10   17.01    7.31
  -5   8  10   11.42    5.23
  -5  -8  10    4.22    4.96
   5  -8  -9   -1.16    5.05
  -5   8   9    4.09    3.09
  -5  -8   9    2.61    3.13
   5  -8  -8   79.29    9.03
  -5   8   8   69.35   10.56
  -5  -8   8   66.38    5.48
   5  -8  -7    7.89    5.08
  -5   8   7    4.59    4.24
  -5  -8   7    4.16    3.18
   5  -8  -6   53.12    7.51
  -5  -8   6   60.40    5.20
   5  -8  -5   16.26    5.69
  -5  -8   5    1.64    1.78
  -5  -8   4   43.34    4.83
  -5  -8   3   -2.49    3.07
  -5   8   3    2.18    2.55
  -5  -8   2   48.59    4.81
  -5   8   2   31.14    6.86
  -5  -8   1    1.21    2.42
  -5   8   1    2.17    2.07
   5   8   0   16.09   12.54
  -5  -8   0   28.07    5.74
  -5   8   0   20.19   11.11
   5   8   1    4.28    5.36
  -5  -8  -1    0.40    2.67
  -5   8  -1    3.20    1.05
   5   8   2    6.51    4.24
  -5  -8  -2    8.58    6.05
  -5   8  -2    7.40    3.68
   5   8   3   11.85   10.02
  -5  -8  -3   12.00    6.68
  -5   8  -3   27.03    4.11
   5   8   4   -1.06    3.87
  -5  -8  -4   -0.73    3.13
  -5   8  -4   -0.42    2.89
   5   8   5   35.24   19.95
  -5  -8  -5   40.43   18.33
  -5   8  -5   14.27    5.58
   5   8   6  354.96   19.15
  -5  -8  -6  345.52   16.95
  -5   8  -6  342.51   16.74
   5   8   7  179.35   12.94
  -5  -8  -7  143.34    8.34
  -5   8  -7  130.00    8.30
   5   8   8   24.28   21.10
  -5  -8  -8   57.63    5.52
  -5   8  -8   57.19    5.46
   5   8   9   12.82   10.46
  -5  -8  -9    8.81    5.41
  -5   8  -9   17.21    6.09
   5   8  10    5.76    5.10
   5  -8  10    5.24    5.65
  -5  -8 -10    0.40    1.00
  -5   8 -10    0.90    1.98
   6   0 -19    7.53    7.16
  -6   0  19    1.49    2.67
   6   0 -18   34.98   11.13
  -6   0  18   16.37   10.46
   6   0 -17   10.30    6.33
  -6   0  17   -0.69    2.10
   6   0 -16    4.79    3.94
  -6   0  16    2.81    4.12
  -6   0  16    1.55    2.10
   6   0 -15   12.26    8.89
  -6   0  15    1.16    3.99
  -6   0  15    1.19    1.97
   6   0 -14   14.83    8.11
  -6   0  14    2.83    5.55
  -6   0  14    7.83    4.96
   6   0 -13    5.89    6.35
  -6   0  13    4.14    3.93
  -6   0  13    5.43    3.25
   6   0 -12   48.92    8.05
  -6   0  12   47.13   22.93
  -6   0  12   62.77    6.33
   6   0 -11    9.70    6.73
  -6   0  11    0.72    3.50
  -6   0  11    0.20    2.76
   6   0 -10   72.47   10.92
  -6   0  10   91.00   10.62
  -6   0  10   91.65   10.07
   6   0  -9    2.19    5.69
  -6   0   9    5.33    3.72
  -6   0   9    2.49    2.14
   6   0  -8    2.50    5.39
  -6   0   8    8.64    3.81
  -6   0   8    2.40    3.72
   6   0  -7   15.55    6.19
  -6   0   7   -0.18    2.42
  -6   0   7    0.72    2.23
   6   0  -6   29.47   16.24
  -6   0   6   45.21   23.08
  -6   0   6   47.82    5.06
   6   0  -5   -4.94    5.33
  -6   0   5   20.99    4.31
  -6   0   5   -0.45    3.24
   6   0  -4  194.33   11.93
  -6   0   4  235.78   11.07
  -6   0   4  218.08    9.96
   6   0  -3   11.36    4.14
  -6   0   3    2.02    1.43
  -6   0   3    2.41    2.02
   6   0  -2  553.24   24.30
  -6   0   2  587.97   21.90
  -6   0   2  592.52   22.67
   6   0  -1    2.14    4.64
  -6   0   1    2.22    2.92
  -6   0   1    2.56    5.68
   6   0   0  464.20   23.03
  -6   0   0  461.26   17.31
  -6   0   0  423.97   16.99
   6   0   1    1.22    6.60
  -6   0  -1    2.79    3.15
   6   0   2   -3.22    5.89
  -6   0  -2    0.51    2.64
   6   0   3   -4.31    5.71
  -6   0  -3    4.83    3.11
   6   0   4   47.20    6.90
  -6   0  -4   32.48   16.01
   6   0   5    2.11    5.12
  -6   0  -5    1.20    2.40
   6   0   6   11.19   15.79
  -6   0  -6   10.99    4.44
   6   0   7    2.09    4.45
  -6   0  -7    1.30    2.71
   6   0   8    5.97    5.37
  -6   0  -8    0.83    2.65
   6   0   9    0.85    5.28
  -6   0  -9   -1.84    2.70
   6   0  10   16.26    6.52
  -6   0 -10    2.79    2.90
   6   0  11    5.62    3.09
  -6   0 -11    0.18    1.63
   6   0  12    4.35    3.56
  -6   0 -12    2.30    2.88
   6   0  13    5.32    3.65
  -6   0 -13    0.43    2.90
   6   0  14   77.18    9.42
  -6   0 -14   61.14    7.40
   6   0  15    3.84    2.36
  -6   0 -15    0.63    2.74
   6   0  16  177.91   11.99
  -6   0 -16  176.55    9.87
   6   0  17   -0.80    5.56
  -6   0 -17   -2.18    3.01
   6   0  18   15.01   11.44
  -6   0 -18   12.97   11.67
   6   1 -19   10.23    7.13
   6  -1 -19    4.51    6.37
  -6  -1  19    5.30    6.79
  -6   1  19    4.95    4.52
   6   1 -18    5.74    5.93
   6  -1 -18    6.12    6.02
  -6  -1  18    0.34    2.73
  -6   1  18    0.27    2.77
  -6  -1  18   -2.42    1.97
   6  -1 -17    3.11    5.64
   6   1 -17    6.05    7.83
  -6   1  17   17.36    7.66
  -6  -1  17   12.25    8.95
  -6  -1  17   10.72    8.77
   6  -1 -16   12.86    7.00
   6   1 -16   17.28    8.32
  -6   1  16    1.97    2.49
  -6  -1  16    0.63    1.93
  -6  -1  16   -0.77    2.37
   6   1 -15   55.93    9.76
   6  -1 -15   37.18    7.01
  -6  -1  15   25.02   19.27
  -6   1  15   26.34    4.49
  -6  -1  15   25.91    3.44
  -6   1  15   30.58    3.41
   6   1 -14   39.66    8.85
   6  -1 -14   41.50    7.75
  -6  -1  14   21.54    8.35
  -6   1  14   27.26   13.04
  -6  -1  14   29.03    4.01
  -6   1  14   24.66   12.35
   6   1 -13    8.32    6.47
   6  -1 -13   12.84    8.24
  -6  -1  13    2.78    2.75
  -6   1  13   14.97    6.65
  -6  -1  13    4.33    2.49
  -6   1  13    7.38    4.49
   6  -1 -12   22.04    8.41
   6   1 -12   20.04    8.06
  -6  -1  12   16.80    5.05
  -6  -1  12    5.94    5.21
  -6   1  12   17.32    6.90
   6  -1 -11   19.17    9.69
   6   1 -11   19.90    7.10
  -6   1  11   11.00    4.34
  -6  -1  11    5.72    4.80
  -6   1  11    8.30    5.48
  -6  -1  11   13.37    3.97
   6  -1 -10    9.38    6.39
   6   1 -10   -0.27    5.81
  -6  -1  10   -0.15    3.03
  -6   1  10    2.27    3.46
  -6  -1  10    3.01    2.57
  -6   1  10    2.13    1.57
   6   1  -9    5.59    4.39
   6  -1  -9   -3.10    5.40
  -6  -1   9    0.98    2.35
  -6   1   9    1.52    1.59
  -6  -1   9    3.74    3.00
  -6   1   9    2.00    2.15
   6   1  -8   13.46    6.95
   6  -1  -8   12.43    6.59
  -6  -1   8   10.40    5.59
  -6   1   8   16.18    4.71
  -6  -1   8   14.90    6.97
  -6   1   8   12.36    9.33
   6  -1  -7   54.56    9.31
   6   1  -7   59.47    8.33
  -6  -1   7   48.53    4.85
  -6   1   7   39.58    6.91
  -6  -1   7   43.28   17.99
  -6   1   7   50.10    4.36
   6  -1  -6    8.07    6.72
   6   1  -6    3.96    8.16
  -6  -1   6    5.71    3.70
  -6   1   6    8.08    4.95
  -6  -1   6    4.46    2.28
  -6   1   6    1.42    3.24
   6  -1  -5   80.94    9.48
   6   1  -5   89.81   10.78
  -6   1   5   92.07    6.01
  -6  -1   5   86.43    6.36
  -6   1   5   69.47    5.28
   6  -1  -4    4.42    6.23
   6   1  -4    7.07    6.43
  -6   1   4    2.61    1.92
  -6  -1   4    2.88    2.23
  -6   1   4    3.93    3.51
   6   1  -3   19.53    5.80
   6  -1  -3   23.67   13.17
  -6   1   3   24.62    9.28
  -6  -1   3   25.11   11.82
  -6   1   3   26.76    5.21
   6   1  -2    2.45    5.45
   6  -1  -2   -5.53    6.04
  -6   1   2    1.93    2.29
  -6  -1   2    3.08    2.94
  -6   1   2   13.19    3.69
   6  -1  -1  160.09   27.98
   6   1  -1  145.08   10.06
  -6   1   1  161.39    8.69
  -6  -1   1  172.84    9.45
  -6   1   1  172.05    8.90
   6  -1   0  385.87   18.57
   6   1   0  396.05   19.68
  -6  -1   0  420.75   17.03
  -6   1   0  394.08   15.63
   6  -1   1  492.72   21.74
   6   1   1  494.05   22.14
  -6  -1  -1  516.38   19.48
  -6   1  -1  497.41   18.59
   6   1   2   20.22    6.69
   6  -1   2   12.24    7.92
  -6  -1  -2   10.17    3.56
  -6   1  -2   22.24    4.75
   6   1   3   28.12   12.71
   6  -1   3   43.85    8.72
  -6  -1  -3   41.81    8.03
  -6   1  -3   44.45    7.41
   6   1   4    6.63    4.42
   6  -1   4    3.67    5.57
  -6   1  -4    7.68    3.71
  -6  -1  -4    1.84    1.56
   6  -1   5   36.19    7.86
   6   1   5   37.58   12.83
  -6  -1  -5   50.62   13.28
  -6   1  -5   41.92    6.85
   6  -1   6   31.05    9.16
   6   1   6   16.28    6.06
  -6  -1  -6   15.09    3.89
  -6   1  -6    8.50    2.67
   6  -1   7    4.76    3.37
   6   1   7    5.94    4.13
  -6  -1  -7    2.26    2.88
  -6   1  -7    3.89    1.81
   6  -1   8    8.68    5.65
   6   1   8    4.50    2.21
   6  -1   8    3.67    4.61
  -6  -1  -8    2.65    2.99
  -6   1  -8    1.63    1.37
   6  -1   9   24.83   12.14
   6   1   9   16.20    9.67
   6  -1   9    7.86    8.08
  -6  -1  -9   24.63    8.70
  -6   1  -9   19.96    4.10
   6   1  10    7.12    4.44
   6  -1  10    3.80    3.60
  -6  -1 -10    1.99    3.15
  -6   1 -10   -0.17    2.83
   6   1  11  101.42    8.88
   6  -1  11  140.90   11.49
  -6  -1 -11   96.65    6.44
  -6   1 -11  119.15    7.39
   6   1  12   -0.34    3.20
   6  -1  12    6.28    5.92
  -6  -1 -12   -0.45    3.41
  -6   1 -12   -1.29    3.65
   6  -1  13  247.06   23.79
   6   1  13  257.45   24.69
  -6  -1 -13  236.27   21.64
  -6   1 -13  241.28   22.20
   6  -1  14   12.93   13.60
   6   1  14   21.80   12.54
  -6  -1 -14   15.33    7.95
  -6   1 -14   20.22   12.00
   6  -1  15   26.98   19.15
   6   1  15   27.57   15.40
  -6  -1 -15   46.63    4.64
  -6   1 -15   50.61    4.65
   6  -1  16   -3.56    5.50
   6   1  16   -1.86    4.81
  -6  -1 -16   -1.47    2.89
  -6   1 -16    0.10    2.88
   6  -1  17   55.97   25.15
   6   1  17   46.26   28.82
  -6  -1 -17   76.47    6.62
  -6   1 -17   69.20   15.56
   6  -1  18    7.52    4.91
   6   1  18   16.99    6.22
  -6  -1 -18    4.53    3.88
  -6   1 -18   -1.46    2.91
   6   2 -19   -0.05    3.45
   6  -2 -19    7.22    8.59
  -6  -2  19    2.96    2.45
  -6   2  19   -0.19    2.19
  -6  -2  19    1.28    1.24
   6  -2 -18   14.38    7.54
   6   2 -18    6.78    5.49
  -6  -2  18    2.73    2.94
  -6   2  18    3.90    3.12
  -6  -2  18    0.03    0.92
   6  -2 -17   22.19    7.98
   6   2 -17    2.45    5.13
  -6   2  17   -0.58    3.27
  -6  -2  17    5.63    3.42
   6  -2 -16   38.56    8.32
   6   2 -16   43.59    7.59
  -6   2  16   54.26    5.57
  -6  -2  16   32.44    9.03
   6  -2 -15   12.30   11.51
   6   2 -15   13.66    5.88
  -6   2  15    9.01    4.10
  -6  -2  15    3.66    1.88
   6  -2 -14   16.52    9.11
   6   2 -14   24.65    5.98
  -6   2  14    3.79    6.79
  -6  -2  14    9.17    2.95
   6  -2 -13    7.25   10.28
   6   2 -13   11.61    6.49
  -6   2  13    5.59    4.59
  -6  -2  13    2.03    2.11
  -6   2  13    5.71    3.78
   6  -2 -12   26.64    7.60
   6   2 -12   63.15    8.68
  -6   2  12   69.54   26.36
  -6  -2  12   69.64    8.04
  -6   2  12   63.57    6.69
   6  -2 -11   -0.10    5.74
   6   2 -11    5.88    5.98
  -6   2  11    5.71    4.11
  -6  -2  11    1.44    1.54
  -6   2  11    2.69    2.20
   6  -2 -10   19.66    7.01
   6   2 -10   21.86   14.38
  -6   2  10   23.18    6.05
  -6  -2  10    7.42    4.06
  -6   2  10   12.02    6.48
   6  -2  -9   20.05    7.00
   6   2  -9   18.33    6.78
  -6   2   9   12.31    6.26
  -6  -2   9   13.11    7.85
  -6   2   9   15.67    3.55
   6  -2  -8    1.66    5.19
   6   2  -8    7.45    5.99
  -6   2   8    3.89    1.83
  -6  -2   8    6.00    4.24
  -6   2   8    1.43    2.69
   6  -2  -7   21.31    6.94
   6   2  -7   21.04   10.94
  -6   2   7   22.00    4.80
  -6  -2   7   34.87    4.94
  -6   2   7   21.83    4.51
   6  -2  -6    8.10    6.49
   6   2  -6   16.21    6.35
  -6   2   6   -0.70    2.89
  -6  -2   6    6.31    3.73
  -6   2   6    5.90    3.63
   6   2  -5   12.26    7.53
  -6   2   5   14.17    4.33
   6  -2  -4   18.13    7.01
   6   2  -4   13.22    7.34
  -6   2   4   19.95    4.45
  -6  -2   4   22.98    4.89
  -6   2   4   15.75    3.74
   6  -2  -3    3.57    6.24
   6   2  -3    8.17    6.41
  -6   2   3    4.47    3.45
  -6  -2   3    6.56    3.31
  -6   2   3    1.42    2.62
   6  -2  -2  124.57   11.46
   6   2  -2   80.86   16.33
  -6   2   2   80.85    5.90
  -6  -2   2   88.65    6.27
  -6   2   2   74.78   12.01
   6  -2  -1   49.14   15.73
   6   2  -1   56.04    7.25
  -6  -2   1   63.13    8.49
  -6   2   1   48.66    4.37
   6  -2   0   80.04   15.59
   6   2   0   93.45    8.60
  -6  -2   0   83.28   15.95
  -6   2   0   76.50    5.47
   6  -2   1  315.10   16.51
   6   2   1  291.87   29.95
  -6  -2  -1  302.56   13.10
  -6   2  -1  279.02   11.82
   6  -2   2   45.12   25.41
   6   2   2   48.08   22.78
  -6  -2  -2   44.35   16.75
  -6   2  -2   55.10    5.05
   6  -2   3   89.54    8.77
   6   2   3   72.72   25.56
  -6  -2  -3   81.95   17.50
  -6   2  -3   90.34    6.12
   6  -2   4   12.24    5.76
   6   2   4   15.35    8.01
  -6  -2  -4    8.68    3.59
  -6   2  -4    8.35    3.33
   6  -2   5   -4.65    5.14
   6   2   5   14.39    5.81
   6  -2   5    2.19    2.78
  -6  -2  -5    5.12    3.64
  -6   2  -5    0.63    1.47
   6  -2   6   13.22    9.07
   6   2   6    5.05    4.43
  -6  -2  -6    3.35    3.15
  -6   2  -6   -1.79    2.69
   6  -2   7    5.72    4.96
   6   2   7   -5.47    5.40
   6  -2   7    4.13    2.92
  -6  -2  -7    1.77    3.29
  -6   2  -7   -0.36    2.81
   6  -2   8   -0.24    4.36
   6   2   8   -1.36    5.39
  -6  -2  -8    3.87    2.94
  -6   2  -8    2.75    2.49
   6  -2   9    9.58    6.53
   6   2   9    4.59    3.43
   6  -2   9    6.61    5.03
  -6  -2  -9    1.22    2.94
  -6   2  -9    1.18    3.40
   6  -2  10    2.21    2.96
   6   2  10    2.22    5.14
   6  -2  10    6.41    7.46
  -6  -2 -10    1.84    3.04
  -6   2 -10    3.51    3.07
   6  -2  11    8.72    5.89
   6   2  11    6.03    4.16
   6  -2  11    5.20    4.29
  -6  -2 -11    2.17    2.71
  -6   2 -11    2.11    0.79
   6  -2  12    4.64    3.95
   6   2  12    5.54    4.16
   6  -2  12    5.87    4.03
  -6  -2 -12   -1.32    2.50
  -6   2 -12    3.07    3.62
   6  -2  13    0.44    2.38
   6   2  13    9.31    6.58
   6  -2  13    4.39    4.30
  -6  -2 -13    3.54    2.50
  -6   2 -13    2.19    2.71
   6  -2  14  128.57   10.55
   6   2  14  108.82   27.45
   6  -2  14  140.65   10.42
  -6  -2 -14  161.37   10.91
  -6   2 -14  148.98   10.01
   6  -2  15    5.99    6.27
   6   2  15    9.36    4.01
   6  -2  15    5.28    2.88
  -6  -2 -15    6.71    4.72
  -6   2 -15    4.51    3.85
   6  -2  16  125.12   11.19
   6   2  16  114.47    9.92
   6  -2  16  119.30    8.84
  -6  -2 -16  124.01    8.38
  -6   2 -16  101.22   14.82
   6  -2  17  136.96   12.29
   6   2  17  135.80   11.80
   6  -2  17  158.78   11.72
  -6  -2 -17  146.18   10.12
  -6   2 -17  138.68   10.12
   6  -2  18    4.27    4.82
   6   2  18    7.18    5.98
   6  -2  18   13.44    9.46
  -6  -2 -18   13.87    4.75
  -6   2 -18   11.62    4.36
   6  -3 -17   20.01   10.15
   6   3 -17   30.90    6.44
  -6   3  17    8.13    8.10
  -6  -3  17   13.31    6.53
   6  -3 -16    5.75    7.88
   6   3 -16    3.51    5.18
  -6   3  16    4.99    4.06
  -6  -3  16    3.24    3.14
   6  -3 -15  125.10   16.02
   6   3 -15  109.29   11.05
  -6   3  15  105.57    9.60
  -6  -3  15  103.45    7.57
   6  -3 -14    7.98    6.68
   6   3 -14    9.46    5.06
  -6   3  14   16.62    5.21
  -6  -3  14   12.11    9.86
   6  -3 -13  108.26   45.65
   6   3 -13  130.05   11.83
  -6   3  13  153.89   10.88
  -6  -3  13  140.06   11.38
   6  -3 -12   22.64    6.93
   6   3 -12   18.67   11.50
  -6   3  12   21.44    9.45
  -6  -3  12   22.14   16.03
   6  -3 -11   35.72    7.61
   6   3 -11    3.49    2.60
  -6   3  11    5.07    4.20
  -6  -3  11    4.19    3.20
  -6   3  11    3.09    2.76
   6  -3 -10   11.37    7.20
   6   3 -10    2.42    5.06
  -6   3  10    1.37    3.34
  -6  -3  10    2.23    2.39
  -6   3  10    1.73    1.98
   6  -3  -9   24.90    9.10
   6   3  -9    1.56    4.77
  -6   3   9    7.65    3.73
  -6  -3   9   13.49    3.98
  -6   3   9    9.58    4.04
   6  -3  -8   18.65    8.31
   6   3  -8    2.57    3.30
  -6   3   8    2.33    1.90
  -6  -3   8    3.59    4.19
  -6   3   8    5.04    3.13
   6  -3  -7   14.14    7.66
   6   3  -7    3.05    5.28
  -6   3   7    3.30    4.22
  -6  -3   7    8.50    4.95
  -6   3   7    1.82    2.44
   6  -3  -6   11.98    6.46
   6   3  -6   -0.33    5.31
  -6   3   6    3.07    2.27
  -6  -3   6    0.89    3.78
  -6   3   6    3.53    2.76
   6  -3  -5    5.44    5.46
   6   3  -5    8.61    5.00
  -6   3   5    5.00    5.25
  -6  -3   5   11.29    3.75
  -6   3   5    3.22    3.07
   6  -3  -4    7.72    5.82
   6   3  -4   12.55    5.92
  -6   3   4    6.22    3.23
  -6  -3   4   14.14    9.49
  -6   3   4    2.82    2.94
   6  -3  -3   21.39    6.87
   6   3  -3   20.81    6.34
  -6   3   3   12.75    4.04
  -6  -3   3   12.71    5.86
  -6   3   3    8.14    6.24
   6  -3  -2   14.47    5.36
   6   3  -2    5.23    5.27
  -6  -3   2   18.63    4.97
  -6   3   2    7.31    6.08
   6  -3  -1    6.80    6.58
   6   3  -1    9.52    6.28
  -6  -3   1   -0.29    3.41
  -6   3   1    2.36    2.29
   6  -3   0  438.76   48.49
   6   3   0  483.95   64.52
  -6  -3   0  531.61   70.19
  -6   3   0  465.56   45.41
   6  -3   1   27.79    7.38
   6   3   1   17.46    7.02
  -6  -3  -1   21.60    6.74
  -6   3  -1   26.87   12.13
   6  -3   2  126.92   15.32
   6   3   2  112.87   14.52
  -6  -3  -2   96.62   11.08
  -6   3  -2   96.35   10.46
   6  -3   3   24.65    6.30
   6   3   3   22.60    7.34
  -6  -3  -3   21.31    8.67
  -6   3  -3   23.09    9.85
   6  -3   4    3.28    3.09
   6   3   4   12.41    5.75
  -6  -3  -4    0.45    3.11
  -6   3  -4    5.22    4.01
   6  -3   5   79.23   17.31
   6   3   5   70.62   25.47
  -6  -3  -5   68.90    8.12
  -6   3  -5   73.57    8.42
   6  -3   6   -0.70    2.57
   6   3   6    4.51    3.15
  -6  -3  -6    1.09    1.53
  -6   3  -6    0.10    1.64
   6  -3   7   95.85    9.21
   6   3   7   69.12   26.24
  -6  -3  -7   95.26    7.09
  -6   3  -7   92.54    6.56
   6  -3   8   14.83    5.98
   6   3   8    9.01    4.38
  -6  -3  -8    2.28    2.17
  -6   3  -8    1.46    2.80
   6  -3   9   38.57    7.04
   6   3   9   33.67    6.57
   6  -3   9   20.57   13.76
  -6  -3  -9   29.29   13.98
  -6   3  -9   27.25   15.82
   6  -3  10   -0.08    4.99
   6   3  10    2.10    5.92
   6  -3  10    2.34    1.19
  -6  -3 -10    2.69    1.70
  -6   3 -10    2.40    1.57
   6  -3  11    2.88    4.61
   6   3  11    0.87    5.18
   6  -3  11    1.00    1.90
  -6  -3 -11    2.62    4.24
  -6   3 -11   -0.16    2.47
   6  -3  12    2.25    5.89
   6   3  12    7.49    5.27
  -6  -3 -12    1.79    2.61
  -6   3 -12    5.97    3.32
   6  -3  13   74.24    8.33
   6   3  13   69.82   22.52
   6  -3  13   76.49    7.29
  -6  -3 -13   81.75    7.58
  -6   3 -13   68.37    6.26
   6  -3  14    9.93    5.47
   6   3  14    5.12    4.23
   6  -3  14    9.16    5.06
  -6  -3 -14   11.26    3.88
  -6   3 -14   10.62    3.85
   6  -3  15  123.52    9.48
   6   3  15  114.24    9.92
   6  -3  15  100.93    8.63
  -6  -3 -15  118.53    7.68
  -6   3 -15   90.25    6.49
   6  -3  16    9.78    4.98
   6   3  16    9.44    9.21
   6  -3  16    6.74    5.70
  -6  -3 -16   13.81    4.93
  -6   3 -16    7.59    3.78
   6   3  17    8.73    7.02
   6  -3  17   -2.17    3.29
  -6  -3 -17    2.11    2.68
  -6   3 -17    6.80    3.81
   6  -4 -16   37.19    9.02
   6   4 -16   31.74    6.23
  -6   4  16   22.77    9.93
  -6  -4  16   36.56    4.52
   6   4 -15   77.91    8.77
   6  -4 -14   13.60    7.68
   6   4 -14   20.73    7.82
  -6   4  14   28.40    5.83
  -6  -4  14   12.49    8.04
   6  -4 -13   -2.59    7.11
   6   4 -13    3.11    4.82
  -6   4  13    5.25    5.02
  -6  -4  13    3.11    3.14
   6  -4 -12   37.44    8.61
   6   4 -12   14.04    6.09
  -6  -4  12   14.85   13.38
   6  -4 -11    5.07   10.75
   6   4 -11   42.62    6.31
  -6  -4  11   33.97    4.03
   6  -4 -10    8.54    7.68
   6   4 -10    2.36    4.80
  -6   4  10    1.96    2.87
  -6  -4  10    2.83    3.13
   6  -4  -9    5.78    6.10
   6   4  -9    6.91    6.26
  -6   4   9   16.22   10.25
  -6  -4   9   13.38    9.90
  -6   4   9   17.47    6.89
   6  -4  -8   19.42    6.22
   6   4  -8    8.48    5.71
  -6   4   8    6.34    4.34
  -6  -4   8    7.43    4.37
  -6   4   8    1.57    1.97
   6  -4  -7    3.91    5.07
   6   4  -7    1.57    4.74
  -6   4   7    1.54    1.82
  -6  -4   7    2.65    3.49
  -6   4   7    0.00    2.40
   6  -4  -6   12.11    5.89
   6   4  -6   21.38    6.96
  -6   4   6   15.89    8.64
  -6  -4   6   22.16    5.84
  -6   4   6   15.68    4.28
   6  -4  -5   -5.07    5.16
   6   4  -5    5.50    5.09
  -6   4   5    4.92    3.62
  -6  -4   5    3.94    3.77
  -6   4   5    8.79    3.06
   6  -4  -4   36.03    6.41
   6   4  -4   14.80    8.51
  -6   4   4   19.65    9.91
  -6  -4   4   20.46    9.51
  -6   4   4   16.66    8.95
   6  -4  -3    1.60    5.20
   6   4  -3   12.58    5.71
  -6  -4   3    8.62    3.95
  -6   4   3   21.75    6.96
   6  -4  -2   34.03    6.14
   6   4  -2   27.99    5.61
  -6  -4   2   20.01   11.34
  -6   4   2   23.12    9.46
   6  -4  -1   19.58    8.04
   6   4  -1    4.62    7.38
  -6  -4   1    2.27    3.17
  -6   4   1    2.81    2.79
   6  -4   0   21.53    6.82
   6   4   0   10.22    5.90
  -6  -4   0   28.17    4.62
  -6   4   0   24.10    8.70
   6  -4   1   10.01    5.45
   6   4   1    4.31    4.16
  -6  -4  -1    3.97    2.89
  -6   4  -1    2.53    2.97
   6  -4   2   23.71    6.91
   6   4   2   14.34    5.54
  -6  -4  -2   15.62    7.55
  -6   4  -2   15.18    5.88
   6  -4   3    9.33    5.63
   6   4   3    7.05    6.17
  -6  -4  -3   12.27    3.98
  -6   4  -3   10.58    5.51
   6  -4   4    3.28    4.94
   6   4   4    1.00    5.56
  -6  -4  -4    0.26    2.10
  -6   4  -4    5.31    2.83
   6  -4   5    8.51    5.56
   6   4   5   16.25    6.72
   6  -4   5    6.57    4.72
  -6  -4  -5    5.20    2.82
  -6   4  -5    4.82    3.27
   6  -4   6   16.62    9.74
   6   4   6    5.88    5.65
  -6   4  -6   14.16    6.27
   6  -4   7   -0.81    4.68
   6   4   7    1.13    4.66
  -6  -4  -7    1.04    1.43
  -6   4  -7    0.99    1.75
   6  -4   8   -0.39    1.78
   6   4   8    5.26    3.18
  -6  -4  -8    3.43    1.68
  -6   4  -8    6.99    3.80
   6  -4   9    1.64    4.94
   6   4   9   -1.93    4.46
   6  -4   9    5.41    5.20
  -6  -4  -9    1.65    1.62
  -6   4  -9    0.20    1.72
   6  -4  10    4.38    4.94
   6   4  10    1.30    4.98
   6  -4  10    2.27    3.17
  -6  -4 -10   -0.41    2.06
  -6   4 -10    2.06    3.17
   6  -4  11    4.50    2.33
   6   4  11   13.55    5.20
   6  -4  11   11.93    6.90
  -6  -4 -11    5.94    4.18
  -6   4 -11   17.67    5.42
   6  -4  12    4.20    4.08
   6   4  12    5.86    6.28
  -6  -4 -12    4.68    4.12
  -6   4 -12    0.12    3.52
   6   4  13   17.50   10.46
   6  -4  13   12.89   10.33
  -6  -4 -13   13.44    3.59
  -6   4 -13    1.19    3.35
   6   4  14  146.04   13.52
  -6  -4 -14  171.42   11.63
  -6   4 -14  135.57   10.01
   6   4  15  605.76   39.37
   6  -4  15  772.30   45.42
  -6  -4 -15  841.14   47.49
  -6   4 -15  795.87   45.18
   6  -5 -13   29.14   16.29
   6   5 -13   54.75    7.09
  -6   5  13   45.55    7.15
  -6  -5  13   29.01   16.82
   6  -5 -12   14.62    9.52
   6   5 -12    5.78    4.01
  -6   5  12    5.09    4.42
  -6  -5  12    8.07    4.93
   6  -5 -11   -2.14    5.61
   6   5 -11    4.30    4.02
  -6   5  11    5.80    3.52
  -6  -5  11    2.41    1.91
   6  -5 -10    4.56    6.08
   6   5 -10   12.72    5.00
  -6   5  10   11.33    7.73
  -6  -5  10    6.62    3.29
   6  -5  -9    6.86    5.51
   6   5  -9    8.28    5.00
  -6   5   9    2.34    4.09
  -6  -5   9    5.88    3.58
   6  -5  -8    6.15    6.02
   6   5  -8    7.39    5.67
  -6   5   8    0.47    3.40
  -6  -5   8    3.17    2.01
  -6   5   8    3.49    2.16
   6  -5  -7   18.52    7.00
   6   5  -7    8.06    5.15
  -6   5   7   20.25   12.69
  -6  -5   7   14.57    6.07
  -6   5   7   14.41    6.04
   6  -5  -6   41.70   25.60
   6   5  -6    8.85    3.12
  -6   5   6    6.04    5.18
  -6  -5   6    1.84    2.95
  -6   5   6    1.81    1.67
   6  -5  -5   13.40    7.86
   6   5  -5    6.98    6.11
  -6   5   5    4.69    6.86
  -6  -5   5   16.17    5.03
  -6   5   5    4.92    2.35
   6  -5  -4   -4.37    4.77
   6   5  -4    2.98    4.19
  -6  -5   4   -1.43    3.29
  -6   5   4    2.00    2.48
   6  -5  -3    7.20    5.58
   6   5  -3    8.09    6.27
  -6  -5   3    1.08    2.12
  -6   5   3    0.74    2.95
   6  -5  -2    9.51    6.19
   6   5  -2    4.71    3.80
   6  -5  -2    1.51    3.09
  -6  -5   2    3.65    2.74
  -6   5   2    3.05    2.46
   6  -5  -1   13.12    7.14
   6   5  -1    4.64    4.87
  -6  -5   1    8.49    4.32
  -6   5   1    3.77    3.99
   6  -5   0   27.26    7.27
   6   5   0   16.64    8.18
  -6  -5   0   12.26    8.76
  -6   5   0   17.03    9.34
   6  -5   1   31.11    8.09
   6   5   1   42.90    8.53
  -6  -5  -1   25.63   12.39
  -6   5  -1   20.41    8.23
   6  -5   2    3.64    5.55
   6   5   2    1.89    2.04
  -6  -5  -2    3.13    3.13
  -6   5  -2    5.00    3.59
   6  -5   3    2.78    4.99
   6   5   3    3.10    2.60
  -6  -5  -3    4.93    3.64
  -6   5  -3    2.00    2.40
   6  -5   4   47.21    8.13
   6   5   4   38.08   24.62
  -6  -5  -4   49.35   10.46
  -6   5  -4   41.55    4.28
   6  -5   5   10.33    5.56
   6   5   5    0.24    4.32
  -6  -5  -5   16.58    7.73
  -6   5  -5    1.83    5.10
   6  -5   6   51.39   14.15
   6   5   6   77.55    8.12
  -6  -5  -6   68.18    5.92
  -6   5  -6   72.23    6.31
   6  -5   7   11.14    5.79
   6   5   7    7.62   10.18
  -6  -5  -7   20.06    5.22
  -6   5  -7    5.20    3.50
   6  -5   8   48.31    6.28
   6   5   8   28.26    9.11
  -6  -5  -8   35.16    4.42
  -6   5  -8   28.82    3.89
   6   5   9    6.41    5.45
   6  -5   9   14.38    9.52
  -6  -5  -9    6.73    4.72
  -6   5  -9    5.56    3.42
   6   5  10    5.79    3.75
  -6  -5 -10    4.65    3.35
  -6   5 -10    4.62    2.48
   6   5  11   11.64    6.67
   6  -5  11    2.60    4.81
  -6  -5 -11    2.95    2.43
  -6   5 -11    3.73    3.14
   6   5  12    3.10    3.57
   6  -5  12    5.80    3.64
  -6  -5 -12    3.09    2.54
  -6   5 -12    0.66    3.46
   6   5  13    2.34    2.59
   6  -5  13    0.47    7.37
  -6  -5 -13    7.83    3.82
  -6   5 -13    8.64    4.51
   6  -6 -10    8.14    8.37
  -6   6  10   10.28    6.35
  -6  -6  10    5.37    3.93
   6  -6  -9   12.30    9.46
  -6   6   9    1.35    2.99
  -6  -6   9    4.00    4.28
   6  -6  -8   30.03    7.68
   6   6  -8    5.80    4.07
  -6   6   8   14.47    7.32
  -6  -6   8   13.94    7.96
   6  -6  -7   33.94    8.18
   6   6  -7   27.57   13.04
  -6   6   7   20.54   11.78
  -6  -6   7   18.18   11.88
   6  -6  -6   24.93    9.24
   6   6  -6    8.44    4.83
  -6   6   6    4.67    4.72
  -6  -6   6    9.78    5.29
  -6   6   6    6.62    5.24
   6  -6  -5    8.61    5.02
   6   6  -5   17.12    5.08
  -6   6   5   10.03    5.83
  -6  -6   5   16.56    8.72
   6  -6  -4   14.10    6.09
   6   6  -4    7.11    4.43
  -6  -6   4    6.89    4.24
  -6   6   4    2.62    1.92
   6  -6  -3    0.09    4.89
   6   6  -3   16.59    5.47
  -6  -6   3    4.41    3.18
  -6   6   3    4.48    3.31
   6  -6  -2   13.41    6.99
   6   6  -2   11.58    7.87
  -6  -6   2    3.00    2.57
  -6   6   2    3.32    3.30
   6  -6  -1    4.33    5.29
   6   6  -1   -3.03    4.13
  -6  -6   1    1.71    1.85
  -6   6   1    2.93    1.18
   6  -6   0   16.92    5.54
   6   6   0   22.44    9.19
  -6  -6   0   24.74   13.98
  -6   6   0   16.14    3.77
   6  -6   1   16.37    5.24
   6   6   1   16.19    6.17
  -6  -6  -1    5.65    3.88
  -6   6  -1    3.40    6.14
   6  -6   2  165.82   13.64
   6   6   2  110.59    9.31
  -6  -6  -2  122.22    8.08
  -6   6  -2  111.18    7.16
   6  -6   3   27.56    7.22
   6   6   3    8.23    5.44
  -6  -6  -3    9.97    4.91
  -6   6  -3   19.79    4.43
   6   6   4   79.56    8.20
  -6  -6  -4   94.87    6.81
  -6   6  -4   97.63    7.55
   6   6   5   22.84    8.69
  -6  -6  -5   22.95    4.84
  -6   6  -5    6.12    3.80
   6   6   6   26.57    5.75
   6  -6   6   24.48   13.15
  -6  -6  -6   29.47    3.89
  -6   6  -6   19.51   13.50
   6   6   7    3.86    6.18
  -6  -6  -7    4.34    3.62
  -6   6  -7    5.00    3.18
   6   6   8   10.24    6.32
   6  -6   8    7.84    5.69
  -6  -6  -8   -0.54    2.74
  -6   6  -8    3.70    3.97
   6   6   9   11.82    7.88
   6  -6   9    6.71    5.92
  -6  -6  -9    0.84    1.63
  -6   6  -9    0.08    3.07
   7   0  -9   64.96    8.46
  -7   0   9   58.24    5.97
   7   0  -8    5.22    6.33
  -7   0   8    3.94    4.46
   7   0  -7  217.55   17.10
  -7   0   7  223.27   14.47
   7   0  -6    1.28    6.92
  -7   0   6    5.37    4.20
   7   0  -5    3.65    7.12
  -7   0   5    3.07    2.75
   7   0  -4    8.87    7.89
  -7   0   4   10.98    3.79
   7   0  -3   17.43   12.23
  -7   0   3    9.87    5.06
   7   0  -2    1.47    7.18
  -7   0   2   -0.79    3.42
   7   0  -1   58.91    9.09
  -7   0   1   41.74    4.77
   7   0   0    7.97    4.10
  -7   0   0    0.74    2.16
   7   0   1   38.03   16.99
  -7   0  -1   25.06   13.10
   7   0   2    3.21    5.98
  -7   0  -2   -1.89    2.93
   7   0   3   22.94    7.23
  -7   0  -3   17.53    4.36
   7   0   4    2.19    6.76
  -7   0  -4    2.75    3.32
   7   0   5   31.48    6.96
  -7   0  -5   46.82    9.21
   7   0   6   12.37    6.70
  -7   0  -6   -2.54    3.05
   7   0   7   41.69   11.71
  -7   0  -7   52.24    5.38
   7   0   8    2.78    5.40
  -7   0  -8    3.18    2.92
   7  -1  -9    6.51    7.38
   7   1  -9    0.29    6.37
  -7   1   9    3.82    2.06
  -7   1   9    1.70    2.82
  -7  -1   9   -3.12    2.85
   7   1  -8    7.64    6.57
   7  -1  -8   17.37    8.71
  -7   1   8   11.63    4.63
  -7  -1   8   10.88    4.62
  -7   1   8    6.56    4.01
   7   1  -7   12.92    7.39
   7  -1  -7    3.15    7.18
  -7   1   7    6.06    3.83
  -7  -1   7    3.44    3.92
  -7   1   7    4.59    3.83
   7   1  -6   60.88   20.30
   7  -1  -6   44.12    9.08
  -7   1   6   80.81   14.29
  -7  -1   6   66.60   15.32
  -7   1   6   65.33    6.13
   7  -1  -5  124.17   13.72
   7   1  -5  130.33   15.38
  -7   1   5  128.73    8.51
  -7  -1   5  115.82   15.87
  -7   1   5  121.08    8.43
   7  -1  -4  291.06   18.55
   7   1  -4  303.27   18.55
  -7   1   4  410.44   20.11
  -7  -1   4  381.57   19.36
  -7   1   4  363.20   19.01
   7  -1  -3   52.18   18.11
   7   1  -3   91.55   11.69
  -7   1   3   59.78    5.33
  -7  -1   3   79.96    6.91
  -7   1   3   46.36   15.21
   7  -1  -2    6.57    5.79
   7   1  -2   22.03   12.95
  -7   1   2   12.31    3.57
  -7  -1   2    7.59    4.81
   7  -1  -1    9.96    6.67
   7   1  -1    3.62    5.40
  -7   1   1    3.26    3.06
  -7  -1   1    2.53    1.78
   7   1   0   15.36   18.45
   7  -1   0   25.29    9.56
  -7  -1   0   27.75    3.85
  -7   1   0   27.89    4.04
   7  -1   1    7.73    6.11
   7   1   1    0.66    6.45
  -7  -1  -1    1.91    1.56
  -7   1  -1    2.08    3.03
   7  -1   2    7.74    5.81
   7   1   2   19.32    7.24
  -7  -1  -2    9.19    3.34
  -7   1  -2    5.58    3.52
   7  -1   3    7.80    5.22
   7   1   3    5.04    6.07
  -7  -1  -3   -0.13    3.40
  -7   1  -3   -1.26    2.64
   7  -1   4   -0.13    5.38
   7   1   4   -0.04    5.35
  -7  -1  -4    0.07    1.31
  -7   1  -4   -1.88    2.91
   7  -1   5   17.95    7.59
   7   1   5    6.35    5.75
  -7  -1  -5    7.85    5.69
  -7   1  -5    5.80    4.33
   7   1   6   12.25    6.73
   7  -1   6   24.51    8.52
  -7  -1  -6   14.23    7.72
  -7   1  -6    5.66    6.17
   7   1   7    3.67    3.79
   7  -1   7    5.77    5.67
  -7  -1  -7    2.13    3.43
  -7   1  -7    4.56    3.09
   7   1   8  101.02   11.31
   7  -1   8  114.62   11.60
  -7  -1  -8  106.81    8.82
  -7   1  -8  108.55    9.15
   7   2  -7   20.43   19.49
   7  -2  -7   46.78   10.34
  -7   2   7   32.34   20.67
  -7  -2   7   46.11    7.18
  -7   2   7   31.52    4.25
   7  -2  -6  234.26   18.29
   7   2  -6  207.50   19.58
  -7   2   6  245.82   17.37
  -7  -2   6  242.99   16.32
  -7   2   6  203.31   13.49
   7  -2  -5   19.51    9.40
  -7   2   5    9.84    4.85
  -7  -2   5    8.36    4.64
  -7   2   5    7.41    3.52
   7  -2  -4   37.29    8.13
   7   2  -4   45.13    8.28
  -7  -2   4   52.15    6.08
  -7   2   4   48.10    5.32
   7  -2  -3   53.47   37.45
   7   2  -3   59.88   29.68
  -7  -2   3   93.03    7.77
  -7   2   3   94.13    8.59
   7  -2  -2   78.38   10.27
   7   2  -2   70.19   30.72
  -7   2   2   71.43    6.64
  -7  -2   2   88.55    7.57
  -7   2   2   65.16    7.26
   7  -2  -1   10.61    7.29
   7   2  -1   13.35    6.62
  -7   2   1    3.08    3.03
  -7  -2   1    6.92    3.05
  -7   2   1    0.70    2.92
   7  -2   0   17.67    7.53
   7   2   0   -0.62    4.90
  -7   2   0    3.10    3.01
  -7  -2   0    5.21    4.75
  -7   2   0    4.76    3.33
   7  -2   1    5.04    4.57
   7   2   1    1.53    5.12
  -7  -2  -1    6.50    4.33
  -7   2  -1    1.18    2.32
   7  -2   2    2.97    4.41
   7   2   2   -2.77    5.53
  -7  -2  -2    2.86    1.85
  -7   2  -2    3.25    2.80
   7  -2   3   22.09    8.15
   7   2   3   12.12   10.24
  -7  -2  -3    3.05    3.05
  -7   2  -3   12.20    7.29
   7  -2   4   11.77    6.09
   7   2   4   16.77    7.73
  -7  -2  -4    5.60    4.28
  -7   2  -4    4.57    2.92
   7  -2   5   10.96    6.24
   7   2   5   12.02   13.98
  -7  -2  -5   10.70    4.60
  -7   2  -5   18.18    5.83
   7  -2   6    8.18    5.32
   7   2   6   12.60    7.33
  -7  -2  -6    2.85    2.98
  -7   2  -6    8.83    4.41
   7  -3  -3  106.43   11.48
   7   3  -3  107.13   10.96
  -7   3   3  113.57    9.72
  -7  -3   3  126.88    9.91
  -7   3   3  107.96    8.53
   7  -3  -2    7.32    5.50
   7   3  -2   -1.30    6.23
  -7   3   2    1.59    2.59
  -7  -3   2    2.28    3.51
  -7   3   2    5.09    3.42
   7  -3  -1   20.79    8.15
   7   3  -1   17.05   11.76
  -7   3   1   15.23    5.76
  -7  -3   1    7.43    3.88
  -7   3   1    8.14    7.62
   7  -3   0   14.02    8.45
   7   3   0   15.16    7.30
  -7  -3   0   11.85    4.79
  -7   3   0   22.10    6.98
   7  -3   1    2.41    5.69
   7   3   1   12.78    8.83
  -7  -3  -1    3.59    2.77
  -7   3  -1    9.90    4.23
   7  -3   2   56.77    7.89
   7   3   2   69.42    8.52
  -7  -3  -2   63.58    6.16
  -7   3  -2   71.97    6.35
   0   0   0    0.00    0.00
;
_shelx_hkl_checksum                54037
_olex2_submission_special_instructions  'No special instructions were received'


data_DA15
_database_code_depnum_ccdc_archive 'CCDC 1941172'
_audit_creation_date               2019-12-09
_audit_creation_method
;
Olex2 1.2
(compiled 2018.05.29 svn.r3508 for OlexSys, GUI svn.r5506)
;
_shelx_SHELXL_version_number       '2018/3'
_audit_contact_author_address      ?
_audit_contact_author_email        ?
_audit_contact_author_name         ''
_audit_contact_author_phone        ?
_publ_contact_author_id_orcid      ?
_publ_section_references
;
Dolomanov, O.V., Bourhis, L.J., Gildea, R.J, Howard, J.A.K. & Puschmann, H.
 (2009), J. Appl. Cryst. 42, 339-341.

Sheldrick, G.M. (2015). Acta Cryst. A71, 3-8.

Sheldrick, G.M. (2015). Acta Cryst. C71, 3-8.
;
_chemical_name_common              ?
_chemical_name_systematic          ?
_chemical_formula_moiety           'C15 H28 O4'
_chemical_formula_sum              'C15 H28 O4'
_chemical_formula_weight           272.37
_chemical_melting_point            ?
_chemical_oxdiff_formula           C15H28O4
loop_
  _atom_type_symbol
  _atom_type_description
  _atom_type_scat_dispersion_real
  _atom_type_scat_dispersion_imag
  _atom_type_scat_source
 'C' 'C' 0.0033 0.0016 'International Tables Vol C Tables 4.2.6.8 and 6.1.1.4'
 'H' 'H' 0.0000 0.0000 'International Tables Vol C Tables 4.2.6.8 and 6.1.1.4'
 'O' 'O' 0.0106 0.0060 'International Tables Vol C Tables 4.2.6.8 and 6.1.1.4'

_shelx_space_group_comment
;
The symmetry employed for this shelxl refinement is uniquely defined
by the following loop, which should always be used as a source of
symmetry information in preference to the above space-group names.
They are only intended as comments.
;
_space_group_crystal_system        'monoclinic'
_space_group_IT_number             14
_space_group_name_H-M_alt          'P 1 21/c 1'
_space_group_name_Hall             '-P 2ybc'
loop_
  _space_group_symop_operation_xyz
 'x, y, z'
 '-x, y+1/2, -z+1/2'
 '-x, -y, -z'
 'x, -y-1/2, z-1/2'

_cell_length_a                     5.4671(3)
_cell_length_b                     9.2806(5)
_cell_length_c                     29.8270(14)
_cell_angle_alpha                  90
_cell_angle_beta                   94.449(4)
_cell_angle_gamma                  90
_cell_volume                       1508.80(14)
_cell_formula_units_Z              4
_cell_measurement_reflns_used      5268
_cell_measurement_temperature      128.15
_cell_measurement_theta_max        31.1710
_cell_measurement_theta_min        2.6190
_shelx_estimated_absorpt_T_max     ?
_shelx_estimated_absorpt_T_min     ?
_exptl_absorpt_coefficient_mu      0.085
_exptl_absorpt_correction_T_max    1.00000
_exptl_absorpt_correction_T_min    0.78661
_exptl_absorpt_correction_type     multi-scan
_exptl_absorpt_process_details
;
CrysAlisPro 1.171.39.46 (Rigaku Oxford Diffraction, 2018)
Empirical absorption correction using spherical harmonics,
 implemented in SCALE3 ABSPACK scaling algorithm.
;
_exptl_absorpt_special_details     ?
_exptl_crystal_colour              colourless
_exptl_crystal_colour_primary      colourless
_exptl_crystal_density_diffrn      1.199
_exptl_crystal_density_meas        ?
_exptl_crystal_density_method      ?
_exptl_crystal_description         plate
_exptl_crystal_F_000               600
_exptl_crystal_size_max            0.34
_exptl_crystal_size_mid            0.26
_exptl_crystal_size_min            0.16
_exptl_transmission_factor_max     ?
_exptl_transmission_factor_min     ?
_diffrn_reflns_av_R_equivalents    0.0519
_diffrn_reflns_av_unetI/netI       0.0417
_diffrn_reflns_Laue_measured_fraction_full  0.999
[truncated: 532,993 more chars]
