# Supplementary material for: Probing the structural pathway of conformational polymorph nucleation by comparing a series of α,ω-alkanedicarboxylic acids
Source: IUCrJ. 2020 Mar 26;7(Pt 3):422–33. doi: 10.1107/S205225252000233X (PMC7201272; doi:10.1107/S205225252000233X)
Supplement: Supplementary file 2 [file m-07-00422-sup2.hkl]

data_DA15                                                                
_shelx_title ' r20181009g_a.res in P2(1)/c'                                     
_shelx_refln_list_code          4                                               
_shelx_F_calc_maximum      174.31                                               
_exptl_crystal_F_000       600.00                                               
_reflns_d_resolution_high  0.7600                                               
                                                                                
loop_                                                                           
 _space_group_symop_operation_xyz                                               
 'x, y, z'                                                                      
 '-x, y+1/2, -z+1/2'                                                            
 '-x, -y, -z'                                                                   
 'x, -y-1/2, z-1/2'                                                             
                                                                                
_cell_length_a     5.4671                                                       
_cell_length_b     9.2806                                                       
_cell_length_c    29.8270                                                       
_cell_angle_alpha  90.000                                                       
_cell_angle_beta   94.449                                                       
_cell_angle_gamma  90.000                                                       
                                                                                
_shelx_F_squared_multiplier     1.000                                           
                                                                                
loop_                                                                           
 _refln_index_h                                                                 
 _refln_index_k                                                                 
 _refln_index_l                                                                 
 _refln_F_squared_calc                                                          
 _refln_F_squared_meas                                                          
 _refln_F_squared_sigma                                                         
 _refln_observed_status                                                         
   1   0   0          0.32          0.07         0.36 o                         
   2   0   0       2285.62       2252.32        33.46 o                         
   3   0   0       1129.50       1165.83        20.65 o                         
   4   0   0        217.98        214.29        15.28 o                         
   5   0   0         70.22         73.99        10.64 o                         
   6   0   0         31.03         22.87         6.46 o                         
   7   0   0         33.39         50.15        14.88 o                         
   1   1   0          0.09          0.10         0.42 o                         
   2   1   0        321.92        313.62         5.75 o                         
   3   1   0         92.22         93.31         3.91 o                         
   4   1   0          4.92          4.97         2.36 o                         
   5   1   0         52.10         58.41         6.60 o                         
   6   1   0         37.52         32.28        11.52 o                         
   7   1   0          0.07          1.48         2.91 o                         
   0   2   0      21240.49      20519.82       428.96 o                         
   1   2   0        152.00        146.38         4.49 o                         
   2   2   0       1086.52       1077.42        21.33 o                         
   3   2   0        859.24        917.24        13.71 o                         
   4   2   0         68.94         68.19         5.23 o                         
   5   2   0          0.00          3.40         2.38 o                         
   6   2   0         94.45        110.84        12.17 o                         
   7   2   0          8.35          6.19         3.73 o                         
   1   3   0       1169.47       1198.59        20.81 o                         
   2   3   0         23.98         24.74         2.65 o                         
   3   3   0        739.12        701.81        11.83 o                         
   4   3   0          4.27          1.08         1.07 o                         
   5   3   0         32.13         31.87         4.64 o                         
   6   3   0        157.78        146.42        14.34 o                         
   0   4   0        754.91        863.51        19.12 o                         
   1   4   0        168.20        193.04         6.43 o                         
   2   4   0         73.66         68.92         4.39 o                         
   3   4   0       1424.51       1378.54        18.03 o                         
   4   4   0        292.86        292.26        11.56 o                         
   5   4   0          6.54         -0.98         2.56 o                         
   6   4   0         15.16         13.05         4.77 o                         
   1   5   0        549.72        546.38        12.21 o                         
   2   5   0          8.17          4.84         1.25 o                         
   3   5   0       1958.00       1887.82        29.36 o                         
   4   5   0          8.49          6.23         2.24 o                         
   5   5   0         13.07          6.19         2.61 o                         
   6   5   0          1.99          4.11         4.26 o                         
   0   6   0        444.50        293.74        13.67 o                         
   1   6   0         96.38         97.79         5.68 o                         
   2   6   0        549.54        560.25        13.61 o                         
   3   6   0        988.56        960.72        20.34 o                         
   4   6   0        234.73        225.07        13.46 o                         
   5   6   0          7.63          6.26         3.06 o                         
   6   6   0        123.64        133.12        14.46 o                         
   1   7   0         45.71         47.71         4.33 o                         
   2   7   0        165.59        168.61         8.24 o                         
   3   7   0        896.13        922.44        26.36 o                         
   4   7   0         24.53         31.72         5.64 o                         
   5   7   0         14.92          8.27         2.51 o                         
   0   8   0         82.41         81.85         8.38 o                         
   1   8   0          2.27          5.41         2.02 o                         
   2   8   0         56.15         53.89         5.55 o                         
   3   8   0        618.72        597.31        27.60 o                         
   4   8   0          0.65          0.73         3.81 o                         
   5   8   0          0.37          0.39         1.97 o                         
   1   9   0          2.22          2.91         1.98 o                         
   2   9   0          0.52          5.67         2.37 o                         
   3   9   0          6.33          0.64         4.15 o                         
   4   9   0          0.77          1.56         2.34 o                         
   0  10   0        878.96       1019.30        34.26 o                         
   1  10   0         39.34         31.23         5.46 o                         
   2  10   0         19.40         13.60         5.67 o                         
   3  10   0          1.80          1.90         2.92 o                         
   4  10   0          6.95          9.45         5.28 o                         
   1  11   0          4.52          2.26         3.43 o                         
   2  11   0          0.80          4.30         5.91 o                         
   3  11   0          3.30          7.52         4.83 o                         
   0  12   0        187.93        166.45        29.64 o                         
   1  12   0          0.60          5.59         4.89 o                         
  -7   1   1         19.46         17.32         5.61 o                         
  -6   1   1       1071.11       1078.93        31.29 o                         
  -5   1   1        102.44        115.09         9.25 o                         
  -4   1   1          8.44          4.82         1.59 o                         
  -3   1   1        131.04        142.44         4.54 o                         
  -2   1   1        106.03        105.62         4.48 o                         
  -1   1   1          0.42          0.47         0.48 o                         
   0   1   1          4.34          0.04         0.13 o                         
   1   1   1         14.27         13.65         1.04 o                         
   2   1   1          1.32          0.98         0.48 o                         
   3   1   1         53.66         49.69         2.97 o                         
   4   1   1         28.90         26.05         3.52 o                         
   5   1   1          1.10          1.69         1.48 o                         
   6   1   1         23.11         14.80         3.75 o                         
   7   1   1          4.43          5.95         2.58 o                         
  -7   2   1          0.10          1.00         4.47 o                         
  -6   2   1        307.75        321.57        17.06 o                         
  -5   2   1        142.09        143.36        10.42 o                         
  -4   2   1          1.12          1.67         1.56 o                         
  -3   2   1         61.45         70.32         4.87 o                         
  -2   2   1          2.90          1.34         0.47 o                         
  -1   2   1       1359.86       1286.91        13.90 o                         
   0   2   1      26185.95      23941.46       351.39 o                         
   1   2   1        527.36        506.50         7.27 o                         
   2   2   1         44.62         40.79         2.37 o                         
   3   2   1        693.86        676.05        17.70 o                         
   4   2   1         24.58         28.63         3.51 o                         
   5   2   1        121.93        116.63         8.91 o                         
   6   2   1        191.10        178.19        15.46 o                         
   7   2   1          1.07          3.92         3.25 o                         
  -6   3   1         41.12         44.96         7.41 o                         
  -5   3   1         97.42         94.59         8.19 o                         
  -4   3   1        550.57        545.24        15.84 o                         
  -3   3   1       2509.56       2456.91        29.12 o                         
  -2   3   1        288.26        278.45         6.89 o                         
  -1   3   1        917.46        926.73        12.22 o                         
   0   3   1        906.15        860.06        14.26 o                         
   1   3   1        469.27        466.11         9.32 o                         
   2   3   1        118.57        116.66         4.53 o                         
   3   3   1          2.40          5.32         0.94 o                         
   4   3   1        537.10        537.05        15.30 o                         
   5   3   1         54.64         60.27         8.14 o                         
   6   3   1         30.01         23.85         8.52 o                         
  -6   4   1          8.37         14.91         5.07 o                         
  -5   4   1         75.34         72.37         8.85 o                         
  -4   4   1        218.62        205.11         9.70 o                         
  -3   4   1       3007.81       3058.36        47.47 o                         
  -2   4   1        258.26        248.70         7.37 o                         
  -1   4   1         39.48         55.03         3.47 o                         
   0   4   1         67.05         86.44         4.48 o                         
   1   4   1        136.09        153.72         6.62 o                         
   2   4   1        107.30        105.50         4.74 o                         
   3   4   1          8.22         10.84         1.71 o                         
   4   4   1        119.44        109.16         8.67 o                         
   5   4   1        114.68        117.04        12.00 o                         
   6   4   1          9.35          1.11         2.70 o                         
  -6   5   1         52.52         47.93         8.91 o                         
  -5   5   1          0.25          5.61         3.00 o                         
  -4   5   1        124.56        115.50         9.17 o                         
  -3   5   1         51.34         50.97         3.68 o                         
  -2   5   1        151.70        154.69         6.54 o                         
  -1   5   1         31.79         29.51         2.83 o                         
   0   5   1        332.07        308.62         9.00 o                         
   1   5   1          0.92          1.73         0.85 o                         
   2   5   1         26.66         27.08         3.05 o                         
   3   5   1        196.57        198.36         8.41 o                         
   4   5   1         82.69         79.60         7.66 o                         
   5   5   1          0.50          2.86         2.13 o                         
   6   5   1          1.30         -3.14         3.14 o                         
  -6   6   1         14.49         17.54         5.70 o                         
  -5   6   1         32.04         25.41         8.12 o                         
  -4   6   1         52.07         65.64         7.18 o                         
  -3   6   1       1466.90       1389.11        31.08 o                         
  -2   6   1          5.67          2.95         1.78 o                         
  -1   6   1        251.44        240.99         8.87 o                         
   0   6   1          0.02          1.49         1.18 o                         
   1   6   1        416.55        431.99        11.83 o                         
   2   6   1         66.25         67.06         5.84 o                         
   3   6   1        847.43        821.33        20.00 o                         
   4   6   1          2.11          2.52         2.31 o                         
   5   6   1         15.73         13.59         4.91 o                         
   6   6   1         15.60         21.20         6.77 o                         
  -5   7   1          0.15          4.86         3.37 o                         
  -4   7   1          4.56          2.56         2.38 o                         
  -3   7   1        387.78        364.13        16.59 o                         
  -2   7   1         13.59         18.17         3.18 o                         
  -1   7   1          4.97          3.21         1.56 o                         
   0   7   1         10.27          3.81         0.94 o                         
   1   7   1          0.00         -0.29         1.75 o                         
   2   7   1         12.15         10.81         2.27 o                         
   3   7   1        124.81        114.07        11.67 o                         
   4   7   1          0.12         -0.05         2.27 o                         
   5   7   1          4.13          4.31         3.39 o                         
  -5   8   1         25.19         23.37         5.47 o                         
  -4   8   1          9.97          5.59         2.70 o                         
  -3   8   1        188.91        209.39        13.25 o                         
  -2   8   1         27.87         28.05         4.00 o                         
  -1   8   1        335.46        340.06        12.31 o                         
   0   8   1        404.13        386.32        15.10 o                         
   1   8   1        478.75        489.18        14.72 o                         
   2   8   1          9.05          7.81         2.11 o                         
   3   8   1        249.92        272.12        15.46 o                         
   4   8   1          4.19          6.62         3.14 o                         
   5   8   1          9.94         10.38         4.00 o                         
  -4   9   1          0.34          2.83         3.86 o                         
  -3   9   1         47.04         41.64         8.08 o                         
  -2   9   1          6.15          6.43         2.40 o                         
  -1   9   1         33.65         25.43         3.68 o                         
   0   9   1        240.67        249.85        11.54 o                         
   1   9   1         13.54         12.00         3.23 o                         
   2   9   1         31.75         34.53         5.00 o                         
   3   9   1        245.94        253.09        15.69 o                         
   4   9   1          2.21          8.81         3.61 o                         
  -4  10   1          0.52          5.79         3.30 o                         
  -3  10   1         94.09         68.77        10.63 o                         
  -2  10   1         49.35         42.37         6.61 o                         
  -1  10   1        227.92        225.03        12.71 o                         
   0  10   1        143.09        182.29        11.37 o                         
   1  10   1        181.89        166.09        11.00 o                         
   2  10   1         39.09         39.51         8.12 o                         
   3  10   1          1.22          5.40         4.10 o                         
   4  10   1          0.00         -0.08         3.75 o                         
  -3  11   1         11.13         10.24         6.29 o                         
  -2  11   1         24.57         24.86         6.57 o                         
  -1  11   1          9.98          7.80         6.91 o                         
   0  11   1          0.45          0.98         3.92 o                         
   1  11   1          0.58          9.21         4.27 o                         
   2  11   1         29.25         33.78        15.50 o                         
   3  11   1          7.10         10.52         7.78 o                         
  -1  12   1          8.77         13.45         6.79 o                         
   0  12   1        106.39        125.57        25.03 o                         
   1  12   1         21.25         26.12         9.37 o                         
  -7   0   2         56.59         59.87        11.58 o                         
  -6   0   2        372.91        406.06        51.97 o                         
  -5   0   2         12.92         21.21         5.87 o                         
  -4   0   2        235.50        253.11        22.69 o                         
  -3   0   2        694.32        687.87        14.94 o                         
  -2   0   2        965.08        972.42        20.01 o                         
  -1   0   2         14.33         14.01         1.90 o                         
   1   0   2        240.39        245.39         5.80 o                         
   2   0   2       4029.95       4172.27        90.19 o                         
   3   0   2        226.71        223.88        14.23 o                         
   4   0   2        246.73        263.17        13.94 o                         
   5   0   2        171.40        199.86        25.57 o                         
   6   0   2         64.49         65.94        15.15 o                         
   7   0   2         35.89         32.24        14.82 o                         
  -7   1   2          0.55          0.84         2.75 o                         
  -6   1   2        702.56        702.79        26.42 o                         
  -5   1   2         91.10         90.08         9.95 o                         
  -4   1   2          9.74          9.03         1.61 o                         
  -3   1   2        785.71        794.76        14.87 o                         
  -2   1   2        308.91        311.15        11.48 o                         
  -1   1   2         96.07         95.26         3.57 o                         
   1   1   2          7.64          6.98         0.79 o                         
   2   1   2        319.72        324.74         6.54 o                         
   3   1   2        437.33        439.59         9.19 o                         
   4   1   2         30.36         31.19         3.51 o                         
   5   1   2         10.40         14.61         3.35 o                         
   6   1   2          0.95          3.55         3.67 o                         
   7   1   2          4.75          1.99         4.29 o                         
  -7   2   2          0.15         -2.59         2.59 o                         
  -6   2   2         86.83         95.00         9.21 o                         
  -5   2   2          0.43          3.09         1.82 o                         
  -4   2   2        157.08        152.74         9.60 o                         
  -3   2   2        433.82        423.49        11.48 o                         
  -2   2   2        192.64        197.68         4.74 o                         
  -1   2   2        520.18        483.24         7.45 o                         
   0   2   2        117.17        123.10         4.74 o                         
   1   2   2         76.61         70.97         2.58 o                         
   2   2   2       2872.56       3078.51        30.19 o                         
   3   2   2        197.51        197.11         6.15 o                         
   4   2   2        101.03        102.87         6.46 o                         
   5   2   2          1.03          5.57         3.20 o                         
   6   2   2         14.45         28.69         6.05 o                         
   7   2   2         15.03         27.90         7.04 o                         
  -6   3   2        942.00        928.71        35.78 o                         
  -5   3   2         86.79         88.19         8.15 o                         
  -4   3   2         27.00         14.75         3.06 o                         
  -3   3   2         86.29         86.79         3.84 o                         
  -2   3   2          0.06          0.42         0.64 o                         
  -1   3   2       1900.26       1904.16        20.60 o                         
   0   3   2          2.98          4.28         0.88 o                         
   1   3   2        765.61        804.59        15.28 o                         
   2   3   2          0.01          0.07         0.66 o                         
   3   3   2        686.85        663.50        17.73 o                         
   4   3   2         33.82         29.28         3.57 o                         
   5   3   2          9.06          6.68         2.93 o                         
   6   3   2         22.80          7.81         3.83 o                         
  -6   4   2         25.05         35.15         6.40 o                         
  -5   4   2          3.21          4.78         3.52 o                         
  -4   4   2        287.46        280.45        13.03 o                         
  -3   4   2        499.15        507.49        10.76 o                         
  -2   4   2        309.78        299.77        10.66 o                         
  -1   4   2        452.21        468.13        10.00 o                         
   0   4   2        173.73        161.40         6.08 o                         
   1   4   2          5.92          9.26         1.45 o                         
   2   4   2          6.62         10.70         1.36 o                         
   3   4   2         28.38         28.93         2.69 o                         
   4   4   2        117.39        107.67         6.98 o                         
   5   4   2         65.19         67.96         9.06 o                         
   6   4   2         12.37         10.18         4.69 o                         
  -6   5   2         37.60         28.67         7.14 o                         
  -5   5   2          7.84          9.50         3.38 o                         
  -4   5   2         10.72         10.65         2.43 o                         
  -3   5   2        727.27        697.56        14.00 o                         
  -2   5   2         33.57         37.12         3.20 o                         
  -1   5   2        676.69        700.85        16.64 o                         
   0   5   2         11.50         13.41         1.89 o                         
   1   5   2        385.24        415.09        10.48 o                         
   2   5   2          6.38          6.00         1.49 o                         
   3   5   2         34.04         36.36         3.13 o                         
   4   5   2         18.52         22.11         3.94 o                         
   5   5   2          0.15          1.56         2.19 o                         
   6   5   2         39.33         43.48         8.29 o                         
  -6   6   2         34.51         46.66         9.02 o                         
  -5   6   2         16.76         16.08         3.90 o                         
  -4   6   2        328.96        366.98        23.82 o                         
  -3   6   2          3.08          0.32         1.63 o                         
  -2   6   2        614.06        620.01        14.36 o                         
  -1   6   2         35.47         46.31         3.82 o                         
   0   6   2         79.25         58.63         4.37 o                         
   1   6   2         83.79         83.92         5.29 o                         
   2   6   2        628.32        607.90        19.84 o                         
   3   6   2       1023.63       1021.26        22.23 o                         
   4   6   2        174.06        169.13        11.73 o                         
   5   6   2          0.22          1.68         1.92 o                         
   6   6   2        134.88        177.45        16.84 o                         
  -5   7   2          9.48         10.42         3.74 o                         
  -4   7   2         14.89         15.32         3.85 o                         
  -3   7   2         71.37         75.23         7.61 o                         
  -2   7   2         44.95         41.37         5.62 o                         
  -1   7   2         12.05          8.92         1.91 o                         
   0   7   2          4.18          6.99         1.91 o                         
   1   7   2         80.67         77.89         5.40 o                         
   2   7   2        297.77        314.87        12.92 o                         
   3   7   2          0.13         -1.07         1.66 o                         
   4   7   2         57.31         57.58         7.33 o                         
   5   7   2         10.23          3.80         2.85 o                         
  -5   8   2          4.45          6.48         4.67 o                         
  -4   8   2          0.13         -0.35         2.00 o                         
  -3   8   2        460.37        442.26        28.36 o                         
  -2   8   2         55.43         54.39         6.48 o                         
  -1   8   2          1.49          1.66         1.60 o                         
   0   8   2        334.20        323.24        11.94 o                         
   1   8   2          1.64          3.13         2.56 o                         
   2   8   2        165.96        168.10         9.93 o                         
   3   8   2         92.58         89.44         8.96 o                         
   4   8   2          3.62          4.94         2.59 o                         
   5   8   2         33.32         40.51         7.24 o                         
  -4   9   2         23.47         14.26         5.14 o                         
  -3   9   2          2.77          3.64         4.31 o                         
  -2   9   2          0.57          3.48         2.15 o                         
  -1   9   2         16.06         14.58         2.84 o                         
   0   9   2          1.36          1.22         1.45 o                         
   1   9   2          9.91         18.09         3.30 o                         
   2   9   2          0.23         -1.28         1.81 o                         
   3   9   2          2.42          1.00         2.32 o                         
   4   9   2          8.79         14.11         4.56 o                         
  -4  10   2          1.35          9.95         5.39 o                         
  -3  10   2         63.26         64.80        11.34 o                         
  -2  10   2          9.50         15.68         5.15 o                         
  -1  10   2        122.77        142.32        11.49 o                         
   0  10   2          8.32          5.12         2.11 o                         
   1  10   2          5.87          7.52         2.47 o                         
   2  10   2         21.06         27.05         4.62 o                         
   3  10   2          1.01          6.49         3.77 o                         
   4  10   2          9.15         11.27         5.40 o                         
  -3  11   2          0.26         -2.36         4.14 o                         
  -2  11   2          0.07          2.47         3.83 o                         
  -1  11   2          0.12          2.86         3.47 o                         
   0  11   2          0.01          5.42         4.58 o                         
   1  11   2          4.99         14.10         4.53 o                         
   2  11   2          7.82          4.22         2.73 o                         
   3  11   2          0.63          3.55         6.48 o                         
  -1  12   2         17.29          7.33         4.76 o                         
   0  12   2        217.74        211.74        24.13 o                         
   1  12   2          4.37          0.50         3.05 o                         
  -7   1   3         39.76         35.45         7.72 o                         
  -6   1   3        352.16        374.93        23.87 o                         
  -5   1   3        151.72        144.41        10.11 o                         
  -4   1   3         25.35         22.41         2.56 o                         
  -3   1   3        448.41        416.01        10.69 o                         
  -2   1   3        188.34        177.60         6.25 o                         
  -1   1   3         68.64         70.24         4.19 o                         
   0   1   3          5.15          3.83         0.59 o                         
   1   1   3          0.44          0.46         0.39 o                         
   2   1   3         48.20         45.34         2.50 o                         
   3   1   3        103.60        102.25         4.84 o                         
   4   1   3          4.46          5.08         1.70 o                         
   5   1   3       1357.70       1387.35        31.19 o                         
   6   1   3         87.18         92.20        11.16 o                         
   7   1   3          1.54          4.62         4.16 o                         
  -7   2   3          7.31         -1.18         3.62 o                         
  -6   2   3        142.66        140.21        11.49 o                         
  -5   2   3        123.60        129.07         9.68 o                         
  -4   2   3         48.14         43.52         6.00 o                         
  -3   2   3         53.13         49.96         3.97 o                         
  -2   2   3          0.86          1.89         0.89 o                         
  -1   2   3       5111.36       5065.12        60.50 o                         
   0   2   3       2103.41       2002.41        34.75 o                         
   1   2   3        382.07        375.53         8.05 o                         
   2   2   3         19.77         18.08         1.64 o                         
   3   2   3        247.39        221.36         7.41 o                         
   4   2   3         22.38         24.38         3.15 o                         
   5   2   3        154.75        156.49        10.53 o                         
   6   2   3          8.85          0.89         4.32 o                         
   7   2   3          7.60         12.56         6.64 o                         
  -6   3   3          0.27         -2.38         4.09 o                         
  -5   3   3        161.28        152.16        10.72 o                         
  -4   3   3        126.08        109.88         6.89 o                         
  -3   3   3        213.10        205.04         6.01 o                         
  -2   3   3        545.19        536.93        11.61 o                         
  -1   3   3        990.25        932.24        14.48 o                         
   0   3   3        382.29        375.87         8.95 o                         
   1   3   3         87.56         87.54         4.40 o                         
   2   3   3        143.67        148.43         7.00 o                         
   3   3   3        373.72        379.58         9.32 o                         
   4   3   3        287.89        291.78        11.20 o                         
   5   3   3          0.03          0.91         2.97 o                         
   6   3   3         82.33         80.97        10.48 o                         
  -6   4   3          1.49          4.53         3.07 o                         
  -5   4   3         56.50         54.58         6.39 o                         
  -4   4   3        207.50        206.85        11.15 o                         
  -3   4   3        655.08        668.23        12.23 o                         
  -2   4   3        311.83        326.02         8.50 o                         
  -1   4   3          4.36          3.94         1.20 o                         
   0   4   3        263.90        270.33         7.53 o                         
   1   4   3         89.98         97.60         4.47 o                         
   2   4   3         74.88         78.73         3.97 o                         
   3   4   3        159.81        155.42         6.08 o                         
   4   4   3         39.75         37.50         8.38 o                         
   5   4   3        265.52        248.43        14.92 o                         
   6   4   3         11.61         21.19         6.76 o                         
  -6   5   3         13.99          6.93         3.55 o                         
  -5   5   3          2.62         -1.51         2.02 o                         
  -4   5   3         39.18         37.05         4.06 o                         
  -3   5   3        231.86        238.35         9.76 o                         
  -2   5   3        315.66        314.92         9.33 o                         
  -1   5   3         18.37         22.99         2.48 o                         
   0   5   3        366.51        354.85         9.68 o                         
   1   5   3         51.21         45.92         3.28 o                         
   2   5   3         68.58         70.86         4.30 o                         
   3   5   3          6.75          7.48         2.81 o                         
   4   5   3         23.73         11.46         5.58 o                         
   5   5   3         17.57          3.59         3.03 o                         
   6   5   3         10.80         10.68         4.27 o                         
  -6   6   3          1.62         -0.88         3.62 o                         
  -5   6   3         59.08         63.61         7.81 o                         
  -4   6   3        195.06        182.39        13.09 o                         
  -3   6   3         63.17         59.10         5.15 o                         
  -2   6   3         43.10         39.15         3.63 o                         
  -1   6   3         43.87         59.03         4.74 o                         
   0   6   3         81.64        113.61         6.04 o                         
   1   6   3        298.58        299.98         9.71 o                         
   2   6   3        577.53        560.79        13.49 o                         
   3   6   3        667.21        615.44        19.22 o                         
   4   6   3          5.86          5.26         1.78 o                         
   5   6   3          6.98          4.39         2.98 o                         
   6   6   3         33.04         35.82         8.10 o                         
  -5   7   3          1.40         -2.52         2.69 o                         
  -4   7   3         73.01         83.17         8.38 o                         
  -3   7   3         35.98         43.50         4.88 o                         
  -2   7   3         58.48         59.76         4.87 o                         
  -1   7   3          6.20          3.13         1.31 o                         
   0   7   3          0.12          3.61         1.77 o                         
   1   7   3         18.18         16.30         2.77 o                         
   2   7   3         39.24         44.88         4.79 o                         
   3   7   3         38.49         47.87         6.23 o                         
   4   7   3          0.05          3.37         2.09 o                         
   5   7   3         11.46         19.28         4.93 o                         
  -5   8   3         50.62         61.40        10.49 o                         
  -4   8   3         26.03         15.39         6.01 o                         
  -3   8   3        471.36        497.14        24.05 o                         
  -2   8   3         88.39         91.17         6.45 o                         
  -1   8   3         32.62         40.26         4.23 o                         
   0   8   3          3.10          5.79         2.79 o                         
   1   8   3        390.02        400.02        15.25 o                         
   2   8   3        467.40        472.29        17.02 o                         
   3   8   3         57.10         54.47         6.96 o                         
   4   8   3          9.88          5.02         2.88 o                         
   5   8   3          0.66          5.30         3.80 o                         
  -4   9   3         19.72         14.53         8.56 o                         
  -3   9   3         97.74         88.56        11.28 o                         
  -2   9   3          0.26          0.62         2.26 o                         
  -1   9   3         28.60         29.93         4.14 o                         
   0   9   3        172.65        169.38         9.27 o                         
   1   9   3          0.09          2.32         1.59 o                         
   2   9   3         91.67         92.66         7.89 o                         
   3   9   3        108.77        102.52         9.95 o                         
   4   9   3          7.63          4.46         3.47 o                         
  -4  10   3          4.53         11.35         5.38 o                         
  -3  10   3          3.55          2.07         3.86 o                         
  -2  10   3         54.75         54.35         7.77 o                         
  -1  10   3        215.25        214.96        14.17 o                         
   0  10   3        162.62        189.00        15.20 o                         
   1  10   3        123.93        123.70        11.40 o                         
   2  10   3          0.69         -1.25         1.80 o                         
   3  10   3          0.38          2.17         2.28 o                         
   4  10   3          1.55          3.31         2.87 o                         
  -3  11   3          0.00         -0.73         2.96 o                         
  -2  11   3         12.15          2.58         3.49 o                         
  -1  11   3          0.79          3.46         3.32 o                         
   0  11   3          1.27          0.29         2.40 o                         
   1  11   3          5.78          4.16         2.30 o                         
   2  11   3         22.13         20.14         4.68 o                         
   3  11   3          4.22          2.21         4.63 o                         
   0  12   3        128.04        135.13        19.73 o                         
   1  12   3         15.90         12.27        12.04 o                         
  -7   0   4         43.69         34.45         8.80 o                         
  -6   0   4        827.92        847.63        39.48 o                         
  -5   0   4          0.85          2.82         3.64 o                         
  -4   0   4        182.37        193.99        14.73 o                         
  -3   0   4        273.53        271.75        14.66 o                         
  -2   0   4        492.12        494.14         9.49 o                         
  -1   0   4         34.81         35.94         2.19 o                         
   0   0   4       2072.61       1956.10        80.65 o                         
   1   0   4       1137.35       1179.45        14.11 o                         
   2   0   4       6183.44       6564.82        50.86 o                         
   3   0   4          0.09         -0.58         0.58 o                         
   4   0   4        348.33        321.36        13.42 o                         
   5   0   4       2142.68       2158.85        96.43 o                         
   6   0   4         44.78         51.81        10.78 o                         
   7   0   4         59.02         67.09        18.41 o                         
  -7   1   4          9.18          9.90         4.38 o                         
  -6   1   4          3.91          0.44         2.11 o                         
  -5   1   4         92.34         92.99         8.17 o                         
  -4   1   4         52.17         48.82         5.09 o                         
  -3   1   4        416.22        438.31        11.88 o                         
  -2   1   4        247.95        256.55         7.70 o                         
  -1   1   4       1029.69       1004.27        14.33 o                         
   0   1   4        171.11        148.83         3.48 o                         
   1   1   4         15.06         17.70         1.21 o                         
   2   1   4        773.12        806.12        10.85 o                         
   3   1   4        224.22        230.31         6.91 o                         
   4   1   4         40.21         31.16         3.36 o                         
   5   1   4       1143.10       1125.13        35.65 o                         
   6   1   4         20.00         18.82         4.81 o                         
   7   1   4         10.24          3.31         4.74 o                         
  -7   2   4         22.54         12.89         4.78 o                         
  -6   2   4        142.90        154.45        17.19 o                         
  -5   2   4          0.00         -1.03         2.09 o                         
  -4   2   4        457.77        432.16        13.22 o                         
  -3   2   4         71.19         70.28         4.70 o                         
  -2   2   4          5.04          6.40         1.40 o                         
  -1   2   4         45.67         42.77         3.52 o                         
   0   2   4         80.13         66.29         3.50 o                         
   1   2   4        904.04        874.14        12.24 o                         
   2   2   4      13301.86      14126.54       250.48 o                         
   3   2   4        114.33        121.30         5.20 o                         
   4   2   4        235.55        235.56         9.90 o                         
   5   2   4        168.50        185.03        11.33 o                         
   6   2   4          1.54          0.90         4.81 o                         
  -6   3   4         10.81         15.35         4.00 o                         
  -5   3   4         93.52        100.19        10.77 o                         
  -4   3   4        252.34        254.22        12.05 o                         
  -3   3   4        169.66        168.17         7.62 o                         
  -2   3   4         38.79         38.39         2.58 o                         
  -1   3   4       3334.54       3358.85        56.30 o                         
   0   3   4         19.40         32.49         2.62 o                         
   1   3   4        567.18        608.75        15.42 o                         
   2   3   4         35.36         42.79         2.61 o                         
   3   3   4        290.67        279.81         8.00 o                         
   4   3   4         42.57         58.00         6.87 o                         
   5   3   4       1491.40       1391.16        39.60 o                         
   6   3   4          1.31          4.59         3.63 o                         
  -6   4   4         45.78         48.43         8.35 o                         
  -5   4   4         23.02         20.95         4.54 o                         
  -4   4   4         21.67         15.54         2.71 o                         
  -3   4   4          0.47          1.26         1.31 o                         
  -2   4   4        492.49        526.41        10.82 o                         
  -1   4   4        412.18        438.01         9.86 o                         
   0   4   4        278.97        274.18         7.58 o                         
   1   4   4         43.88         42.33         2.89 o                         
   2   4   4       4240.18       4488.39        45.11 o                         
   3   4   4        102.04         97.33         4.82 o                         
   4   4   4          9.34          2.24         1.29 o                         
   5   4   4        331.23        304.46        16.20 o                         
   6   4   4          1.75          6.95         3.86 o                         
  -6   5   4          2.79          4.84         4.25 o                         
  -5   5   4          0.79         -0.75         1.78 o                         
  -4   5   4         23.39         18.89         4.50 o                         
  -3   5   4         10.01         14.51         2.50 o                         
  -2   5   4        254.14        244.96         9.25 o                         
  -1   5   4        479.49        538.62        12.07 o                         
   0   5   4         33.25         43.36         3.32 o                         
   1   5   4        301.50        299.56         8.70 o                         
   2   5   4        161.83        179.03         8.40 o                         
   3   5   4          1.62          3.75         2.07 o                         
   4   5   4         33.90         21.74         4.55 o                         
   5   5   4         65.87         55.97         6.90 o                         
   6   5   4         84.44         99.05        15.96 o                         
  -6   6   4         12.09         14.05         4.90 o                         
  -5   6   4         10.93         12.65         3.63 o                         
  -4   6   4        612.48        580.42        23.97 o                         
  -3   6   4        165.90        165.17         8.70 o                         
  -2   6   4        561.34        568.15        13.67 o                         
  -1   6   4          2.43         -0.22         1.27 o                         
   0   6   4         80.42         64.31         4.45 o                         
   1   6   4         53.56         54.30         4.61 o                         
   2   6   4        199.48        198.56         9.60 o                         
   3   6   4        379.95        358.08        14.19 o                         
   4   6   4         93.86        101.88         9.17 o                         
   5   6   4         13.91         14.70         3.70 o                         
   6   6   4         62.08         62.27        10.00 o                         
  -5   7   4          0.85         -0.37         1.80 o                         
  -4   7   4          3.39          7.40         3.36 o                         
  -3   7   4        169.32        172.03         9.32 o                         
  -2   7   4          0.06          0.88         1.23 o                         
  -1   7   4          2.67          2.52         1.76 o                         
   0   7   4          6.81          9.62         1.80 o                         
   1   7   4         85.63         84.56         5.73 o                         
   2   7   4        116.53        136.37         8.66 o                         
   3   7   4         32.68         34.82         4.14 o                         
   4   7   4         86.73         91.66         9.42 o                         
   5   7   4        264.30        289.94        17.89 o                         
  -5   8   4          1.13          1.96         5.15 o                         
  -4   8   4         20.27         20.25         4.81 o                         
  -3   8   4        246.35        242.05        14.11 o                         
  -2   8   4         54.53         47.11         4.66 o                         
  -1   8   4        207.59        209.07         9.70 o                         
   0   8   4         83.12         69.34         5.39 o                         
   1   8   4          0.12         -1.61         1.61 o                         
   2   8   4       1004.46       1055.03        25.38 o                         
   3   8   4          4.94          4.15         2.67 o                         
   4   8   4          2.40          1.24         2.62 o                         
   5   8   4         26.22         29.61         6.74 o                         
  -4   9   4         18.93         27.67         7.60 o                         
  -3   9   4          3.77          8.24         5.12 o                         
  -2   9   4          2.19          2.04         2.58 o                         
  -1   9   4        143.99        139.53         9.66 o                         
   0   9   4          3.79          4.58         1.97 o                         
   1   9   4          5.35          4.64         1.80 o                         
   2   9   4          0.00          2.80         1.90 o                         
   3   9   4          2.60          1.70         2.14 o                         
   4   9   4         22.20         24.86         5.61 o                         
  -4  10   4          7.24          1.64         7.29 o                         
  -3  10   4          4.93         -1.33         4.16 o                         
  -2  10   4          1.85          1.08         2.19 o                         
  -1  10   4         25.19         19.98         4.60 o                         
   0  10   4        104.64        110.78        10.43 o                         
   1  10   4          0.01          3.49         2.65 o                         
   2  10   4         23.65         23.69         5.37 o                         
   3  10   4          4.33          3.34         3.74 o                         
  -3  11   4          0.38         -1.14         3.80 o                         
  -2  11   4          0.24          2.65         4.22 o                         
  -1  11   4         49.45         61.64        17.00 o                         
   0  11   4          0.04          0.06         2.59 o                         
   1  11   4          0.84          4.41         4.49 o                         
   2  11   4         19.39         16.49         4.56 o                         
  -1  12   4        134.98        131.34        14.43 o                         
   0  12   4         60.53         87.75        17.31 o                         
   1  12   4          3.20          3.51         3.94 o                         
  -7   1   5          2.61          6.26         3.94 o                         
  -6   1   5         15.26         14.36         4.53 o                         
  -5   1   5         66.95         68.05         7.45 o                         
  -4   1   5        123.55        121.58         8.40 o                         
  -3   1   5        894.29        917.01        20.23 o                         
  -2   1   5         13.72         12.73         2.05 o                         
  -1   1   5       4025.13       3895.94        51.56 o                         
   0   1   5         34.61         32.30         1.69 o                         
   1   1   5         22.13         19.26         1.30 o                         
   2   1   5        951.04        958.46        13.28 o                         
   3   1   5         78.84         77.93         4.73 o                         
   4   1   5         11.19          9.30         2.32 o                         
   5   1   5        289.14        288.71        14.25 o                         
   6   1   5         19.63         21.95         5.71 o                         
   7   1   5         31.84         38.77        10.23 o                         
  -7   2   5        133.87        144.86        15.15 o                         
  -6   2   5          0.13         -0.42         3.09 o                         
  -5   2   5        114.78        122.53        10.42 o                         
  -4   2   5        141.97        131.05         7.28 o                         
  -3   2   5         67.19         73.02         4.84 o                         
  -2   2   5          0.18          1.40         0.80 o                         
  -1   2   5      30382.44      29861.16       110.56 o                         
   0   2   5        273.96        248.96         4.75 o                         
   1   2   5        472.24        466.58        10.03 o                         
   2   2   5       3899.12       4497.82        40.10 o                         
   3   2   5         56.76         57.35         3.53 o                         
   4   2   5         13.03         16.62         2.80 o                         
   5   2   5       1227.68       1119.17        34.49 o                         
   6   2   5          1.44          1.65         3.06 o                         
  -6   3   5         18.63         17.94         4.66 o                         
  -5   3   5        170.34        173.55        14.47 o                         
  -4   3   5        169.19        181.34         8.92 o                         
  -3   3   5        214.34        216.92         8.63 o                         
  -2   3   5        556.52        542.95         9.95 o                         
  -1   3   5        509.20        497.67         8.95 o                         
   0   3   5         38.96         39.20         2.41 o                         
   1   3   5          0.03          0.65         0.68 o                         
   2   3   5        841.49        871.96        13.48 o                         
   3   3   5        462.86        474.65        10.51 o                         
   4   3   5         82.71         75.63         5.69 o                         
   5   3   5         46.30         27.72         6.81 o                         
   6   3   5        127.80        136.68        13.70 o                         
  -6   4   5         20.87         13.95         3.37 o                         
  -5   4   5         93.89         98.21         8.69 o                         
  -4   4   5          2.15          1.56         2.08 o                         
  -3   4   5        375.99        381.21        12.88 o                         
  -2   4   5        189.25        197.12         6.66 o                         
  -1   4   5        637.78        779.06        13.70 o                         
   0   4   5        586.46        605.20        11.09 o                         
   1   4   5          1.10          0.75         0.95 o                         
   2   4   5       7202.61       7465.76        81.91 o                         
   3   4   5        122.05        124.25         7.13 o                         
   4   4   5          6.40          4.97         3.56 o                         
   5   4   5          2.86          3.65         2.13 o                         
   6   4   5          2.66          6.94         3.42 o                         
  -6   5   5          0.32          5.13         4.22 o                         
  -5   5   5          3.41         11.66         4.57 o                         
  -4   5   5        261.05        272.38        11.65 o                         
  -3   5   5         39.37         33.72         4.05 o                         
  -2   5   5        365.74        362.58        12.30 o                         
  -1   5   5         26.95         49.14         3.65 o                         
   0   5   5        546.27        547.54        20.97 o                         
   1   5   5        176.54        174.24         6.53 o                         
   2   5   5          3.47          6.78         1.20 o                         
   3   5   5          8.50          8.54         2.57 o                         
   4   5   5          0.05          3.94         2.40 o                         
   5   5   5         68.11         48.63         6.64 o                         
   6   5   5         19.99         24.12         6.09 o                         
  -6   6   5          2.64          2.11         2.78 o                         
  -5   6   5         40.61         41.22         7.10 o                         
  -4   6   5        148.61        141.93         8.79 o                         
  -3   6   5         52.70         52.51         5.70 o                         
  -2   6   5         16.33         17.59         2.43 o                         
  -1   6   5         30.71         48.18         4.31 o                         
   0   6   5        269.04        278.83         9.42 o                         
   1   6   5         41.77         38.80         3.46 o                         
   2   6   5       2685.79       2654.43        35.30 o                         
   3   6   5        307.66        294.96        13.38 o                         
   4   6   5         23.11         25.22         4.60 o                         
   5   6   5          0.17          3.80         3.22 o                         
   6   6   5         11.01          8.21         3.87 o                         
  -5   7   5         16.51         15.66         5.46 o                         
  -4   7   5        183.36        183.95        12.30 o                         
  -3   7   5         35.20         32.19         4.06 o                         
  -2   7   5         64.35         64.38         5.00 o                         
  -1   7   5         99.88         78.20         5.48 o                         
   0   7   5         33.64         32.26         3.66 o                         
   1   7   5         45.26         44.78         3.97 o                         
   2   7   5          0.47          2.50         1.34 o                         
   3   7   5          0.57          2.18         2.00 o                         
   4   7   5          1.76          6.97         3.85 o                         
   5   7   5         26.52         28.10         5.57 o                         
  -5   8   5         54.62         64.32        10.52 o                         
  -4   8   5          3.14          6.37         4.21 o                         
  -3   8   5        159.00        190.85        15.90 o                         
  -2   8   5        109.37        101.95         6.98 o                         
  -1   8   5        427.67        399.02        13.28 o                         
   0   8   5        132.02        139.75         8.41 o                         
   1   8   5        185.14        191.35        10.38 o                         
   2   8   5        179.44        201.09        11.06 o                         
   3   8   5         41.02         58.65         7.60 o                         
   4   8   5         16.94         18.91         4.21 o                         
   5   8   5        394.40        471.36        23.62 o                         
  -4   9   5        120.08         74.38        14.09 o                         
  -3   9   5         20.45         22.16         8.82 o                         
  -2   9   5          1.55          0.38         3.43 o                         
  -1   9   5         19.43         15.09         3.85 o                         
   0   9   5         50.03         43.33         5.72 o                         
   1   9   5          1.56          2.78         2.96 o                         
   2   9   5         29.50         26.59         4.27 o                         
   3   9   5         28.99         21.24         4.65 o                         
   4   9   5         17.19          4.95         4.14 o                         
  -4  10   5          2.49          4.29         3.46 o                         
  -3  10   5          1.56          6.07         3.91 o                         
  -2  10   5         62.28         52.62         8.77 o                         
  -1  10   5         63.85         77.89         8.53 o                         
   0  10   5        200.52        212.20        14.58 o                         
   1  10   5         71.81         86.87         9.22 o                         
   2  10   5        200.32        199.60        14.09 o                         
   3  10   5          4.62          0.63         3.73 o                         
  -3  11   5          1.52         -1.47         5.80 o                         
  -2  11   5          0.00         -0.64         2.78 o                         
  -1  11   5        212.18        236.70        18.54 o                         
   0  11   5          0.22          3.22         2.08 o                         
   1  11   5         16.24          8.24         4.07 o                         
   2  11   5          7.42          1.09         2.29 o                         
  -1  12   5         65.07         63.40        11.08 o                         
   0  12   5          7.73         24.15         6.28 o                         
  -7   0   6         85.30        107.36        15.77 o                         
  -6   0   6        356.40        378.98        26.69 o                         
  -5   0   6         82.88        102.13        12.13 o                         
  -4   0   6         20.68         22.15         5.06 o                         
  -3   0   6        103.39        114.17         5.66 o                         
  -2   0   6        636.43        694.78        21.21 o                         
   0   0   6        270.16        290.56         6.61 o                         
   1   0   6       1908.17       1860.35        19.31 o                         
   2   0   6       4514.00       4548.55        45.29 o                         
   3   0   6        167.13        145.77         8.17 o                         
   4   0   6        368.51        361.61        14.71 o                         
   5   0   6         51.47         55.83         9.25 o                         
   6   0   6          4.42          1.80         4.25 o                         
   7   0   6         77.83         53.98        17.81 o                         
  -7   1   6        100.54         94.52        10.66 o                         
  -6   1   6          1.73          5.30         3.12 o                         
  -5   1   6         50.72         46.01         5.73 o                         
  -4   1   6         15.03         13.48         3.45 o                         
  -3   1   6        351.41        327.67         9.40 o                         
  -2   1   6        133.03        135.95         5.21 o                         
  -1   1   6       2293.33       2227.17        16.13 o                         
   0   1   6         76.24         75.36         2.81 o                         
   1   1   6         29.25         31.73         1.76 o                         
   2   1   6        205.46        221.21         6.00 o                         
   3   1   6         77.84         83.72         6.09 o                         
   4   1   6          9.01          8.94         1.64 o                         
   5   1   6          5.04          5.50         2.29 o                         
   6   1   6         12.91         12.93         4.50 o                         
  -7   2   6        152.20        171.74        21.74 o                         
  -6   2   6         39.80         46.13         8.12 o                         
  -5   2   6         15.98         15.58         4.17 o                         
  -4   2   6        549.52        557.82        15.03 o                         
  -3   2   6          8.92         10.31         2.45 o                         
  -2   2   6          0.01          0.11         0.48 o                         
  -1   2   6       5338.96       5525.03        71.41 o                         
   0   2   6         65.12         67.27         3.26 o                         
   1   2   6       2006.28       1920.91        32.78 o                         
   2   2   6       2884.88       3224.36        37.51 o                         
   3   2   6        254.99        246.86         7.45 o                         
   4   2   6        389.82        388.19        12.69 o                         
   5   2   6          0.52          0.61         2.47 o                         
   6   2   6          2.03         -2.15         2.81 o                         
  -6   3   6          6.21          7.23         3.30 o                         
  -5   3   6         54.55         53.45         6.57 o                         
  -4   3   6        168.34        153.98         8.23 o                         
  -3   3   6        175.42        161.92         7.51 o                         
  -2   3   6        156.71        144.82         5.50 o                         
  -1   3   6        355.31        374.40         7.94 o                         
   0   3   6         87.83        102.55         3.86 o                         
   1   3   6        439.31        447.28        10.31 o                         
   2   3   6         11.77          8.88         2.42 o                         
   3   3   6        115.48        115.97         5.18 o                         
   4   3   6          3.63          1.72         1.54 o                         
   5   3   6         40.70         30.41         6.16 o                         
   6   3   6          2.17         -0.31         4.12 o                         
  -6   4   6         41.13         44.79         7.87 o                         
  -5   4   6         46.82         38.13         5.54 o                         
  -4   4   6        258.06        243.83        12.42 o                         
  -3   4   6         19.75         19.34         2.77 o                         
  -2   4   6        598.21        630.29        12.95 o                         
  -1   4   6       1185.41       1347.21        16.61 o                         
   0   4   6        516.39        488.79         9.89 o                         
   1   4   6        123.77        129.18         4.85 o                         
   2   4   6       3736.29       3675.00        37.32 o                         
   3   4   6         10.51         11.65         2.78 o                         
   4   4   6          8.19          6.33         1.99 o                         
   5   4   6         11.90         16.52         5.11 o                         
   6   4   6          8.48          5.27         4.90 o                         
  -6   5   6          1.89         -0.24         3.76 o                         
  -5   5   6          2.15          0.40         2.65 o                         
  -4   5   6       2804.23       2764.86        42.22 o                         
  -3   5   6         25.23         22.34         2.76 o                         
  -2   5   6        596.78        590.18        12.58 o                         
  -1   5   6         27.92         29.54         2.82 o                         
   0   5   6        140.02        157.43         6.43 o                         
   1   5   6        239.51        227.35         7.42 o                         
   2   5   6         87.23         83.76         5.75 o                         
   3   5   6          3.70          3.27         1.74 o                         
   4   5   6         23.10         28.81         5.20 o                         
   5   5   6          2.35          2.14         2.01 o                         
   6   5   6         67.71         81.01        11.60 o                         
  -6   6   6          8.39         11.69         5.54 o                         
  -5   6   6          4.28         16.56         4.90 o                         
  -4   6   6        554.17        553.25        17.36 o                         
  -3   6   6        244.36        246.80        10.62 o                         
  -2   6   6        301.69        310.32        13.48 o                         
  -1   6   6        105.52         55.09         4.29 o                         
   0   6   6        109.76        100.50         5.65 o                         
   1   6   6         75.68         77.51         4.85 o                         
   2   6   6        309.31        320.14        12.32 o                         
   3   6   6        140.81        137.41        12.47 o                         
   4   6   6         37.70         29.93         4.92 o                         
   5   6   6        146.77        168.10        13.21 o                         
   6   6   6         14.06         20.40         8.28 o                         
  -5   7   6          0.44          0.81         2.26 o                         
  -4   7   6       1101.57       1096.30        53.92 o                         
  -3   7   6         50.19         42.82         4.65 o                         
  -2   7   6         27.94         23.86         4.29 o                         
  -1   7   6        212.38        179.25         8.33 o                         
   0   7   6          1.23          1.41         0.92 o                         
   1   7   6         73.49         70.01         6.06 o                         
   2   7   6        484.37        467.49        15.85 o                         
   3   7   6         60.06         58.02         5.91 o                         
   4   7   6         64.29         59.75         7.55 o                         
   5   7   6          4.68          5.17         3.04 o                         
  -5   8   6          1.07          5.13         4.35 o                         
  -4   8   6         78.23         78.44        10.85 o                         
  -3   8   6        144.67        168.25        14.83 o                         
  -2   8   6         23.30         11.91         4.22 o                         
  -1   8   6        108.90         97.96         6.71 o                         
   0   8   6         48.21         38.53         4.12 o                         
   1   8   6          0.96         -0.51         1.12 o                         
   2   8   6        661.83        688.46        20.64 o                         
   3   8   6          0.07          3.55         3.14 o                         
   4   8   6          1.06          1.58         2.68 o                         
   5   8   6        207.76        234.97        18.69 o                         
  -4   9   6          0.32          1.70         2.75 o                         
  -3   9   6         13.44          7.19         4.48 o                         
  -2   9   6          9.96          6.15         2.69 o                         
  -1   9   6        161.43        157.34        11.36 o                         
   0   9   6          9.36          3.15         3.08 o                         
   1   9   6          0.00         -1.54         1.89 o                         
   2   9   6          0.95          2.94         1.95 o                         
   3   9   6         10.28          7.14         3.88 o                         
   4   9   6         11.07          6.32         3.77 o                         
  -4  10   6         72.80         80.48        12.36 o                         
  -3  10   6          0.03         -0.32         2.47 o                         
  -2  10   6          3.00          3.64         1.91 o                         
  -1  10   6        892.39        962.36        30.52 o                         
   0  10   6         53.18         51.86         7.14 o                         
   1  10   6          2.84         -0.33         2.65 o                         
   2  10   6         34.41         20.36         6.45 o                         
   3  10   6         12.55         11.84         6.23 o                         
  -3  11   6          2.65          8.87         4.74 o                         
  -2  11   6          2.03         -0.47         3.71 o                         
  -1  11   6         11.59         13.48         5.60 o                         
   0  11   6          3.13          7.69         3.42 o                         
   1  11   6          3.16          7.31         3.22 o                         
   2  11   6         37.31         36.44         6.45 o                         
   0  12   6          4.13          4.82         6.68 o                         
  -7   1   7        554.05        574.65        26.15 o                         
  -6   1   7         79.75         66.41         7.99 o                         
  -5   1   7          0.11          3.00         1.90 o                         
  -4   1   7         73.91         83.74         7.51 o                         
  -3   1   7        921.69        895.01        15.50 o                         
  -2   1   7        393.37        407.66         9.38 o                         
  -1   1   7      11066.74      11050.18       159.39 o                         
   0   1   7        130.88        115.84         2.96 o                         
   1   1   7         16.29         11.55         1.69 o                         
   2   1   7        272.17        272.18         6.78 o                         
   3   1   7         12.58         11.51         1.75 o                         
   4   1   7        100.74         97.70         5.42 o                         
   5   1   7        224.16        217.85        12.39 o                         
   6   1   7          2.50          0.23         2.46 o                         
  -7   2   7          9.43          8.96         3.18 o                         
  -6   2   7         14.72          6.51         3.00 o                         
  -5   2   7         41.98         54.41         6.40 o                         
  -4   2   7         10.68          4.63         1.97 o                         
  -3   2   7         77.62         85.26         5.24 o                         
  -2   2   7         90.13         82.72         3.56 o                         
  -1   2   7        851.56        889.18        11.92 o                         
   0   2   7         51.38         39.64         2.41 o                         
   1   2   7        542.54        546.87        16.19 o                         
   2   2   7         19.17         15.43         2.22 o                         
   3   2   7         26.84         23.28         2.70 o                         
   4   2   7         14.80         12.31         1.88 o                         
   5   2   7        287.67        250.22        16.33 o                         
   6   2   7          2.39          4.91         2.90 o                         
  -6   3   7         11.36          9.38         3.41 o                         
  -5   3   7         88.35        100.01         8.80 o                         
  -4   3   7       1270.98       1252.52        23.77 o                         
  -3   3   7        178.04        164.22         7.63 o                         
  -2   3   7        285.93        283.35         7.94 o                         
  -1   3   7         19.50         18.03         1.56 o                         
   0   3   7          1.14          1.52         0.52 o                         
   1   3   7         34.02         34.18         2.91 o                         
   2   3   7         30.50         34.53         3.73 o                         
   3   3   7        215.31        209.92         6.95 o                         
   4   3   7         29.45         27.39         4.41 o                         
   5   3   7         42.41         44.67         7.13 o                         
   6   3   7         93.11         84.00        10.90 o                         
  -6   4   7          7.24         13.54         5.08 o                         
  -5   4   7        177.57        188.41        12.03 o                         
  -4   4   7        162.84        153.52         8.53 o                         
  -3   4   7        202.46        227.66         9.26 o                         
  -2   4   7         63.16         68.86         3.95 o                         
  -1   4   7         91.65        110.98         5.15 o                         
   0   4   7        481.75        478.46        16.02 o                         
   1   4   7        269.39        278.18         6.66 o                         
   2   4   7          0.21          0.64         1.27 o                         
   3   4   7         22.76         22.90         3.75 o                         
   4   4   7          0.70          1.15         1.73 o                         
   5   4   7          0.00          2.41         2.52 o                         
   6   4   7          0.26          2.95         2.83 o                         
  -6   5   7          5.67          5.30         3.41 o                         
  -5   5   7          2.82          4.15         2.61 o                         
  -4   5   7         55.88         59.17         5.49 o                         
  -3   5   7         37.50         29.59         3.32 o                         
  -2   5   7        250.24        262.19         8.80 o                         
  -1   5   7         74.62         49.69         3.85 o                         
   0   5   7        716.31        744.22        13.73 o                         
   1   5   7        268.54        252.03         7.68 o                         
   2   5   7        252.25        258.93        10.25 o                         
   3   5   7         59.24         73.13         6.27 o                         
   4   5   7          6.55          4.05         3.99 o                         
   5   5   7          0.17          3.87         2.57 o                         
   6   5   7         15.81         21.81         6.49 o                         
  -6   6   7         15.54         18.45         7.23 o                         
  -5   6   7          0.55          0.49         1.73 o                         
  -4   6   7         97.12         96.96         7.44 o                         
  -3   6   7         40.62         42.72         4.50 o                         
  -2   6   7          1.33          0.92         1.28 o                         
  -1   6   7          0.21         -0.66         0.66 o                         
   0   6   7        231.95        252.18         8.88 o                         
   1   6   7        104.44         97.01         5.36 o                         
   2   6   7        756.07        750.52        19.04 o                         
   3   6   7         80.92         77.34         6.32 o                         
   4   6   7         40.65         32.79         6.68 o                         
   5   6   7         85.52        100.36        12.24 o                         
   6   6   7          0.51          7.28         4.35 o                         
  -5   7   7         17.18         24.16         6.31 o                         
  -4   7   7        766.89        698.99        30.33 o                         
  -3   7   7          0.37         -0.43         2.06 o                         
  -2   7   7          6.40          5.01         2.35 o                         
  -1   7   7         12.49         10.77         2.64 o                         
   0   7   7        108.43        115.61         6.52 o                         
   1   7   7         38.29         38.87         4.68 o                         
   2   7   7          7.02          7.67         2.35 o                         
   3   7   7         30.60         34.70         4.60 o                         
   4   7   7          0.10          0.54         1.75 o                         
   5   7   7         25.52         22.48         4.99 o                         
  -5   8   7         63.95         61.76        20.84 o                         
  -4   8   7         43.76         54.81         8.77 o                         
  -3   8   7         51.67         61.24         7.01 o                         
  -2   8   7         66.00         61.39         6.97 o                         
  -1   8   7        242.34        231.27        12.75 o                         
   0   8   7        156.27        154.84         9.45 o                         
   1   8   7         24.09         18.81         5.20 o                         
   2   8   7        545.46        578.00        24.11 o                         
   3   8   7         14.55         10.70         3.52 o                         
   4   8   7         11.72         12.02         5.61 o                         
   5   8   7        111.27        135.90        14.28 o                         
  -4   9   7        182.22        164.78        16.88 o                         
  -3   9   7          0.52          0.59         2.19 o                         
  -2   9   7          0.62         -1.83         2.20 o                         
  -1   9   7        146.53        160.52        10.29 o                         
   0   9   7         12.45         10.01         5.32 o                         
   1   9   7          0.03         -0.44         1.94 o                         
   2   9   7        140.02        145.08        13.77 o                         
   3   9   7          2.11          1.85         2.59 o                         
   4   9   7          0.35         -2.60         2.74 o                         
  -4  10   7         22.00         15.27         7.23 o                         
  -3  10   7          1.17         -1.42         7.83 o                         
  -2  10   7         80.90         71.35         8.53 o                         
  -1  10   7        157.33        129.81        12.64 o                         
   0  10   7        119.57        109.69        10.54 o                         
   1  10   7         48.17         45.77         7.00 o                         
   2  10   7         10.58         20.71         5.08 o                         
   3  10   7          2.73          5.70         3.85 o                         
  -2  11   7         18.80          9.95        11.59 o                         
  -1  11   7         45.54         46.03         8.53 o                         
   0  11   7          0.02          1.34         2.35 o                         
   1  11   7         19.52         15.59         5.05 o                         
   2  11   7          1.69          1.84         3.56 o                         
   0  12   7          1.08          2.98         3.22 o                         
  -7   0   8         95.25        101.70        15.56 o                         
  -6   0   8         88.20         96.34        13.74 o                         
  -5   0   8        266.52        313.29        21.88 o                         
  -4   0   8         41.37         29.24         6.47 o                         
  -3   0   8         84.46         78.02         4.55 o                         
  -2   0   8       1089.08       1118.12        25.76 o                         
  -1   0   8       3343.60       3176.41        27.36 o                         
   0   0   8         13.16         10.73         1.50 o                         
   1   0   8       1547.96       1471.95        23.42 o                         
   2   0   8        870.62        915.49        17.88 o                         
   3   0   8        448.39        450.48        18.03 o                         
   4   0   8        544.60        553.37        18.87 o                         
   5   0   8        153.70        145.59        14.45 o                         
   6   0   8          1.48         10.24         7.75 o                         
  -7   1   8        181.83        189.94        15.16 o                         
  -6   1   8          5.43          2.47         2.16 o                         
  -5   1   8          3.57          2.54         2.21 o                         
  -4   1   8         56.59         53.27         5.73 o                         
  -3   1   8        288.29        291.12         8.96 o                         
  -2   1   8          1.06          0.65         0.43 o                         
  -1   1   8        505.44        499.49         7.53 o                         
   0   1   8         50.59         53.04         2.19 o                         
   1   1   8         61.61         64.07         2.76 o                         
   2   1   8        254.86        285.28         7.68 o                         
   3   1   8         25.84         24.38         2.32 o                         
   4   1   8         10.94         10.58         2.09 o                         
   5   1   8         54.02         54.24         8.77 o                         
   6   1   8          4.48         -0.34         2.00 o                         
  -7   2   8          0.01         -0.23         3.25 o                         
  -6   2   8          3.28          3.63         4.46 o                         
  -5   2   8        128.12        129.92        17.03 o                         
  -4   2   8        184.68        199.22         8.86 o                         
  -3   2   8          0.62          1.99         1.00 o                         
  -2   2   8         32.34         36.27         2.43 o                         
  -1   2   8         84.23         99.74         3.80 o                         
   0   2   8        399.33        411.51         9.33 o                         
   1   2   8       3142.64       3158.68        52.78 o                         
   2   2   8        557.38        613.76         9.83 o                         
   3   2   8        510.80        519.64        12.38 o                         
   4   2   8        689.20        675.20        14.41 o                         
   5   2   8          4.57          7.25         2.92 o                         
   6   2   8          7.82          3.01         2.60 o                         
  -6   3   8          0.72          2.44         2.23 o                         
  -5   3   8          3.62          3.59         2.72 o                         
  -4   3   8          2.50          1.12         1.43 o                         
  -3   3   8         75.80         90.36         5.65 o                         
  -2   3   8        539.95        543.15        10.43 o                         
  -1   3   8       1406.62       1444.40        18.34 o                         
   0   3   8        170.73        201.72         6.82 o                         
   1   3   8        309.26        322.12         8.92 o                         
   2   3   8         11.28          7.95         1.48 o                         
   3   3   8         52.24         57.21         4.30 o                         
   4   3   8         79.18         66.81         6.83 o                         
   5   3   8          0.38         -0.37         2.30 o                         
   6   3   8          3.29          2.96         3.23 o                         
  -6   4   8         32.64         31.10         5.73 o                         
  -5   4   8         14.67         11.98         2.99 o                         
  -4   4   8          2.34          0.97         2.29 o                         
  -3   4   8         20.66         27.21         3.87 o                         
  -2   4   8        703.37        687.31        13.42 o                         
  -1   4   8        472.51        486.58        12.12 o                         
   0   4   8        544.67        552.85        10.20 o                         
   1   4   8        157.37        162.22         6.44 o                         
   2   4   8        205.53        204.53         8.60 o                         
   3   4   8         25.56         28.04         3.41 o                         
   4   4   8         65.54         70.14         7.32 o                         
   5   4   8         44.84         41.35         5.84 o                         
   6   4   8          1.31         10.60         4.88 o                         
  -6   5   8          6.00          8.29         3.78 o                         
  -5   5   8         22.68         16.17         4.51 o                         
  -4   5   8        541.42        534.87        16.65 o                         
  -3   5   8          6.04          5.23         1.97 o                         
  -2   5   8        721.97        709.11        19.96 o                         
  -1   5   8        112.20        129.04         5.72 o                         
   0   5   8        310.58        325.45         8.98 o                         
   1   5   8        122.75        115.79         5.03 o                         
   2   5   8          0.02          0.59         1.22 o                         
   3   5   8          3.95          3.11         1.38 o                         
   4   5   8          0.28         -0.95         1.96 o                         
   5   5   8         67.35         56.84         7.43 o                         
   6   5   8         31.23         34.66         7.79 o                         
  -6   6   8         10.82          9.36         5.65 o                         
  -5   6   8         11.08         19.29         7.05 o                         
  -4   6   8        155.00        138.01         8.86 o                         
  -3   6   8        177.90        186.47         9.14 o                         
  -2   6   8         47.32         65.13         4.55 o                         
  -1   6   8          2.47          6.66         1.60 o                         
   0   6   8        100.74         84.84         5.13 o                         
   1   6   8        413.73        407.07        13.44 o                         
   2   6   8        395.07        384.65        14.57 o                         
   3   6   8         39.97         37.84         4.76 o                         
   4   6   8          3.03          4.34         2.76 o                         
   5   6   8        111.59        144.33        18.78 o                         
  -5   7   8          0.43          2.37         2.61 o                         
  -4   7   8        102.40        115.01         9.74 o                         
  -3   7   8          0.10          0.74         2.11 o                         
  -2   7   8         97.52        105.63         8.13 o                         
  -1   7   8          7.13          6.17         1.50 o                         
   0   7   8         27.52         27.18         3.06 o                         
   1   7   8        113.86        107.68         7.29 o                         
   2   7   8        164.06        151.09         9.14 o                         
   3   7   8         71.02         75.71         6.86 o                         
   4   7   8         30.13         31.29         6.03 o                         
   5   7   8         11.51          8.02         2.88 o                         
  -5   8   8          0.91          0.12         4.88 o                         
  -4   8   8         25.47         22.54        17.77 o                         
  -3   8   8         79.59         75.77         8.07 o                         
  -2   8   8          0.52          4.76         1.82 o                         
  -1   8   8        424.19        403.04        15.49 o                         
   0   8   8         33.03         31.83         5.21 o                         
   1   8   8         85.42         90.85         8.59 o                         
   2   8   8         74.09         66.35         7.04 o                         
   3   8   8          0.10          2.31         2.63 o                         
   4   8   8         89.90        103.65        13.94 o                         
   5   8   8         40.91         44.70         7.69 o                         
  -4   9   8         13.34         13.56         5.30 o                         
  -3   9   8         29.41         32.36         8.03 o                         
  -2   9   8         99.74        114.93         8.95 o                         
  -1   9   8         28.53         26.81         4.51 o                         
   0   9   8         19.73         22.24         4.51 o                         
   1   9   8          6.52          3.73         2.28 o                         
   2   9   8          0.07          3.51         2.87 o                         
   3   9   8         15.24         17.41         5.48 o                         
   4   9   8         11.83         12.25         5.42 o                         
  -3  10   8          1.82         10.46         4.86 o                         
  -2  10   8         39.03         32.12         7.54 o                         
  -1  10   8         65.34         62.22         7.90 o                         
   0  10   8         21.48         15.42         4.28 o                         
   1  10   8          7.25         10.35         4.41 o                         
   2  10   8          0.30          6.51         2.82 o                         
   3  10   8         17.12         17.52         5.50 o                         
  -2  11   8          3.77          1.84         3.83 o                         
  -1  11   8         39.62         36.70         7.66 o                         
   0  11   8          3.01          5.17         3.48 o                         
   1  11   8         23.59         36.20         6.82 o                         
   2  11   8         25.73         35.11         8.64 o                         
  -7   1   9         85.22         81.66        10.12 o                         
  -6   1   9         86.67         83.57         9.15 o                         
  -5   1   9         44.37         41.03         5.61 o                         
  -4   1   9        540.14        542.51        19.68 o                         
  -3   1   9        458.20        453.49        11.31 o                         
  -2   1   9       1515.96       1533.13        20.39 o                         
  -1   1   9       2909.68       2882.38        35.45 o                         
   0   1   9         41.39         28.01         1.71 o                         
   1   1   9          0.51          0.22         0.90 o                         
   2   1   9        107.51        117.99         4.68 o                         
   3   1   9          1.18          1.82         0.65 o                         
   4   1   9       1732.99       1744.80        23.80 o                         
   5   1   9        199.42        181.62        13.61 o                         
   6   1   9         57.15         59.61        11.44 o                         
  -7   2   9        425.66        464.28        23.67 o                         
  -6   2   9         22.46         12.83         6.47 o                         
  -5   2   9          1.99          4.26         2.60 o                         
  -4   2   9          7.14          4.97         2.76 o                         
  -3   2   9        102.99        121.32         6.30 o                         
  -2   2   9        931.90        968.13        13.00 o                         
  -1   2   9          0.38          0.09         0.79 o                         
   0   2   9         34.23         28.61         2.25 o                         
   1   2   9         74.45         64.57         3.67 o                         
   2   2   9         27.65         37.17         2.47 o                         
   3   2   9         42.41         38.53         3.06 o                         
   4   2   9       1045.92        996.74        20.42 o                         
   5   2   9         18.92         20.09         4.60 o                         
   6   2   9          1.04          5.44         3.94 o                         
  -6   3   9          7.45          8.99         3.09 o                         
  -5   3   9          6.60         10.93         3.70 o                         
  -4   3   9         45.08         55.95         4.96 o                         
  -3   3   9         61.29         63.58         4.80 o                         
  -2   3   9         16.52         13.18         1.69 o                         
  -1   3   9          2.51          2.34         0.52 o                         
   0   3   9          0.04          0.43         0.53 o                         
   1   3   9        264.94        250.51         8.00 o                         
   2   3   9         38.95         39.58         3.58 o                         
   3   3   9         60.47         60.46         5.32 o                         
   4   3   9          0.49          0.20         2.70 o                         
   5   3   9         39.31         33.38         6.00 o                         
   6   3   9         29.87         39.73         8.49 o                         
  -6   4   9          1.11          6.90         4.46 o                         
  -5   4   9        175.37        167.39        11.36 o                         
  -4   4   9        211.43        203.48        11.13 o                         
  -3   4   9        151.04        170.05         8.03 o                         
  -2   4   9         14.73         10.70         1.63 o                         
  -1   4   9        140.83        136.29         6.27 o                         
   0   4   9        149.59        149.98         6.17 o                         
   1   4   9        405.77        398.28        11.05 o                         
   2   4   9        265.52        258.34         9.76 o                         
   3   4   9          7.94          5.58         1.94 o                         
   4   4   9        323.13        269.96        17.73 o                         
   5   4   9          0.17          2.79         2.42 o                         
   6   4   9          2.56          4.24         3.61 o                         
  -6   5   9         15.51         29.51         8.90 o                         
  -5   5   9          4.08          2.75         1.70 o                         
  -4   5   9        111.36        110.35         7.60 o                         
  -3   5   9         10.44         11.99         1.98 o                         
  -2   5   9         81.98         81.21         4.80 o                         
  -1   5   9        210.19        205.87         7.12 o                         
   0   5   9        643.68        630.44        12.88 o                         
   1   5   9        340.37        326.33        12.02 o                         
   2   5   9        427.91        425.93        13.51 o                         
   3   5   9        131.41        124.87         7.74 o                         
   4   5   9          3.87          7.72         2.50 o                         
   5   5   9          3.14          4.03         2.89 o                         
   6   5   9          5.63          0.41         3.01 o                         
  -6   6   9         39.15         49.64        11.68 o                         
  -5   6   9         21.49         18.75         5.65 o                         
  -4   6   9         28.25         18.93         4.03 o                         
  -3   6   9         21.80         27.73         5.44 o                         
  -2   6   9          6.62          3.65         1.23 o                         
  -1   6   9         23.24         29.79         2.96 o                         
   0   6   9         57.34         58.90         4.34 o                         
   1   6   9       1008.19        995.65        20.94 o                         
   2   6   9        606.63        591.67        17.07 o                         
   3   6   9          0.15         -1.12         1.12 o                         
   4   6   9         10.07         13.64         3.57 o                         
   5   6   9         79.65         91.88         9.64 o                         
  -5   7   9          7.66          1.42         3.23 o                         
  -4   7   9          0.20         -1.51         4.27 o                         
  -3   7   9          7.43          5.69         3.64 o                         
  -2   7   9         26.79         21.82         3.61 o                         
  -1   7   9          0.74          2.16         2.32 o                         
   0   7   9        144.75        137.14         7.12 o                         
   1   7   9          9.22         12.20         3.29 o                         
   2   7   9         15.53         16.97         4.84 o                         
   3   7   9         61.37         65.99         6.44 o                         
   4   7   9         14.85         10.15         3.16 o                         
   5   7   9          3.49          6.69         2.96 o                         
  -5   8   9         76.29         63.55        10.56 o                         
  -4   8   9        119.49        131.39        13.48 o                         
  -3   8   9          5.69          2.67         2.76 o                         
  -2   8   9          1.56          5.67         2.10 o                         
  -1   8   9         27.74         29.67         4.01 o                         
   0   8   9         77.76         79.32         7.88 o                         
   1   8   9        189.05        179.64        12.32 o                         
   2   8   9        121.39        129.15        10.53 o                         
   3   8   9          0.98          0.65         1.92 o                         
   4   8   9         91.56        102.85        10.42 o                         
   5   8   9          2.72          0.55         2.69 o                         
  -4   9   9         36.59         48.56         8.99 o                         
  -3   9   9          0.49          0.29         3.68 o                         
  -2   9   9         40.78         41.29         5.21 o                         
  -1   9   9        120.15        110.62        10.10 o                         
   0   9   9          2.25         -1.64         2.82 o                         
   1   9   9         12.61         15.33         3.84 o                         
   2   9   9         77.10         79.32         8.99 o                         
   3   9   9          0.35          7.14         2.61 o                         
   4   9   9          9.69          0.90         3.49 o                         
  -3  10   9          1.97          4.94         3.89 o                         
  -2  10   9        101.09        109.87        12.85 o                         
  -1  10   9         21.43         18.80         4.95 o                         
   0  10   9         46.65         40.40         6.34 o                         
   1  10   9          6.97          3.55         3.42 o                         
   2  10   9          0.50         -1.57         1.85 o                         
   3  10   9          2.01          2.20         5.00 o                         
  -2  11   9          2.98          9.34         5.85 o                         
  -1  11   9          4.04          6.06         3.05 o                         
   0  11   9          0.62          5.68         3.63 o                         
   1  11   9          8.31         13.53         4.64 o                         
   2  11   9          0.53         -1.78         2.53 o                         
  -7   0  10        283.18        290.40        26.44 o                         
  -6   0  10          3.45          4.46         4.16 o                         
  -5   0  10        183.24        187.08        16.96 o                         
  -4   0  10          9.74         11.15         4.69 o                         
  -3   0  10        222.62        210.18         9.22 o                         
  -2   0  10        761.89        857.23        16.54 o                         
  -1   0  10        512.17        461.02        11.49 o                         
   0   0  10        141.46        125.26         5.57 o                         
   1   0  10        650.71        566.95        16.45 o                         
   2   0  10         18.79         32.56         3.56 o                         
   3   0  10        540.17        558.41        17.00 o                         
   4   0  10       7147.29       7155.21        69.42 o                         
   5   0  10         34.49         25.25         6.07 o                         
   6   0  10          1.73          2.78         2.99 o                         
  -7   1  10          4.13          2.32         3.46 o                         
  -6   1  10         17.30         16.95         4.84 o                         
  -5   1  10          6.52          4.73         1.96 o                         
  -4   1  10         12.42          8.25         3.18 o                         
  -3   1  10        241.13        244.69         7.09 o                         
  -2   1  10        296.80        332.51         7.24 o                         
  -1   1  10        235.37        244.68         5.77 o                         
   0   1  10         69.33         71.46         2.87 o                         
   1   1  10         52.41         62.71         3.01 o                         
   2   1  10        130.59        141.36         5.22 o                         
   3   1  10          9.75          7.06         1.43 o                         
   4   1  10        365.74        364.79        11.03 o                         
   5   1  10         90.24         91.80         9.77 o                         
   6   1  10          1.31         -4.66         4.66 o                         
  -6   2  10          0.96          4.79         2.83 o                         
  -5   2  10        323.88        336.06        16.58 o                         
  -4   2  10         20.07         21.79         3.23 o                         
  -3   2  10         17.77         22.48         2.93 o                         
  -2   2  10        241.18        241.34         6.59 o                         
  -1   2  10        251.81        278.32         5.96 o                         
   0   2  10        548.85        525.70         9.92 o                         
   1   2  10      14125.28      15615.07       194.61 o                         
   2   2  10        519.90        550.02        12.65 o                         
   3   2  10        652.67        632.08        16.58 o                         
   4   2  10        288.76        282.65        11.03 o                         
   5   2  10         31.34         41.92         7.04 o                         
   6   2  10          6.67          5.67         3.24 o                         
  -6   3  10          3.23          2.60         2.09 o                         
  -5   3  10         50.70         63.88         8.22 o                         
  -4   3  10          8.81          9.82         2.75 o                         
  -3   3  10         29.63         31.49         3.14 o                         
  -2   3  10       2461.45       2609.12        23.25 o                         
  -1   3  10        425.31        413.70         8.07 o                         
   0   3  10        205.36        203.01         6.77 o                         
   1   3  10        141.70        139.79         6.12 o                         
   2   3  10         19.31         19.42         2.59 o                         
   3   3  10         27.72         29.15         3.43 o                         
   4   3  10        202.69        191.04         9.44 o                         
   5   3  10          4.61          1.09         2.08 o                         
   6   3  10          0.53          0.22         3.00 o                         
  -6   4  10         17.55         10.33         3.48 o                         
  -5   4  10         48.85         49.55         6.37 o                         
  -4   4  10         12.67          4.26         2.37 o                         
  -3   4  10          1.64          1.46         1.10 o                         
  -2   4  10        432.19        419.07         9.92 o                         
  -1   4  10        334.27        341.49         7.52 o                         
   0   4  10        304.02        312.28         7.19 o                         
   1   4  10       6393.56       6666.81        71.96 o                         
   2   4  10        162.24        154.93         7.63 o                         
   3   4  10        109.02        125.20         7.48 o                         
   4   4  10        551.92        425.45        18.04 o                         
   5   4  10         43.79         33.98         5.37 o                         
   6   4  10          0.71          4.52         2.43 o                         
  -6   5  10          5.40         24.45         8.41 o                         
  -5   5  10          0.71         -2.58         2.58 o                         
  -4   5  10         23.59         25.39         3.69 o                         
  -3   5  10        122.66        119.71         7.00 o                         
  -2   5  10        497.56        538.19        12.15 o                         
  -1   5  10          0.61          0.69         0.95 o                         
   0   5  10        482.37        514.89        10.94 o                         
   1   5  10        253.33        239.66         9.45 o                         
   2   5  10          0.26          3.88         2.10 o                         
   3   5  10          3.18          2.98         1.97 o                         
   4   5  10         20.21         22.71         4.53 o                         
   5   5  10        108.57        120.37        14.51 o                         
   6   5  10          1.03         18.30         7.90 o                         
  -6   6  10         20.47         23.54         8.65 o                         
  -5   6  10         51.43         46.54         8.02 o                         
  -4   6  10          3.00          6.45         2.19 o                         
  -3   6  10         74.80         75.47         9.17 o                         
  -2   6  10          3.39          2.72         1.79 o                         
  -1   6  10         10.58         13.85         2.14 o                         
   0   6  10         41.61         36.08         3.93 o                         
   1   6  10        647.02        617.28        21.50 o                         
   2   6  10         80.07         89.08         7.96 o                         
   3   6  10          4.83          1.25         1.58 o                         
   4   6  10         28.73         58.89         7.28 o                         
   5   6  10         20.58         20.38         4.25 o                         
  -5   7  10          3.84          2.35         2.42 o                         
  -4   7  10         54.81         54.40         7.01 o                         
  -3   7  10         38.68         37.75         7.63 o                         
  -2   7  10         78.70         71.23         6.25 o                         
  -1   7  10         19.86         26.13         4.21 o                         
   0   7  10         76.67         78.09         6.41 o                         
   1   7  10        819.61        810.50        20.20 o                         
   2   7  10         76.83         77.08         6.68 o                         
   3   7  10         69.64         80.96         8.41 o                         
   4   7  10        201.06        229.16        15.09 o                         
   5   7  10         22.98         20.52         4.84 o                         
  -5   8  10          8.73          1.22         3.53 o                         
  -4   8  10        100.77         95.69        12.13 o                         
  -3   8  10         52.66         65.84         7.55 o                         
  -2   8  10        181.57        174.14        10.50 o                         
  -1   8  10        202.37        186.95        10.71 o                         
   0   8  10         14.37         17.73         3.68 o                         
   1   8  10       1379.09       1471.02        35.41 o                         
   2   8  10          0.02          2.91         2.09 o                         
   3   8  10          0.08          1.77         2.62 o                         
   4   8  10         41.91         56.10        10.20 o                         
  -4   9  10         13.32         12.34         4.93 o                         
  -3   9  10         20.86         15.93         4.55 o                         
  -2   9  10        661.81        696.15        22.40 o                         
  -1   9  10          4.96          1.03         1.63 o                         
   0   9  10         27.51         31.19         5.69 o                         
   1   9  10          7.71          9.81         2.81 o                         
   2   9  10          0.12          2.37         1.98 o                         
   3   9  10         14.16         14.76         5.41 o                         
   4   9  10         60.07         59.13        10.25 o                         
  -3  10  10          1.28          2.16         6.24 o                         
  -2  10  10          3.46          4.65         4.41 o                         
  -1  10  10          0.01          1.19         2.34 o                         
   0  10  10         16.16         16.63         4.53 o                         
   1  10  10         50.72         40.12         6.64 o                         
   2  10  10          0.16          2.32         2.83 o                         
   3  10  10         33.75         28.95         6.78 o                         
  -2  11  10         54.92         62.83        15.35 o                         
  -1  11  10          1.31          4.95         3.55 o                         
   0  11  10          0.46          4.26         3.53 o                         
   1  11  10         62.95         67.74         9.28 o                         
   2  11  10          9.87          7.86         3.98 o                         
  -7   1  11         20.28         24.79         6.06 o                         
  -6   1  11         17.13         21.13         4.91 o                         
  -5   1  11         14.96         11.74         3.16 o                         
  -4   1  11        533.86        519.41        27.10 o                         
  -3   1  11         21.59         18.94         1.93 o                         
  -2   1  11        618.68        734.23        11.21 o                         
  -1   1  11       1748.38       1778.99        16.23 o                         
   0   1  11         39.81         48.81         2.52 o                         
   1   1  11       1311.87       1408.67        17.46 o                         
   2   1  11         25.17         27.72         2.38 o                         
   3   1  11          2.96          2.52         1.14 o                         
   4   1  11         15.75         12.76         3.13 o                         
   5   1  11         37.71         41.27         6.87 o                         
   6   1  11        158.41        222.65        21.81 o                         
  -6   2  11         34.16         27.71         5.11 o                         
  -5   2  11          4.98          4.10         1.83 o                         
  -4   2  11          6.66          7.87         2.00 o                         
  -3   2  11        114.43        131.52         4.84 o                         
  -2   2  11       4128.86       4508.75        55.99 o                         
  -1   2  11          7.83          4.31         0.89 o                         
   0   2  11         17.57         14.09         1.77 o                         
   1   2  11       5760.46       6454.82        60.82 o                         
   2   2  11         54.54         60.09         3.90 o                         
   3   2  11         73.54         70.89         4.57 o                         
   4   2  11       3299.28       3166.88        37.85 o                         
   5   2  11          1.80          7.65         2.99 o                         
   6   2  11          1.24          0.23         4.61 o                         
  -6   3  11          7.19          3.52         2.37 o                         
  -5   3  11        456.21        467.34        19.46 o                         
  -4   3  11         23.68         28.65         3.63 o                         
  -3   3  11          1.54          2.16         1.08 o                         
  -2   3  11         77.43         83.15         4.17 o                         
  -1   3  11         29.06         30.38         3.54 o                         
   0   3  11         57.71         54.28         3.57 o                         
   1   3  11       2224.01       2308.81        36.85 o                         
   2   3  11         12.00          9.51         2.12 o                         
   3   3  11         17.14         13.81         2.23 o                         
   4   3  11          5.15          2.37         1.53 o                         
   5   3  11         22.26         22.88         5.04 o                         
   6   3  11          0.17          0.99         4.19 o                         
  -6   4  11          8.48          9.41         3.70 o                         
  -5   4  11         11.34         10.11         2.97 o                         
  -4   4  11         71.91         76.23         5.97 o                         
  -3   4  11         98.35        112.19         6.53 o                         
  -2   4  11         64.08         85.67         4.51 o                         
  -1   4  11        183.64        207.57         5.24 o                         
   0   4  11          0.02          0.11         0.71 o                         
   1   4  11       4717.49       4885.58        40.17 o                         
   2   4  11        175.19        179.30         8.34 o                         
   3   4  11         85.09         72.07         6.29 o                         
   4   4  11        112.23         51.11         6.39 o                         
   5   4  11          8.82          5.82         2.95 o                         
   6   4  11          9.69          9.82         3.72 o                         
  -6   5  11         16.17         23.46         9.24 o                         
  -5   5  11        309.70        302.42        20.90 o                         
  -4   5  11          0.28          0.91         1.60 o                         
  -3   5  11          0.00         -0.29         1.97 o                         
  -2   5  11        315.09        375.77        10.01 o                         
  -1   5  11        243.15        237.28         6.64 o                         
   0   5  11        346.46        350.92        10.85 o                         
   1   5  11         47.97         48.91         4.29 o                         
   2   5  11        502.00        528.14        15.25 o                         
   3   5  11        160.88        159.88         9.08 o                         
   4   5  11          3.34          1.12         2.59 o                         
   5   5  11         16.01         22.30         4.91 o                         
   6   5  11          2.92          6.56         3.50 o                         
  -6   6  11         22.99         29.52        10.26 o                         
  -5   6  11         17.42         23.39         6.16 o                         
  -4   6  11          3.75          2.29         1.59 o                         
  -3   6  11         37.49         40.86         6.03 o                         
  -2   6  11         65.33         74.71         6.91 o                         
  -1   6  11         26.94         38.74         4.99 o                         
   0   6  11         11.35          9.15         1.70 o                         
   1   6  11       2438.83       2374.01        34.91 o                         
   2   6  11        220.26        219.50        10.54 o                         
   3   6  11         35.50         34.81         4.62 o                         
   4   6  11         14.69         24.37         5.68 o                         
   5   6  11         22.03         31.65         6.03 o                         
  -5   7  11         92.61         73.38        13.62 o                         
  -4   7  11         40.43         47.71         6.59 o                         
  -3   7  11          0.55          2.88         2.17 o                         
  -2   7  11         75.56         62.20         5.85 o                         
  -1   7  11          5.47          6.15         2.02 o                         
   0   7  11         76.65         60.08         6.65 o                         
   1   7  11        210.61        217.05        12.87 o                         
   2   7  11         64.49         68.74         6.34 o                         
   3   7  11         66.06         53.10         5.93 o                         
   4   7  11          6.65         18.04         4.35 o                         
   5   7  11         10.16         14.39         4.79 o                         
  -5   8  11         80.22         64.79        16.99 o                         
  -4   8  11        132.90        128.56        13.60 o                         
  -3   8  11          3.63         -0.05         1.84 o                         
  -2   8  11        285.08        252.84        12.64 o                         
  -1   8  11          1.43          5.11         2.10 o                         
   0   8  11         23.43         14.15         3.58 o                         
   1   8  11         93.85        102.26         9.42 o                         
   2   8  11         15.22         19.33         4.30 o                         
   3   8  11         27.47         33.98         8.01 o                         
   4   8  11        587.54        734.76        33.72 o                         
  -4   9  11         21.78         34.39         7.81 o                         
  -3   9  11          4.19          5.10         2.80 o                         
  -2   9  11        116.48        128.04         9.65 o                         
  -1   9  11          7.23          7.35         2.81 o                         
   0   9  11          5.95          9.47         3.50 o                         
   1   9  11         77.94         69.61         8.20 o                         
   2   9  11         27.02         27.95         5.12 o                         
   3   9  11          3.24          1.63         4.53 o                         
   4   9  11          2.44          6.00         4.01 o                         
  -3  10  11         11.60         11.87         4.28 o                         
  -2  10  11          0.48         -0.07         2.10 o                         
  -1  10  11         46.55         41.45         6.78 o                         
   0  10  11         17.69         12.65         3.98 o                         
   1  10  11        160.61        163.54        13.70 o                         
   2  10  11          0.04         -0.74         3.26 o                         
   3  10  11         38.15         29.66        16.25 o                         
  -2  11  11        557.76        628.48        40.28 o                         
  -1  11  11         26.54         21.13         6.70 o                         
   0  11  11          1.14          2.16         2.17 o                         
   1  11  11          3.08         15.48         5.26 o                         
   2  11  11          4.30          2.89         2.58 o                         
  -6   0  12         44.45         55.32        10.82 o                         
  -5   0  12          0.20          0.51         3.58 o                         
  -4   0  12          3.30          6.90         2.99 o                         
  -3   0  12        612.95        659.20        16.30 o                         
  -2   0  12       2201.67       2278.04        29.34 o                         
  -1   0  12         18.79         14.78         2.16 o                         
   0   0  12         85.14         73.19         5.56 o                         
   1   0  12         53.71         43.32         3.73 o                         
   2   0  12         86.78         67.88         5.26 o                         
   3   0  12        465.34        497.94        16.71 o                         
   4   0  12         12.45          6.84         4.53 o                         
   5   0  12          0.00         -0.21         2.93 o                         
   6   0  12          1.92          8.56         7.75 o                         
  -6   1  12         10.28          7.19         3.16 o                         
  -5   1  12        163.46        173.75        11.81 o                         
  -4   1  12          6.93          4.58         2.37 o                         
  -3   1  12        155.24        170.15         8.32 o                         
  -2   1  12       2309.59       2517.51        38.87 o                         
  -1   1  12         56.03         61.35         3.16 o                         
   0   1  12        182.55        186.17         5.17 o                         
   1   1  12        333.22        346.41         7.53 o                         
   2   1  12         58.45         57.31         3.50 o                         
   3   1  12          9.40          6.76         1.37 o                         
   4   1  12         10.22          7.40         2.00 o                         
   5   1  12         74.38         61.56        10.07 o                         
   6   1  12          1.34          9.63         6.12 o                         
  -6   2  12         11.27          8.63         2.96 o                         
  -5   2  12         46.69         53.61         8.03 o                         
  -4   2  12          4.55          2.17         1.17 o                         
  -3   2  12         97.85        108.15         4.67 o                         
  -2   2  12         54.26         59.33         3.36 o                         
  -1   2  12        288.40        289.97         6.40 o                         
   0   2  12        500.09        495.09         8.35 o                         
   1   2  12       2104.50       2257.12        18.32 o                         
   2   2  12        619.80        637.07        15.04 o                         
   3   2  12        556.65        547.78        11.96 o                         
   4   2  12          1.80          1.42         1.25 o                         
   5   2  12         65.29         73.50         7.79 o                         
   6   2  12          0.41          8.05         5.54 o                         
  -6   3  12          4.83          6.94         3.04 o                         
  -5   3  12         11.43          9.21         2.99 o                         
  -4   3  12          6.34          3.42         1.75 o                         
  -3   3  12          6.09          8.58         2.02 o                         
  -2   3  12       2801.55       3080.49        53.18 o                         
  -1   3  12         25.63         27.77         2.80 o                         
   0   3  12        104.47         96.63         4.91 o                         
   1   3  12        360.93        366.13        10.03 o                         
   2   3  12         13.12         12.71         2.17 o                         
   3   3  12         19.83         21.40         3.01 o                         
   4   3  12         56.30         54.54         5.26 o                         
   5   3  12          5.74          7.34         2.76 o                         
   6   3  12          0.42          6.06         3.84 o                         
  -6   4  12          1.41          2.99         2.91 o                         
  -5   4  12          0.00         -1.44         1.83 o                         
  -4   4  12         31.62         32.05         3.94 o                         
  -3   4  12          1.02          2.78         1.09 o                         
  -2   4  12        387.65        473.34        10.65 o                         
  -1   4  12        145.24        140.00         6.91 o                         
   0   4  12         87.85         82.59         4.86 o                         
   1   4  12       1953.67       1858.39        24.45 o                         
   2   4  12        219.72        226.55         9.47 o                         
   3   4  12        101.74        119.11         8.28 o                         
   4   4  12         27.57         42.66         5.62 o                         
   5   4  12         61.78         55.63         7.37 o                         
   6   4  12          2.86          3.76         2.73 o                         
  -6   5  12          0.50         -0.14         2.12 o                         
  -5   5  12       1449.89       1456.91        42.25 o                         
  -4   5  12          0.74          1.73         2.13 o                         
  -3   5  12        276.42        263.35        12.96 o                         
  -2   5  12          0.26         -1.86         1.86 o                         
  -1   5  12         75.05         84.23         5.73 o                         
   0   5  12        590.99        592.57        10.96 o                         
   1   5  12        470.79        472.56        13.25 o                         
   2   5  12          2.32          3.62         1.66 o                         
   3   5  12          3.47          4.68         1.90 o                         
   4   5  12          7.08          2.03         1.42 o                         
   5   5  12         84.54         78.18         9.09 o                         
  -6   6  12         19.33         48.66        11.94 o                         
  -5   6  12         83.24         75.69        10.00 o                         
  -4   6  12         12.62         12.08         3.51 o                         
  -3   6  12          1.36          2.52         2.33 o                         
  -2   6  12          0.00         -0.29         1.54 o                         
  -1   6  12          4.32          3.60         1.69 o                         
   0   6  12          1.44          2.75         1.03 o                         
   1   6  12          0.81         -0.16         1.25 o                         
   2   6  12         10.84          7.02         3.05 o                         
   3   6  12          0.15          2.20         2.00 o                         
   4   6  12         17.32         24.63         6.52 o                         
   5   6  12          0.84          4.13         3.02 o                         
  -5   7  12        435.28        470.40        34.16 o                         
  -4   7  12         31.81         43.91         6.38 o                         
  -3   7  12        100.41        111.25         9.27 o                         
  -2   7  12        194.29        152.31         9.18 o                         
  -1   7  12        112.39        111.39         7.92 o                         
   0   7  12        118.34        123.18         9.70 o                         
   1   7  12        110.47        109.34         9.13 o                         
   2   7  12         54.45         51.91         6.48 o                         
   3   7  12         61.38         71.28         8.12 o                         
   4   7  12         56.62         54.02         8.76 o                         
   5   7  12         27.14         21.14         5.22 o                         
  -5   8  12          9.27          7.76         4.60 o                         
  -4   8  12         85.22         97.24         9.84 o                         
  -3   8  12         15.54         19.16         5.82 o                         
  -2   8  12         88.16         90.09         7.54 o                         
  -1   8  12         84.16         71.10         6.67 o                         
   0   8  12          0.04          1.84         1.58 o                         
   1   8  12        203.53        189.79        13.05 o                         
   2   8  12          4.24          7.28         2.45 o                         
   3   8  12          0.00          1.02         2.32 o                         
   4   8  12        269.53        351.39        35.00 o                         
  -4   9  12          2.40          6.38         5.03 o                         
  -3   9  12          7.61         10.36         3.89 o                         
  -2   9  12        276.39        239.36        13.20 o                         
  -1   9  12         61.52         73.27         8.73 o                         
   0   9  12         27.13         23.66         5.23 o                         
   1   9  12          2.35          2.23         2.50 o                         
   2   9  12          4.36          7.54         2.79 o                         
   3   9  12         16.74         15.72         8.86 o                         
   4   9  12         32.27         41.44         9.09 o                         
  -3  10  12          2.68          3.80         3.36 o                         
  -2  10  12        330.00        325.43        22.16 o                         
  -1  10  12          3.77          4.33         3.71 o                         
   0  10  12         14.51         19.44         4.50 o                         
   1  10  12          2.27          0.41         3.33 o                         
   2  10  12          3.12          3.13         2.86 o                         
   3  10  12        102.16        111.83        20.09 o                         
  -2  11  12          5.00          7.63         6.49 o                         
  -1  11  12          0.82         -2.27         2.27 o                         
   0  11  12          0.63         -1.12         2.74 o                         
   1  11  12         38.97         46.78         8.06 o                         
   2  11  12          0.47          3.81         2.49 o                         
  -6   1  13          2.97          8.95         3.20 o                         
  -5   1  13         14.76         12.23         2.92 o                         
  -4   1  13        322.51        336.80        14.77 o                         
  -3   1  13        198.43        217.76         6.65 o                         
  -2   1  13       6041.22       6055.88        37.80 o                         
  -1   1  13        699.83        689.90        10.97 o                         
   0   1  13        329.87        347.95         7.42 o                         
   1   1  13        514.10        514.14        10.19 o                         
   2   1  13         19.13         18.18         1.97 o                         
   3   1  13          0.71          0.77         1.02 o                         
   4   1  13        226.47        223.90        10.11 o                         
   5   1  13          0.08          0.17         2.44 o                         
   6   1  13        342.21        361.55        40.52 o                         
  -6   2  13          9.12          7.01         3.15 o                         
  -5   2  13          2.48          4.22         2.85 o                         
  -4   2  13          4.33          5.01         1.51 o                         
  -3   2  13         21.47         22.76         4.12 o                         
  -2   2  13         61.94         63.90         3.66 o                         
  -1   2  13          9.27          8.82         1.14 o                         
   0   2  13          2.12          2.74         0.70 o                         
   1   2  13        603.77        641.32        10.18 o                         
   2   2  13         28.56         28.26         2.80 o                         
   3   2  13         24.60         21.11         2.68 o                         
   4   2  13        919.45        851.95        20.25 o                         
   5   2  13         16.39         15.77         3.51 o                         
   6   2  13         10.52         10.22         7.29 o                         
  -6   3  13          2.71          3.54         2.79 o                         
  -5   3  13        640.74        624.89        30.30 o                         
  -4   3  13          0.08         -0.67         1.59 o                         
  -3   3  13         14.86         14.48         2.23 o                         
  -2   3  13         18.57         19.95         1.94 o                         
  -1   3  13          5.08          5.13         1.61 o                         
   0   3  13         59.07         62.48         4.10 o                         
   1   3  13         11.27         11.93         1.50 o                         
   2   3  13         11.08         19.21         2.88 o                         
   3   3  13         31.04         31.10         3.56 o                         
   4   3  13         21.54         20.81         3.44 o                         
   5   3  13          6.07          1.36         2.69 o                         
   6   3  13        130.95        162.07        15.79 o                         
  -6   4  13         43.59         47.61         8.50 o                         
  -5   4  13        121.03        147.43        14.98 o                         
  -4   4  13          8.22         13.88         4.07 o                         
  -3   4  13         42.43         43.56         4.22 o                         
  -2   4  13        123.56        131.08         5.61 o                         
  -1   4  13        125.22        116.78         6.37 o                         
   0   4  13        104.71         92.58         6.48 o                         
   1   4  13         72.00         73.68         4.98 o                         
   2   4  13         38.07         36.18         3.70 o                         
   3   4  13        125.87        122.17         8.66 o                         
   4   4  13         16.99         15.58         3.30 o                         
   5   4  13         35.86         41.08         6.80 o                         
   6   4  13         21.42         20.65         6.20 o                         
  -6   5  13          7.29          1.68         4.53 o                         
  -5   5  13          1.64          0.78         3.10 o                         
  -4   5  13         16.59         14.48         3.50 o                         
  -3   5  13          3.10          3.22         3.05 o                         
  -2   5  13         53.69         61.77         5.24 o                         
  -1   5  13        101.82        103.01         6.44 o                         
   0   5  13        149.08        153.66         8.95 o                         
   1   5  13          0.78          2.97         1.29 o                         
   2   5  13        449.21        466.77        14.64 o                         
   3   5  13        128.86        115.76         7.97 o                         
   4   5  13         27.57         23.13         4.85 o                         
   5   5  13         31.21         20.45         5.70 o                         
  -5   6  13        115.43        153.48        14.12 o                         
  -4   6  13         18.49         17.05         3.86 o                         
  -3   6  13         64.95         59.90        11.34 o                         
  -2   6  13          0.59          0.25         1.08 o                         
  -1   6  13         17.24         14.83         4.23 o                         
   0   6  13        246.04        265.52        10.68 o                         
   1   6  13        183.11        194.39        11.77 o                         
   2   6  13         20.21         18.84         3.05 o                         
   3   6  13         58.77         45.04         5.51 o                         
   4   6  13         65.33         75.43         8.45 o                         
   5   6  13          0.15          2.71         2.55 o                         
  -5   7  13        340.22        316.27        28.18 o                         
  -4   7  13         19.33         16.70         4.15 o                         
  -3   7  13         36.78         32.28         5.37 o                         
  -2   7  13         18.58         10.95         2.50 o                         
  -1   7  13          9.68         12.06         3.16 o                         
   0   7  13          0.30          0.22         2.63 o                         
   1   7  13          0.14         -1.00         2.19 o                         
   2   7  13         94.48         78.48         8.25 o                         
   3   7  13         34.26         38.03         5.85 o                         
   4   7  13          1.59          3.17         3.92 o                         
   5   7  13         31.98         23.86         6.49 o                         
  -5   8  13         12.45          9.19         6.17 o                         
  -4   8  13         57.14         63.82         7.91 o                         
  -3   8  13          6.39          6.18         2.02 o                         
  -2   8  13          0.01         -0.17         1.92 o                         
  -1   8  13          0.24          4.36         2.83 o                         
   0   8  13          7.14          1.24         3.93 o                         
   1   8  13        440.32        428.74        23.43 o                         
   2   8  13          7.87          5.31         3.68 o                         
   3   8  13         20.99         11.83         3.70 o                         
   4   8  13        132.60        167.27        16.65 o                         
  -4   9  13          5.80          0.30         7.44 o                         
  -3   9  13          3.36          6.53         3.63 o                         
  -2   9  13         35.95         30.75         5.47 o                         
  -1   9  13          0.03          2.47         2.42 o                         
   0   9  13         52.70         58.74         7.73 o                         
   1   9  13          0.31          1.77         4.27 o                         
   2   9  13          7.39          9.85         6.38 o                         
   3   9  13          0.50          2.11         2.92 o                         
   4   9  13          0.14          8.40         5.16 o                         
  -3  10  13         31.11         20.73         6.23 o                         
  -2  10  13         69.63         71.27        10.89 o                         
  -1  10  13         28.44         29.75         6.05 o                         
   0  10  13         15.83          8.66         3.76 o                         
   1  10  13         10.16         17.66         7.01 o                         
   2  10  13          3.40          3.74         2.40 o                         
   3  10  13        132.66        158.22        17.08 o                         
  -2  11  13         66.33         87.21        15.57 o                         
  -1  11  13         15.59         16.57         4.90 o                         
   0  11  13          1.76          2.35         3.32 o                         
   1  11  13          1.04         -1.81         3.58 o                         
  -6   0  14        150.96        173.13        24.83 o                         
  -5   0  14          0.75         -0.37         4.21 o                         
  -4   0  14         34.22         43.05         8.14 o                         
  -3   0  14        822.41        896.70        20.54 o                         
  -2   0  14        597.69        689.75        18.89 o                         
  -1   0  14          0.08          0.19         0.89 o                         
   0   0  14          7.35          8.13         1.81 o                         
   1   0  14         90.78         96.95         6.17 o                         
   2   0  14        164.50        143.73         8.11 o                         
   3   0  14       1233.06       1339.25        28.17 o                         
   4   0  14         12.15         11.29         3.30 o                         
   5   0  14          4.16          4.19         3.59 o                         
   6   0  14         83.92        123.61        24.19 o                         
  -6   1  14          1.72          2.29         3.15 o                         
  -5   1  14          0.21          4.04         2.06 o                         
  -4   1  14          7.27          4.81         2.38 o                         
  -3   1  14         21.50         19.56         2.02 o                         
  -2   1  14         29.44         26.64         2.28 o                         
  -1   1  14         19.57         19.82         1.90 o                         
   0   1  14        340.38        369.99         7.90 o                         
   1   1  14         61.15         59.01         3.35 o                         
   2   1  14         21.48         27.09         2.51 o                         
   3   1  14          1.59          1.30         1.09 o                         
   4   1  14         43.28         49.14         4.97 o                         
   5   1  14         52.79         32.74         7.35 o                         
   6   1  14         32.46         52.01        10.98 o                         
  -6   2  14         49.50         45.56         7.12 o                         
  -5   2  14        240.98        226.22        13.59 o                         
  -4   2  14         39.13         48.07         5.76 o                         
  -3   2  14        149.32        153.49         7.05 o                         
  -2   2  14         13.56         11.47         1.39 o                         
  -1   2  14        132.09        129.61         4.55 o                         
   0   2  14        464.78        471.93         9.62 o                         
   1   2  14       1029.66       1067.49        13.74 o                         
   2   2  14        522.09        532.87        10.80 o                         
   3   2  14        891.96        860.25        18.82 o                         
   4   2  14         55.06         71.60         5.97 o                         
   5   2  14         66.58         77.91         8.11 o                         
   6   2  14        206.90        242.38        23.71 o                         
  -6   3  14          0.73          3.63         4.81 o                         
  -5   3  14         26.03         29.59         5.32 o                         
  -4   3  14          3.72         -0.40         1.12 o                         
  -3   3  14         43.54         43.66         4.10 o                         
  -2   3  14         62.22         61.27         3.65 o                         
  -1   3  14         13.89          8.19         1.45 o                         
   0   3  14          9.10          6.44         1.05 o                         
   1   3  14        181.71        183.96         5.26 o                         
   2   3  14          2.91          1.67         1.14 o                         
   3   3  14          7.33         10.49         3.42 o                         
   4   3  14         23.84         24.02         3.43 o                         
   5   3  14          6.79          4.96         2.59 o                         
   6   3  14         18.73         33.47         7.53 o                         
  -6   4  14          2.28          1.92         3.86 o                         
  -5   4  14        139.41        141.79        17.75 o                         
  -4   4  14         63.97         51.78         5.90 o                         
  -3   4  14         21.93         26.48         3.85 o                         
  -2   4  14        213.22        239.57        10.33 o                         
  -1   4  14          3.99          3.29         1.34 o                         
   0   4  14         32.49         30.61         3.06 o                         
   1   4  14        262.30        238.81         8.94 o                         
   2   4  14        184.40        177.85         9.94 o                         
   3   4  14         75.84         91.00         6.89 o                         
   4   4  14        152.48        170.07         9.83 o                         
   5   4  14         78.95         84.94         9.20 o                         
   6   4  14        298.02        287.47        21.49 o                         
  -6   5  14         24.90         31.42         7.25 o                         
  -5   5  14         98.48        108.73        11.65 o                         
  -4   5  14          1.76          2.54         2.70 o                         
  -3   5  14        256.33        259.73        15.25 o                         
  -2   5  14         52.15         56.70         5.05 o                         
  -1   5  14        200.62        200.05         9.18 o                         
   0   5  14        304.97        325.33        10.86 o                         
   1   5  14         14.52         13.63         2.22 o                         
   2   5  14          2.46          5.43         2.89 o                         
   3   5  14          9.35          5.89         2.52 o                         
   4   5  14         39.79         26.57         7.73 o                         
   5   5  14         44.45         45.56         6.86 o                         
  -5   6  14        126.51        115.31        12.34 o                         
  -4   6  14          8.07          5.33         2.06 o                         
  -3   6  14         43.18         50.43         6.61 o                         
  -2   6  14          0.69          0.60         1.55 o                         
  -1   6  14          2.44          2.80         1.65 o                         
   0   6  14        349.27        343.17        15.53 o                         
   1   6  14        148.58        138.35         9.90 o                         
   2   6  14          2.70          0.27         2.18 o                         
   3   6  14          8.40         18.15         3.32 o                         
   4   6  14          4.00          7.81         3.59 o                         
   5   6  14         21.82         29.10         9.55 o                         
  -5   7  14         30.60         36.64         7.20 o                         
  -4   7  14         11.93         13.65         3.50 o                         
  -3   7  14        182.70        175.43        11.79 o                         
  -2   7  14          6.63          7.57         2.56 o                         
  -1   7  14        203.35        212.44        11.23 o                         
   0   7  14         95.96         92.67         9.63 o                         
   1   7  14        462.35        462.35        25.56 o                         
   2   7  14         43.09         41.95         6.15 o                         
   3   7  14         73.36         73.55         8.19 o                         
   4   7  14         36.34         25.61         6.33 o                         
   5   7  14         21.76         18.51         6.36 o                         
  -4   8  14         44.36         43.82         6.64 o                         
  -3   8  14          3.88          1.74         3.54 o                         
  -2   8  14        199.73        184.05        11.10 o                         
  -1   8  14         28.98         29.82         5.49 o                         
   0   8  14         87.62        100.90         9.70 o                         
   1   8  14         21.74         18.97         5.91 o                         
   2   8  14          0.43          4.89         2.78 o                         
   3   8  14         58.27         70.57         8.31 o                         
   4   8  14         47.35         63.05        10.76 o                         
  -4   9  14          5.57         16.20         8.51 o                         
  -3   9  14         53.20         43.24         7.86 o                         
  -2   9  14         61.28         57.65        11.96 o                         
  -1   9  14         92.55        101.41        10.24 o                         
   0   9  14         54.23         55.24         7.59 o                         
   1   9  14         22.66         16.65         5.39 o                         
   2   9  14         14.24         12.90         3.92 o                         
   3   9  14         26.88         22.38         4.97 o                         
  -3  10  14         21.13         12.86        13.50 o                         
  -2  10  14        149.75        161.00        16.26 o                         
  -1  10  14          3.34          5.32         3.60 o                         
   0  10  14          8.98         11.32         4.07 o                         
   1  10  14         25.05         16.98         7.18 o                         
   2  10  14         14.17         24.17         6.08 o                         
   3  10  14         94.82        119.79        15.32 o                         
  -1  11  14          0.01          4.72         3.50 o                         
   0  11  14          6.70          3.95         4.14 o                         
   1  11  14         26.43         26.72         6.51 o                         
  -6   1  15         11.65         11.04         4.46 o                         
  -5   1  15          8.31          2.79         2.46 o                         
  -4   1  15         96.89         98.95         8.24 o                         
  -3   1  15        461.82        496.98        11.61 o                         
  -2   1  15       1812.02       1821.26        20.26 o                         
  -1   1  15         89.31         91.48         4.30 o                         
   0   1  15        657.64        689.07        11.18 o                         
   1   1  15        250.36        252.40         7.12 o                         
   2   1  15         58.26         52.57         3.51 o                         
   3   1  15        167.95        158.59         6.96 o                         
   4   1  15        119.87        111.28         7.40 o                         
   5   1  15         13.41         12.68         5.05 o                         
   6   1  15         53.15         42.92        13.44 o                         
  -6   2  15         13.74          8.59         3.32 o                         
  -5   2  15         31.72         36.54         5.77 o                         
  -4   2  15          0.83          0.10         1.34 o                         
  -3   2  15        117.58        135.65         6.46 o                         
  -2   2  15         25.00         28.54         2.59 o                         
  -1   2  15          4.17          4.07         0.81 o                         
   0   2  15        119.45        123.00         4.22 o                         
   1   2  15        404.93        435.44         9.11 o                         
   2   2  15          8.55          7.25         1.41 o                         
   3   2  15       2336.91       2191.22        33.58 o                         
   4   2  15        275.49        251.52        11.35 o                         
   5   2  15         22.41         23.88         4.70 o                         
   6   2  15         25.57         15.76         7.01 o                         
  -6   3  15         21.46         24.97         5.89 o                         
  -5   3  15          5.50          6.58         2.50 o                         
  -4   3  15         48.39         52.73         5.00 o                         
  -3   3  15         61.66         57.62         4.71 o                         
  -2   3  15          1.20          1.39         1.19 o                         
  -1   3  15        201.07        199.56         7.96 o                         
   0   3  15        229.41        221.08         7.93 o                         
   1   3  15          8.86         10.23         1.36 o                         
   2   3  15         45.23         47.44         4.34 o                         
   3   3  15         98.10         88.02         6.32 o                         
   4   3  15         23.55         22.98         3.78 o                         
   5   3  15          1.61          1.87         3.34 o                         
   6   3  15        262.57        308.85        31.51 o                         
  -6   4  15         42.31         29.54         6.02 o                         
  -5   4  15         25.02         17.00         5.16 o                         
  -4   4  15          3.72          6.45         2.63 o                         
  -3   4  15          9.44          6.72         2.29 o                         
  -2   4  15         89.46        102.58         6.27 o                         
  -1   4  15         30.85         31.73         3.38 o                         
   0   4  15         62.36         56.42         5.46 o                         
   1   4  15          9.06          4.28         1.48 o                         
   2   4  15          0.01          0.34         1.40 o                         
   3   4  15         98.72         55.71         5.36 o                         
   4   4  15          1.91         -0.28         1.55 o                         
   5   4  15         55.84         57.44         7.72 o                         
  -6   5  15          7.53         13.25         4.84 o                         
  -5   5  15         61.90         72.88         9.70 o                         
  -4   5  15         58.14         68.31         8.94 o                         
  -3   5  15          4.85          4.20         4.13 o                         
  -2   5  15          0.52          1.43         1.50 o                         
  -1   5  15          2.56         -0.16         1.54 o                         
   0   5  15        565.58        554.78        14.32 o                         
   1   5  15         98.28        106.46         8.31 o                         
   2   5  15        286.35        296.31        15.13 o                         
   3   5  15         81.64         62.92         6.02 o                         
   4   5  15         84.14         79.16         8.33 o                         
   5   5  15         33.90         32.13         6.05 o                         
  -5   6  15         37.97         40.37         7.56 o                         
  -4   6  15          7.08          6.59         2.37 o                         
  -3   6  15         21.52         16.36         4.77 o                         
  -2   6  15          0.10          1.38         1.33 o                         
  -1   6  15          1.02          2.21         1.51 o                         
   0   6  15        929.93        900.46        25.45 o                         
   1   6  15        172.83        145.95        10.31 o                         
   2   6  15         13.18          8.20         3.19 o                         
   3   6  15         10.10          1.38         1.96 o                         
   4   6  15         19.57         29.29         5.59 o                         
   5   6  15          3.49          7.34         5.31 o                         
  -5   7  15         14.45         14.27         5.07 o                         
  -4   7  15          2.50          5.42         3.28 o                         
  -3   7  15        167.21        155.49        11.18 o                         
  -2   7  15         10.62         12.92         3.09 o                         
  -1   7  15          7.90          8.53         2.50 o                         
   0   7  15        148.07        139.98        10.83 o                         
   1   7  15         37.04         29.61         5.40 o                         
   2   7  15         73.62         74.11         7.90 o                         
   3   7  15          1.05          2.51         1.91 o                         
   4   7  15         15.42         11.02         7.64 o                         
  -4   8  15          2.20          1.99         5.85 o                         
  -3   8  15          8.12          9.97         3.12 o                         
  -2   8  15          6.19          9.38         2.92 o                         
  -1   8  15          0.08          0.48         2.78 o                         
   0   8  15         56.26         52.83         7.62 o                         
   1   8  15         84.84         82.80         8.99 o                         
   2   8  15         73.58         78.05         8.81 o                         
   3   8  15        271.60        330.44        21.17 o                         
   4   8  15          0.03          4.21         4.00 o                         
  -4   9  15          0.07         -1.57         3.24 o                         
  -3   9  15         45.62         44.69         7.04 o                         
  -2   9  15         81.24         72.87        12.71 o                         
  -1   9  15          0.08          1.56         2.59 o                         
   0   9  15        316.10        320.85        18.22 o                         
   1   9  15          0.00          4.50         4.69 o                         
   2   9  15          7.46          9.66         4.26 o                         
   3   9  15          3.40          4.05         3.05 o                         
  -3  10  15         29.37         41.98        17.98 o                         
  -2  10  15          9.71         17.51         5.58 o                         
  -1  10  15         11.68          6.97         3.65 o                         
   0  10  15          5.32          9.92         4.18 o                         
   1  10  15          0.98          2.42         2.72 o                         
   2  10  15         23.90         24.46         5.70 o                         
  -1  11  15          6.06          5.35         2.86 o                         
   0  11  15          0.55          2.80         3.13 o                         
   1  11  15         11.95          9.75         4.69 o                         
  -6   0  16         34.02         38.11         9.48 o                         
  -5   0  16         41.98         43.29         8.50 o                         
  -4   0  16        108.70         86.99        10.95 o                         
  -3   0  16         37.58         44.98         6.41 o                         
  -2   0  16        281.16        315.62        12.47 o                         
  -1   0  16          0.73          2.92         1.09 o                         
   0   0  16        392.06        428.66        13.16 o                         
   1   0  16        262.29        248.16        10.44 o                         
   2   0  16        102.10        104.72         9.36 o                         
   3   0  16      15187.42      15109.72       118.82 o                         
   4   0  16          1.35          1.82         2.47 o                         
   5   0  16          1.45         -1.92         4.70 o                         
   6   0  16        214.26        254.26        34.49 o                         
  -6   1  16         23.71          5.88         3.97 o                         
  -5   1  16          4.21          5.63         2.30 o                         
  -4   1  16         19.00         19.56         3.53 o                         
  -3   1  16        124.08        156.03         8.15 o                         
  -2   1  16         20.42         16.19         1.96 o                         
  -1   1  16         32.59         29.42         2.49 o                         
   0   1  16          0.34          2.90         1.32 o                         
   1   1  16         53.44         53.11         3.30 o                         
   2   1  16          2.73          1.54         0.78 o                         
   3   1  16         93.11         93.69         5.41 o                         
   4   1  16         51.79         54.31         5.18 o                         
   5   1  16         34.32         36.34         6.27 o                         
   6   1  16          1.79         -2.59         3.51 o                         
  -6   2  16         88.18         88.24         9.77 o                         
  -5   2  16          0.26         -0.46         1.54 o                         
  -4   2  16         93.27        103.03         8.38 o                         
  -3   2  16          3.26          1.59         1.43 o                         
  -2   2  16          4.38          8.28         2.00 o                         
  -1   2  16         39.31         42.83         2.77 o                         
   0   2  16       1133.20       1161.37        21.95 o                         
   1   2  16        743.92        764.37        13.42 o                         
   2   2  16        277.78        274.65         8.14 o                         
   3   2  16        860.91        821.41        18.94 o                         
   4   2  16        121.74        134.93         8.44 o                         
   5   2  16         23.40         25.58         4.96 o                         
   6   2  16        176.64        184.25        20.35 o                         
  -6   3  16         51.24         36.28        10.10 o                         
  -5   3  16         58.88         39.46         6.70 o                         
  -4   3  16          0.41          0.53         1.41 o                         
  -3   3  16        856.29        965.53        19.65 o                         
  -2   3  16          0.35          0.42         0.74 o                         
  -1   3  16         28.14         18.13         2.42 o                         
   0   3  16        168.29        161.27         6.98 o                         
   1   3  16         14.68         18.53         2.21 o                         
   2   3  16          3.07          3.64         1.58 o                         
   3   3  16        183.56        160.75         8.70 o                         
   4   3  16         10.56         12.46         2.93 o                         
   5   3  16         11.81         13.48         4.01 o                         
   6   3  16          8.65         14.50         7.16 o                         
  -6   4  16         66.10         64.64         9.96 o                         
  -5   4  16          3.10         -0.03         2.94 o                         
  -4   4  16         80.64         72.67         7.18 o                         
  -3   4  16          9.21         12.14         2.79 o                         
  -2   4  16         41.36         52.85         4.75 o                         
  -1   4  16         85.57         80.27         5.58 o                         
   0   4  16       1825.56       1787.68        29.56 o                         
   1   4  16         87.37         87.35         8.14 o                         
   2   4  16         81.55         92.88         6.44 o                         
   3   4  16        485.66        345.56        13.64 o                         
   4   4  16        191.73        198.46        10.81 o                         
   5   4  16         75.88         81.48         9.26 o                         
  -6   5  16          1.35          1.70         2.75 o                         
  -5   5  16         34.04         32.10         7.05 o                         
  -4   5  16         31.41         32.45         4.88 o                         
  -3   5  16         85.61         90.31         7.83 o                         
  -2   5  16          1.65          1.71         2.31 o                         
  -1   5  16        300.30        306.01        11.50 o                         
   0   5  16       2170.85       2113.02        30.72 o                         
   1   5  16         33.13         27.36         4.71 o                         
   2   5  16          0.51         -1.89         1.99 o                         
   3   5  16          4.76          6.72         3.20 o                         
   4   5  16         53.23         45.72         6.30 o                         
   5   5  16          6.99          9.46         3.42 o                         
  -5   6  16         46.34         43.02         7.63 o                         
  -4   6  16          2.29          3.27         2.37 o                         
  -3   6  16         81.24         79.22         7.72 o                         
  -2   6  16          5.98          5.34         2.67 o                         
  -1   6  16         35.69         35.73         4.20 o                         
   0   6  16        954.53        905.29        31.86 o                         
   1   6  16        147.91        139.52        10.36 o                         
   2   6  16          3.25          2.42         1.62 o                         
   3   6  16        101.89        161.25        11.92 o                         
   4   6  16          3.93          6.13         4.46 o                         
   5   6  16         46.53         49.21         9.38 o                         
  -5   7  16          4.74          4.00         3.16 o                         
  -4   7  16          0.79          3.59         2.47 o                         
  -3   7  16        101.83         92.22         8.79 o                         
  -2   7  16          6.93          3.25         3.00 o                         
  -1   7  16        229.85        207.77        16.52 o                         
   0   7  16       1054.76       1020.87        29.36 o                         
   1   7  16        448.33        463.86        26.25 o                         
   2   7  16         19.16         23.75         4.73 o                         
   3   7  16         61.44         54.48         7.25 o                         
   4   7  16         24.33         15.29         4.13 o                         
  -4   8  16         41.76         50.61         6.85 o                         
  -3   8  16         42.79         40.25         5.87 o                         
  -2   8  16        131.79        125.52         9.32 o                         
  -1   8  16          7.17          7.91         3.54 o                         
   0   8  16       1093.11       1206.45        47.16 o                         
   1   8  16          0.01          3.18         2.42 o                         
   2   8  16          3.82          4.39         2.96 o                         
   3   8  16          5.51          4.22         3.83 o                         
   4   8  16          3.35          2.65         3.35 o                         
  -4   9  16          0.15          2.14         3.93 o                         
  -3   9  16        551.75        576.27        24.88 o                         
  -2   9  16          2.20          0.74         3.94 o                         
  -1   9  16         54.03         71.47         8.58 o                         
   0   9  16         71.23         79.81         8.85 o                         
   1   9  16         23.70         18.74         7.26 o                         
   2   9  16         16.40          7.31         2.87 o                         
   3   9  16          1.28         10.92         4.39 o                         
  -3  10  16          0.43          5.73         5.08 o                         
  -2  10  16         34.30         42.81         9.08 o                         
  -1  10  16          7.79          8.55         3.83 o                         
   0  10  16         27.73         14.20         7.05 o                         
   1  10  16         24.26         30.78         6.63 o                         
   2  10  16         51.52         47.64         7.82 o                         
  -1  11  16          1.72          5.87         3.04 o                         
   0  11  16         20.41         17.40         5.07 o                         
  -6   1  17         25.59         24.12         5.15 o                         
  -5   1  17          7.49          3.61         2.51 o                         
  -4   1  17          0.45          1.83         2.45 o                         
  -3   1  17       1354.24       1534.00        24.96 o                         
  -2   1  17        565.40        548.33        11.74 o                         
  -1   1  17         10.80          8.89         1.48 o                         
   0   1  17       2397.64       2494.15        22.79 o                         
   1   1  17         47.80         51.50         3.39 o                         
   2   1  17         87.36         84.35         5.04 o                         
   3   1  17         36.76         41.77         4.15 o                         
   4   1  17         48.60         46.71         4.94 o                         
   5   1  17         16.22          7.92         3.74 o                         
   6   1  17         89.52         98.18        15.11 o                         
  -6   2  17          0.00          4.40         3.47 o                         
  -5   2  17         18.40         14.98         4.44 o                         
  -4   2  17         15.21         12.79         3.82 o                         
  -3   2  17         71.69         79.68         5.26 o                         
  -2   2  17        108.11        114.03         5.33 o                         
  -1   2  17         22.65         23.54         2.17 o                         
   0   2  17        345.33        355.39         7.77 o                         
   1   2  17        229.34        234.08         7.59 o                         
   2   2  17          6.30          8.46         1.72 o                         
   3   2  17       2554.14       2446.27        33.42 o                         
   4   2  17         88.40         70.58         6.20 o                         
   5   2  17         20.67         14.22         3.66 o                         
   6   2  17        187.18        193.45        29.47 o                         
  -6   3  17        178.86        167.34        15.81 o                         
  -5   3  17          1.52          0.39         1.94 o                         
  -4   3  17         76.25         74.93         7.18 o                         
  -3   3  17        144.68        163.90         9.63 o                         
  -2   3  17         27.14         30.58         3.40 o                         
  -1   3  17        503.78        485.92        13.00 o                         
   0   3  17       3670.79       3749.50        46.91 o                         
   1   3  17          3.30          2.88         0.93 o                         
   2   3  17        121.53        123.29         7.03 o                         
   3   3  17        179.48        171.59         9.21 o                         
   4   3  17         13.62         10.29         3.42 o                         
   5   3  17          0.47          1.19         2.41 o                         
  -6   4  17          2.39         -0.31         3.18 o                         
  -5   4  17         31.88         29.69         6.22 o                         
  -4   4  17          0.33         -0.18         2.13 o                         
  -3   4  17        171.29        177.86        10.59 o                         
  -2   4  17         53.24         58.05         4.80 o                         
  -1   4  17          0.82          2.70         1.47 o                         
   0   4  17       1397.83       1388.53        28.14 o                         
   1   4  17         17.84         19.55         3.47 o                         
   2   4  17          8.21          4.32         1.44 o                         
   3   4  17        171.06        110.33         7.79 o                         
   4   4  17          4.33          2.92         2.28 o                         
   5   4  17         31.97         26.93         5.44 o                         
  -6   5  17         69.93         84.95        11.54 o                         
  -5   5  17          5.43          0.25         2.81 o                         
  -4   5  17         60.10         71.78         7.42 o                         
  -3   5  17        287.33        322.59        21.11 o                         
  -2   5  17          1.56          1.47         2.07 o                         
  -1   5  17         49.01         46.75         4.52 o                         
   0   5  17         72.52         64.62         6.78 o                         
   1   5  17         61.60         54.07         6.34 o                         
   2   5  17        141.34        150.07        10.60 o                         
   3   5  17         12.09         14.49         2.90 o                         
   4   5  17        105.89        103.16         9.71 o                         
   5   5  17         11.78          7.14         4.90 o                         
  -5   6  17          6.65          5.55         3.96 o                         
  -4   6  17          6.92         11.99         3.80 o                         
  -3   6  17         49.75         62.51         7.03 o                         
  -2   6  17          1.61          1.81         2.01 o                         
  -1   6  17         28.31         35.07         4.23 o                         
   0   6  17        804.72        847.24        25.30 o                         
   1   6  17         54.89         47.40         7.64 o                         
   2   6  17         55.00         45.87         5.82 o                         
   3   6  17         10.87         11.15         3.19 o                         
   4   6  17          0.92         -0.03         3.75 o                         
   5   6  17          0.66          3.78         3.34 o                         
  -5   7  17          7.02          9.01         4.49 o                         
  -4   7  17          1.95          5.67         2.98 o                         
  -3   7  17         36.88         28.70         5.17 o                         
  -2   7  17         13.52         12.98         2.86 o                         
  -1   7  17          0.03          3.42         3.58 o                         
   0   7  17        721.71        721.80        45.00 o                         
   1   7  17         12.20          9.20         3.95 o                         
   2   7  17         49.58         30.75         7.26 o                         
   3   7  17          1.56          4.80         4.04 o                         
   4   7  17         37.43         21.96         8.29 o                         
  -4   8  17         19.68         22.27         5.28 o                         
  -3   8  17          0.65          5.20         3.38 o                         
  -2   8  17          2.09          1.56         2.19 o                         
  -1   8  17          1.47          3.01         2.37 o                         
   0   8  17        107.43         99.09         9.88 o                         
   1   8  17          1.03          3.51         2.21 o                         
   2   8  17        131.99        146.57        12.37 o                         
   3   8  17        309.56        374.81        20.20 o                         
   4   8  17         36.10         55.52        10.52 o                         
  -3   9  17        108.70        107.98        10.80 o                         
  -2   9  17          9.74          6.03         3.32 o                         
  -1   9  17          1.07          0.14         2.27 o                         
   0   9  17         90.78        100.32        10.48 o                         
   1   9  17          0.69         -0.08         2.63 o                         
   2   9  17         11.40          0.77         3.95 o                         
   3   9  17         36.85         37.80         6.87 o                         
  -2  10  17          1.48         -3.76         3.76 o                         
  -1  10  17         10.20          7.67         4.02 o                         
   0  10  17         52.28         42.28         9.31 o                         
   1  10  17          5.48          6.11         6.54 o                         
   2  10  17         65.51         74.66        10.04 o                         
  -6   0  18         11.63         18.23         6.87 o                         
  -5   0  18        107.50         98.87        13.32 o                         
  -4   0  18        265.05        246.80        18.69 o                         
  -3   0  18          2.97          1.23         2.33 o                         
  -2   0  18        154.17        173.51         9.56 o                         
  -1   0  18          7.35         11.12         2.29 o                         
   0   0  18        286.46        297.64        11.68 o                         
   1   0  18        217.14        214.75        10.29 o                         
   2   0  18         50.68         74.15         6.31 o                         
   3   0  18       1006.45       1005.92        25.98 o                         
   4   0  18          1.62          3.45         3.22 o                         
   5   0  18         50.90         76.40        16.65 o                         
   6   0  18         46.66         43.32        15.36 o                         
  -6   1  18         56.05         49.59         7.05 o                         
  -5   1  18          5.64          0.22         2.09 o                         
  -4   1  18         20.10         23.39         3.94 o                         
  -3   1  18       1219.67       1304.10        24.82 o                         
  -2   1  18         30.70         32.88         3.20 o                         
  -1   1  18         94.27         96.46         4.74 o                         
   0   1  18        354.14        355.67         8.93 o                         
   1   1  18         43.88         39.57         3.09 o                         
   2   1  18         17.63         15.76         2.50 o                         
   3   1  18          4.52          2.15         1.13 o                         
   4   1  18         38.37         35.88         4.55 o                         
   5   1  18         26.61         26.24         6.28 o                         
   6   1  18          8.46          8.36         4.75 o                         
  -6   2  18         61.60         63.12         9.81 o                         
  -5   2  18         43.70         42.25         7.55 o                         
  -4   2  18        108.26        123.12         9.34 o                         
  -3   2  18          2.69          1.59         2.16 o                         
  -2   2  18          5.11          2.71         1.02 o                         
  -1   2  18         48.55         42.82         4.59 o                         
   0   2  18         85.98         91.61         4.08 o                         
   1   2  18        396.93        437.74        10.66 o                         
   2   2  18         75.61         73.48         5.41 o                         
   3   2  18         79.67         89.58         6.34 o                         
   4   2  18         97.60        118.69         8.06 o                         
   5   2  18          0.52         -0.23         3.20 o                         
   6   2  18         42.48         46.36        21.08 o                         
  -6   3  18         12.95          5.07         3.99 o                         
  -5   3  18         40.33         44.54         7.55 o                         
  -4   3  18          2.46          4.19         1.90 o                         
  -3   3  18       1556.43       1660.48        37.99 o                         
  -2   3  18         38.34         42.30         4.50 o                         
  -1   3  18          0.00          1.16         1.48 o                         
   0   3  18          2.36          2.13         1.07 o                         
   1   3  18          0.57          0.86         1.09 o                         
   2   3  18         76.36         76.09         5.69 o                         
   3   3  18         18.38         16.68         3.03 o                         
   4   3  18          9.15          9.37         3.02 o                         
   5   3  18         11.61         16.73         6.51 o                         
  -6   4  18        124.97        127.55        14.08 o                         
  -5   4  18         21.62         21.26         5.83 o                         
  -4   4  18         28.50         22.50         4.26 o                         
  -3   4  18          7.23          4.59         2.41 o                         
  -2   4  18          7.34         10.83         2.08 o                         
  -1   4  18        189.01        184.81         8.62 o                         
   0   4  18         89.91         95.69         5.87 o                         
   1   4  18          6.89          8.55         2.77 o                         
   2   4  18          1.42          2.97         1.80 o                         
   3   4  18          2.18         -0.46         1.91 o                         
   4   4  18        169.76        161.82        10.05 o                         
   5   4  18         71.98         89.49         9.87 o                         
  -5   5  18          2.78          3.44         2.48 o                         
  -4   5  18         88.46         84.19        11.48 o                         
  -3   5  18          3.57          9.33         3.22 o                         
  -2   5  18         25.45         27.92         4.05 o                         
  -1   5  18        430.23        427.63        17.29 o                         
   0   5  18        637.46        657.24        23.65 o                         
   1   5  18         47.73         43.44         5.75 o                         
   2   5  18         26.69         23.24         3.82 o                         
   3   5  18          1.80          2.90         2.04 o                         
   4   5  18         52.24         41.35         7.67 o                         
   5   5  18          0.06         -3.39         3.39 o                         
  -5   6  18          0.03          0.93         3.44 o                         
  -4   6  18          2.53          7.98         4.49 o                         
  -3   6  18         19.65         22.31         4.73 o                         
  -2   6  18         23.05         24.83         3.95 o                         
  -1   6  18        136.55        145.66         8.66 o                         
   0   6  18        115.46        112.08        10.28 o                         
   1   6  18        174.66        174.59        11.86 o                         
   2   6  18          5.37          3.52         2.04 o                         
   3   6  18          0.00          1.20         2.18 o                         
   4   6  18         15.32          9.23         4.12 o                         
   5   6  18        154.13        183.50        17.78 o                         
  -5   7  18         18.48         17.95         5.75 o                         
  -4   7  18          3.19          5.66         2.16 o                         
  -3   7  18         84.67         67.67         7.98 o                         
  -2   7  18         17.86         23.57         4.04 o                         
  -1   7  18        255.39        286.39        15.44 o                         
   0   7  18         38.16         34.52         5.56 o                         
   1   7  18        333.94        333.00        17.43 o                         
   2   7  18          0.12         -1.26         3.16 o                         
   3   7  18        127.46        137.20        11.65 o                         
   4   7  18         14.37         19.99         5.78 o                         
  -4   8  18         23.78         26.18         6.02 o                         
  -3   8  18         13.86         10.23         3.16 o                         
  -2   8  18         36.80         31.61         6.68 o                         
  -1   8  18          0.80         -0.61         3.03 o                         
   0   8  18          0.45          6.71         3.93 o                         
   1   8  18          0.14          5.33         3.28 o                         
   2   8  18         20.31         22.43         5.22 o                         
   3   8  18        152.27        178.28        14.34 o                         
   4   8  18          0.07         12.91         5.47 o                         
  -3   9  18        156.00        145.21        14.90 o                         
  -2   9  18          7.36          3.26         3.50 o                         
  -1   9  18         10.34         15.43         7.51 o                         
   0   9  18          0.26          2.93         3.10 o                         
   1   9  18         38.04         34.47         6.15 o                         
   2   9  18          0.00          4.65         2.24 o                         
   3   9  18         11.89          8.04         4.82 o                         
  -2  10  18          0.84          0.20         3.67 o                         
  -1  10  18         13.12         15.84         4.54 o                         
   0  10  18          2.81          4.58         3.88 o                         
   1  10  18         10.63          4.11         5.24 o                         
   2  10  18        179.93        190.83        15.68 o                         
  -6   1  19         42.12         43.43         8.48 o                         
  -5   1  19          6.99          4.40         3.35 o                         
  -4   1  19         43.51         52.63         6.29 o                         
  -3   1  19        597.23        588.90        13.36 o                         
  -2   1  19         74.17         76.67         4.58 o                         
  -1   1  19         63.89         59.95         3.85 o                         
   0   1  19        720.98        724.12        13.15 o                         
   1   1  19          5.03          3.69         1.14 o                         
   2   1  19         84.53         84.64         5.23 o                         
   3   1  19          2.58          2.26         1.80 o                         
   4   1  19         36.12         42.08         4.66 o                         
   5   1  19         20.85         25.93         5.77 o                         
  -6   2  19         23.91         17.50         6.56 o                         
  -5   2  19         11.46         14.02         4.16 o                         
  -4   2  19          0.42          0.24         2.79 o                         
  -3   2  19        248.62        282.70        12.66 o                         
  -2   2  19        103.25        120.09         7.41 o                         
  -1   2  19        127.33        138.79         5.46 o                         
   0   2  19         34.04         36.79         2.69 o                         
   1   2  19        106.73        109.31         5.19 o                         
   2   2  19         75.59         77.44         5.61 o                         
   3   2  19        954.35        924.55        20.97 o                         
   4   2  19         27.29         24.70         3.80 o                         
   5   2  19         56.67         51.01         7.83 o                         
  -6   3  19        111.25        100.25        12.53 o                         
  -5   3  19          4.11          7.63         3.31 o                         
  -4   3  19         23.11         19.16         4.90 o                         
  -3   3  19         12.78          6.42         2.78 o                         
  -2   3  19        150.34        156.38         7.76 o                         
  -1   3  19        303.68        298.95        11.40 o                         
   0   3  19         63.01         63.93         4.96 o                         
   1   3  19         81.46         77.59         5.28 o                         
   2   3  19        176.92        180.41         8.96 o                         
   3   3  19        137.51        123.01        10.18 o                         
   4   3  19          0.91         -0.31         1.72 o                         
   5   3  19          3.00          5.66         2.67 o                         
  -6   4  19        207.01        191.53        17.22 o                         
  -5   4  19         12.42          6.43         4.35 o                         
  -4   4  19          6.15          1.78         1.82 o                         
  -3   4  19         19.03         20.54         3.92 o                         
  -2   4  19         19.87         18.42         2.82 o                         
  -1   4  19         10.27         12.95         2.71 o                         
   0   4  19        550.25        574.05        14.82 o                         
   1   4  19          6.81          3.36         2.35 o                         
   2   4  19         12.60          6.70         2.63 o                         
   3   4  19         21.04         12.05         2.83 o                         
   4   4  19         17.92         16.55         2.90 o                         
   5   4  19          0.15         -0.86         2.11 o                         
  -5   5  19          0.31         -2.36         2.50 o                         
  -4   5  19         27.89         28.88         6.66 o                         
  -3   5  19          0.75         -0.11         2.67 o                         
  -2   5  19         24.38         20.49         3.07 o                         
  -1   5  19        103.44         96.41         6.78 o                         
   0   5  19        155.23        133.45         9.71 o                         
   1   5  19          6.62          3.26         1.75 o                         
   2   5  19         64.62         72.59         7.66 o                         
   3   5  19          0.52          2.07         2.20 o                         
   4   5  19         76.02         65.21         7.91 o                         
   5   5  19          6.45          6.76         4.64 o                         
  -5   6  19          1.58         -0.62         4.29 o                         
  -4   6  19         11.93         13.41         3.50 o                         
  -3   6  19          1.87          2.59         2.65 o                         
  -2   6  19         19.46         16.78         3.22 o                         
  -1   6  19        151.21        147.31        10.41 o                         
   0   6  19          1.20         -2.06         2.06 o                         
   1   6  19          1.72          2.50         2.00 o                         
   2   6  19         54.26         49.24         6.54 o                         
   3   6  19          8.34         12.15         4.17 o                         
   4   6  19         20.04         10.38         8.14 o                         
  -5   7  19          7.33         12.13         4.25 o                         
  -4   7  19         26.64         25.31         6.48 o                         
  -3   7  19          7.01          4.60         2.58 o                         
  -2   7  19          9.47         11.63         2.80 o                         
  -1   7  19        108.87        115.30         9.79 o                         
   0   7  19         14.36         18.94         4.37 o                         
   1   7  19          0.04          0.73         1.97 o                         
   2   7  19         42.42         50.73         7.18 o                         
   3   7  19          6.97         12.40         4.18 o                         
   4   7  19         36.69         26.42         7.05 o                         
  -4   8  19         28.18         46.46         7.41 o                         
  -3   8  19         35.23         33.59         5.47 o                         
  -2   8  19          5.10          4.54         4.73 o                         
  -1   8  19         14.85          4.81         4.61 o                         
   0   8  19        306.73        308.93        17.89 o                         
   1   8  19         25.24         11.36         3.90 o                         
   2   8  19         77.14         65.33         8.34 o                         
   3   8  19         65.28         78.53        10.05 o                         
  -3   9  19          9.79         24.09         6.96 o                         
  -2   9  19          0.03          0.76         2.94 o                         
  -1   9  19         28.15         25.66         5.10 o                         
   0   9  19         34.09         34.91         8.78 o                         
   1   9  19          2.65          7.74         3.44 o                         
   2   9  19          2.01          2.29         4.22 o                         
   3   9  19         77.64         85.11        10.42 o                         
  -2  10  19         11.33          2.81         3.69 o                         
  -1  10  19         17.03         24.00         6.06 o                         
   0  10  19          7.11          1.64         3.79 o                         
   1  10  19         11.63         11.55         4.80 o                         
  -6   0  20          1.94          2.62         5.78 o                         
  -5   0  20         95.99         85.45        12.14 o                         
  -4   0  20        268.87        272.85        20.02 o                         
  -3   0  20       1011.81       1055.52        26.07 o                         
  -2   0  20         91.11         77.74         6.85 o                         
  -1   0  20         19.80         18.68         3.27 o                         
   0   0  20        148.14        165.83         9.21 o                         
   1   0  20        140.84        142.52         8.85 o                         
   2   0  20        347.38        345.74        15.05 o                         
   3   0  20        473.00        462.69        18.23 o                         
   4   0  20          5.56          4.98         2.91 o                         
   5   0  20        438.33        522.83        45.50 o                         
  -6   1  20          1.36          1.68         3.02 o                         
  -5   1  20          3.23          1.32         1.79 o                         
  -4   1  20          1.47          2.00         2.54 o                         
  -3   1  20        146.52        143.05         6.72 o                         
  -2   1  20         39.01         36.04         3.23 o                         
  -1   1  20        195.63        199.04         7.29 o                         
   0   1  20        183.59        183.73         6.76 o                         
   1   1  20         24.66         22.84         2.45 o                         
   2   1  20        369.01        342.64        10.99 o                         
   3   1  20         22.60         25.36         3.81 o                         
   4   1  20         21.21         23.14         4.31 o                         
   5   1  20         32.75         37.17         6.79 o                         
  -6   2  20         98.04         95.91        12.20 o                         
  -5   2  20         74.34         62.36         9.84 o                         
  -4   2  20         22.01         23.78         5.31 o                         
  -3   2  20        130.36        138.77        10.75 o                         
  -2   2  20         30.49         30.05         3.52 o                         
  -1   2  20        171.05        167.38         7.68 o                         
   0   2  20         80.87         96.01         4.48 o                         
   1   2  20        166.98        183.55         6.88 o                         
   2   2  20        146.50        144.27         7.78 o                         
   3   2  20        137.73        142.44         8.25 o                         
   4   2  20         29.22         27.01         3.76 o                         
   5   2  20       1129.14       1336.71        41.95 o                         
  -6   3  20          2.05          5.57         4.24 o                         
  -5   3  20         10.61          5.24         3.26 o                         
  -4   3  20         58.84         45.19         8.70 o                         
  -3   3  20         57.26         66.47         6.61 o                         
  -2   3  20        114.24        116.94         6.98 o                         
  -1   3  20        156.62        162.16        10.41 o                         
   0   3  20          8.83          2.89         1.33 o                         
   1   3  20          2.54          2.78         2.69 o                         
   2   3  20        729.48        646.13        17.31 o                         
   3   3  20          7.92          6.68         2.08 o                         
   4   3  20         14.95         15.44         3.32 o                         
   5   3  20          1.66          3.51         2.77 o                         
  -5   4  20         26.23         18.52         9.12 o                         
  -4   4  20          3.58          2.67         2.16 o                         
  -3   4  20         46.45         41.03         5.01 o                         
  -2   4  20         96.49         91.02         6.46 o                         
  -1   4  20         26.22         28.01         3.89 o                         
   0   4  20          9.47         11.85         3.18 o                         
   1   4  20         10.59          7.72         2.08 o                         
   2   4  20         21.29         14.78         3.10 o                         
   3   4  20         11.34         17.16         3.93 o                         
   4   4  20        102.73        107.38         8.58 o                         
   5   4  20        805.85        892.50        31.27 o                         
  -5   5  20          4.35         10.68         5.46 o                         
  -4   5  20         78.69         67.69         7.81 o                         
  -3   5  20          4.43          5.66         1.92 o                         
  -2   5  20         44.12         51.34         5.43 o                         
  -1   5  20        256.24        253.18        11.13 o                         
   0   5  20         11.63         12.48         4.21 o                         
   1   5  20         11.54         15.65         3.97 o                         
   2   5  20        107.86         92.50         8.63 o                         
   3   5  20          0.38          3.50         2.92 o                         
   4   5  20         56.12         52.48         7.16 o                         
   5   5  20         10.73          6.53         3.48 o                         
  -5   6  20         10.28         10.99         3.58 o                         
  -4   6  20         20.88         21.20         4.52 o                         
  -3   6  20          2.85          4.97         3.02 o                         
  -2   6  20         33.99         32.37         4.31 o                         
  -1   6  20        424.99        456.37        18.72 o                         
   0   6  20         23.37         15.14         3.70 o                         
   1   6  20        213.99        221.21        13.74 o                         
   2   6  20          0.03         -1.22         2.82 o                         
   3   6  20          4.82          4.06         2.23 o                         
   4   6  20         18.12         15.73         5.15 o                         
  -4   7  20         28.38         28.77         5.36 o                         
  -3   7  20         10.32         10.45         2.60 o                         
  -2   7  20         22.59         27.18         4.40 o                         
  -1   7  20        334.68        353.23        17.61 o                         
   0   7  20        198.19        198.36        13.54 o                         
   1   7  20        191.76        191.83        13.53 o                         
   2   7  20         48.30         46.30         6.99 o                         
   3   7  20        180.89        211.11        15.03 o                         
   4   7  20          4.88          6.61         3.53 o                         
  -4   8  20          0.18          0.70         2.77 o                         
  -3   8  20         19.39         16.51         4.61 o                         
  -2   8  20         13.46         22.21         5.60 o                         
  -1   8  20         67.16         72.84        10.07 o                         
   0   8  20          9.07         14.18         4.56 o                         
   1   8  20         11.05         12.69         3.82 o                         
   2   8  20          2.93          8.87         4.16 o                         
   3   8  20         48.23         57.04         7.95 o                         
  -3   9  20         11.40         11.83         5.22 o                         
  -2   9  20         16.06         13.13         5.12 o                         
  -1   9  20         13.06         13.32         7.41 o                         
   0   9  20         17.00         13.54         4.26 o                         
   1   9  20         46.45         63.71         9.80 o                         
   2   9  20        159.46        204.20        15.65 o                         
  -2  10  20          0.01         11.31        10.31 o                         
  -1  10  20          6.22          3.88         2.79 o                         
   0  10  20         18.12         13.98         3.81 o                         
   1  10  20          0.19          0.74         3.39 o                         
  -6   1  21         31.39         27.19         6.47 o                         
  -5   1  21          1.16          3.73         2.52 o                         
  -4   1  21         23.91         30.43         5.02 o                         
  -3   1  21         82.32         81.14         5.21 o                         
  -2   1  21          2.84          1.59         1.15 o                         
  -1   1  21         48.29         50.32         3.80 o                         
   0   1  21        117.17        130.30         5.84 o                         
   1   1  21         50.43         52.11         3.81 o                         
   2   1  21       3459.28       3363.85        35.37 o                         
   3   1  21          5.94          4.88         2.75 o                         
   4   1  21         46.78         53.56         6.34 o                         
   5   1  21          0.88          0.94         2.49 o                         
  -6   2  21          0.66          3.33         2.46 o                         
  -5   2  21          0.16          0.88         1.85 o                         
  -4   2  21        157.58        164.66        13.54 o                         
  -3   2  21          0.54          3.05         1.70 o                         
  -2   2  21         89.29         96.27         6.30 o                         
  -1   2  21        232.66        220.65         9.12 o                         
   0   2  21          1.62          2.29         0.83 o                         
   1   2  21         48.57         51.06         3.75 o                         
   2   2  21       3108.48       2900.02        35.81 o                         
   3   2  21        440.18        434.22        14.84 o                         
   4   2  21         15.26         16.39         3.36 o                         
   5   2  21         76.18         83.21        10.71 o                         
  -6   3  21         40.68         42.76        10.24 o                         
  -5   3  21         27.57         27.70         6.11 o                         
  -4   3  21          0.46         -1.68         1.77 o                         
  -3   3  21         13.35         21.40         3.86 o                         
  -2   3  21        319.39        325.53        11.93 o                         
  -1   3  21        153.71        157.16         8.03 o                         
   0   3  21          3.50          4.19         1.47 o                         
   1   3  21        225.66        216.74        11.83 o                         
   2   3  21        219.42        233.44        10.54 o                         
   3   3  21         39.40         31.16         4.24 o                         
   4   3  21          4.50         -0.16         1.74 o                         
   5   3  21          6.60          7.63         3.71 o                         
  -5   4  21          7.26          1.43         3.85 o                         
  -4   4  21         21.21         18.58         3.75 o                         
  -3   4  21         68.57         73.37         7.16 o                         
  -2   4  21         22.28         18.76         2.99 o                         
  -1   4  21         32.36         27.23         3.57 o                         
   0   4  21        272.17        288.96        13.76 o                         
   1   4  21          4.33          8.01         3.03 o                         
   2   4  21        194.74        165.92        11.15 o                         
   3   4  21          0.87          2.19         2.90 o                         
   4   4  21         13.57          8.83         3.02 o                         
   5   4  21       1629.21       1912.16        54.34 o                         
  -5   5  21          3.46         -0.01         3.20 o                         
  -4   5  21          3.39          5.33         2.65 o                         
  -3   5  21          0.88          0.39         2.10 o                         
  -2   5  21         76.77         76.27         6.38 o                         
  -1   5  21        180.15        190.36         9.75 o                         
   0   5  21         34.65         44.37         5.88 o                         
   1   5  21          7.18          5.48         5.13 o                         
   2   5  21        109.35         68.67         7.61 o                         
   3   5  21          0.19          6.94         3.00 o                         
   4   5  21         39.26         42.22         6.32 o                         
   5   5  21          2.05          6.19         4.27 o                         
  -5   6  21          2.40          7.98         3.50 o                         
  -4   6  21          0.19         -0.14         2.00 o                         
  -3   6  21          0.00          3.94         1.80 o                         
  -2   6  21         27.76         23.91         3.57 o                         
  -1   6  21         83.28         87.53         8.38 o                         
   0   6  21         16.71         14.51         3.89 o                         
   1   6  21          2.02          3.40         3.04 o                         
   2   6  21         39.48         23.84         5.37 o                         
   3   6  21          0.47          4.56         4.42 o                         
   4   6  21         25.84         40.91         8.15 o                         
  -4   7  21         77.26         74.78         8.57 o                         
  -3   7  21          7.21         12.45         3.73 o                         
  -2   7  21          0.12          0.42         3.66 o                         
  -1   7  21        550.75        541.94        22.25 o                         
   0   7  21          3.46          2.93         1.56 o                         
   1   7  21          4.96          1.60         3.10 o                         
   2   7  21         16.70         29.92         8.74 o                         
   3   7  21          5.81          6.59         3.85 o                         
   4   7  21         25.74         23.96         6.43 o                         
  -4   8  21          2.75          1.01         3.34 o                         
  -3   8  21          0.47          1.26         2.36 o                         
  -2   8  21         23.37         28.54         7.48 o                         
  -1   8  21         15.91         22.84         5.16 o                         
   0   8  21        169.86        171.41        13.50 o                         
   1   8  21         78.75         80.92         9.26 o                         
   2   8  21        157.42        172.24        14.11 o                         
   3   8  21          1.25          0.42         2.49 o                         
  -3   9  21         65.11         71.10        13.53 o                         
  -2   9  21          1.93          0.85         3.06 o                         
  -1   9  21        262.95        273.08        17.93 o                         
   0   9  21         13.13         22.74         5.94 o                         
   1   9  21         11.60         11.92         4.67 o                         
   2   9  21          2.07          2.33         3.94 o                         
  -1  10  21         15.07         11.53         3.92 o                         
   0  10  21          0.03          1.92         2.83 o                         
   1  10  21         21.11         25.61         7.38 o                         
  -6   0  22         30.15         45.62        14.94 o                         
  -5   0  22         81.73         90.25        16.90 o                         
  -4   0  22        219.97        206.94        17.79 o                         
  -3   0  22        949.52        979.09        26.13 o                         
  -2   0  22          4.54          3.09         1.62 o                         
  -1   0  22          0.69         -0.14         1.03 o                         
   0   0  22         56.14         62.56         6.09 o                         
   1   0  22        173.66        177.37        12.06 o                         
   2   0  22       7262.82       7220.11        68.30 o                         
   3   0  22        214.87        207.08        16.01 o                         
   4   0  22         77.64         70.50        10.29 o                         
   5   0  22        705.88        860.01        40.29 o                         
  -6   1  22          0.03          0.89         2.75 o                         
  -5   1  22          0.56          3.76         3.56 o                         
  -4   1  22        221.10        209.56        15.78 o                         
  -3   1  22         50.29         50.97         4.68 o                         
  -2   1  22         18.32         18.35         2.29 o                         
  -1   1  22          2.59          1.44         1.21 o                         
   0   1  22        152.39        145.40         6.33 o                         
   1   1  22          5.18          3.82         1.20 o                         
   2   1  22        367.90        339.21        15.10 o                         
   3   1  22         19.37         16.85         2.63 o                         
   4   1  22         10.29          5.43         3.47 o                         
   5   1  22         37.88         29.49        11.05 o                         
  -6   2  22          2.79          5.50         3.17 o                         
  -5   2  22         70.65         53.48        10.74 o                         
  -4   2  22        151.39        146.63        12.77 o                         
  -3   2  22        135.33        135.31        10.40 o                         
  -2   2  22         18.55         18.22         3.03 o                         
  -1   2  22        220.71        206.91         9.05 o                         
   0   2  22         35.91         35.77         3.60 o                         
   1   2  22         79.40         80.86         5.41 o                         
   2   2  22        513.87        465.17        14.58 o                         
   3   2  22         90.55         96.55         6.99 o                         
   4   2  22          0.34          1.47         1.78 o                         
   5   2  22         27.80         22.09         5.60 o                         
  -5   3  22          0.84          1.71         2.64 o                         
  -4   3  22        347.92        429.29        23.47 o                         
  -3   3  22         19.33         21.22         3.94 o                         
  -2   3  22        113.78        129.43         7.60 o                         
  -1   3  22        297.74        301.22        11.37 o                         
   0   3  22         55.18         52.86         4.57 o                         
   1   3  22         22.60         28.73         4.72 o                         
   2   3  22        339.80        267.92        19.77 o                         
   3   3  22         12.27         13.42         2.63 o                         
   4   3  22         25.62         21.30         3.98 o                         
   5   3  22          7.48          4.79         3.13 o                         
  -5   4  22          9.41         -1.48         2.14 o                         
  -4   4  22          2.85          0.83         2.66 o                         
  -3   4  22         17.64         11.48         2.88 o                         
  -2   4  22        221.89        213.87        10.22 o                         
  -1   4  22         69.09         56.16         5.09 o                         
   0   4  22          9.93          5.24         3.42 o                         
   1   4  22         66.18         58.04         6.56 o                         
   2   4  22        328.17        261.64        16.31 o                         
   3   4  22          7.36          6.61         2.62 o                         
   4   4  22         51.18         52.62         7.27 o                         
   5   4  22        424.82        473.06        27.00 o                         
  -5   5  22          0.00          4.94         3.79 o                         
  -4   5  22          0.05          1.97         3.06 o                         
  -3   5  22          1.22          0.94         2.96 o                         
  -2   5  22         96.11         98.88         7.40 o                         
  -1   5  22       2670.99       2620.11        47.09 o                         
   0   5  22         38.18         36.54         5.21 o                         
   1   5  22          6.56          9.02         3.32 o                         
   2   5  22         17.61         14.02         3.66 o                         
   3   5  22          1.16          5.04         3.18 o                         
   4   5  22         76.56         87.87         9.62 o                         
  -5   6  22         30.79         44.39        10.10 o                         
  -4   6  22          8.09         16.24         4.39 o                         
  -3   6  22          0.77          3.45         2.18 o                         
  -2   6  22         39.00         38.43         4.67 o                         
  -1   6  22        555.78        596.27        22.09 o                         
   0   6  22        182.47        175.57        13.93 o                         
   1   6  22        191.24        206.68        13.80 o                         
   2   6  22         55.22         72.57         8.41 o                         
   3   6  22         14.36         23.17         5.61 o                         
   4   6  22         14.77         14.80         5.48 o                         
  -4   7  22          8.63          2.20         3.66 o                         
  -3   7  22          0.12          2.19         1.86 o                         
  -2   7  22         22.11         13.90         4.68 o                         
  -1   7  22        720.00        740.45        29.74 o                         
   0   7  22        221.29        238.16        15.23 o                         
   1   7  22         67.32         71.92         8.46 o                         
   2   7  22         10.43         14.17         3.66 o                         
   3   7  22        131.58        150.14        13.10 o                         
  -3   8  22         35.90         39.40         7.30 o                         
  -2   8  22          9.96         10.59         3.95 o                         
  -1   8  22        139.04        142.26        14.02 o                         
   0   8  22         14.87          6.15         2.77 o                         
   1   8  22         30.30         23.00         5.32 o                         
   2   8  22          1.94          1.99         3.12 o                         
   3   8  22         19.43         28.46         7.52 o                         
  -3   9  22          8.30         16.53         5.50 o                         
  -2   9  22          1.38          4.20         4.30 o                         
  -1   9  22         66.25         52.33        13.57 o                         
   0   9  22          4.70          5.97         3.65 o                         
   1   9  22         39.27         44.94         7.34 o                         
   2   9  22        117.64        141.22        17.06 o                         
  -1  10  22         13.37         17.18         5.32 o                         
   0  10  22         18.75         14.23         4.91 o                         
  -6   1  23          9.14          8.17         3.54 o                         
  -5   1  23          2.63          7.65         4.99 o                         
  -4   1  23       1026.70       1041.56        33.95 o                         
  -3   1  23          0.60          1.49         1.36 o                         
  -2   1  23          4.32          2.22         1.55 o                         
  -1   1  23        169.71        186.16         8.46 o                         
   0   1  23          1.60          1.77         1.13 o                         
   1   1  23         10.87         14.03         2.16 o                         
   2   1  23         87.97         74.26         5.63 o                         
   3   1  23         27.24         31.90         3.87 o                         
   4   1  23         74.28         76.69         7.94 o                         
   5   1  23          2.97          1.80         1.74 o                         
  -6   2  23          2.70         -2.83         4.37 o                         
  -5   2  23          4.87          3.03         3.18 o                         
  -4   2  23         40.73         39.60         6.88 o                         
  -3   2  23         51.32         52.93         5.82 o                         
  -2   2  23         30.88         24.48         3.27 o                         
  -1   2  23         13.18          8.14         2.64 o                         
   0   2  23          0.44          1.17         1.57 o                         
   1   2  23         65.93         76.15         6.83 o                         
   2   2  23         68.79         69.24         7.09 o                         
   3   2  23        222.63        226.82        11.06 o                         
   4   2  23         12.31         20.33         4.47 o                         
   5   2  23        104.62        117.30        13.07 o                         
  -5   3  23         18.39         21.38         5.80 o                         
  -4   3  23         37.28         28.53         6.06 o                         
  -3   3  23         33.46         32.93         5.03 o                         
  -2   3  23        303.70        313.90        12.21 o                         
  -1   3  23       1604.77       1661.84        32.72 o                         
   0   3  23         75.09         71.39         5.49 o                         
   1   3  23        312.82        296.80        14.43 o                         
   2   3  23        140.39        138.58         9.84 o                         
   3   3  23          0.70          1.50         1.50 o                         
   4   3  23         35.01         39.84         8.27 o                         
   5   3  23         15.67         19.20        10.64 o                         
  -5   4  23          0.16         -2.65         3.18 o                         
  -4   4  23        101.20        128.93        12.44 o                         
  -3   4  23         37.69         45.33         6.14 o                         
  -2   4  23         59.00         65.89         5.95 o                         
  -1   4  23        122.79        125.65         7.85 o                         
   0   4  23         91.07         84.33         7.82 o                         
   1   4  23         12.06         17.30         4.23 o                         
   2   4  23          8.79          2.69         2.38 o                         
   3   4  23          1.79          5.32         2.61 o                         
   4   4  23          1.18          3.42         2.23 o                         
  -5   5  23          0.46          1.98         3.46 o                         
  -4   5  23         30.68         40.69         6.16 o                         
  -3   5  23          0.34          3.00         2.24 o                         
  -2   5  23        122.09        124.24         8.35 o                         
  -1   5  23         91.21        111.54         9.16 o                         
   0   5  23         43.11         47.15         5.89 o                         
   1   5  23         34.48         31.74         4.87 o                         
   2   5  23         14.92         24.56         5.12 o                         
   3   5  23          3.83          3.98         2.14 o                         
   4   5  23          9.53         10.79         5.35 o                         
  -4   6  23         48.08         49.52         7.76 o                         
  -3   6  23          5.06          5.88         3.09 o                         
  -2   6  23          0.32          2.25         2.32 o                         
  -1   6  23          0.13          0.60         4.16 o                         
   0   6  23         36.77         29.63         6.01 o                         
   1   6  23          0.91         -3.16         3.16 o                         
   2   6  23          7.50         13.09         4.39 o                         
   3   6  23         15.94         14.01         3.70 o                         
   4   6  23          0.26          4.39         5.73 o                         
  -4   7  23         26.21         24.77         5.35 o                         
  -3   7  23          9.88         11.37         3.55 o                         
  -2   7  23          0.04          1.26         2.82 o                         
  -1   7  23        568.66        547.97        25.81 o                         
   0   7  23          2.49          4.21         3.09 o                         
   1   7  23          1.14          6.43         3.96 o                         
   2   7  23         26.38         29.57         5.77 o                         
   3   7  23          0.31          2.25         2.88 o                         
  -3   8  23          0.52          4.98         2.77 o                         
  -2   8  23         47.71         45.58         8.00 o                         
  -1   8  23         38.65         35.70         7.54 o                         
   0   8  23         73.30         71.82         9.29 o                         
   1   8  23         87.94         76.09         9.36 o                         
   2   8  23        114.31        127.97        12.61 o                         
   3   8  23         42.08         42.68         7.99 o                         
  -2   9  23          2.30          5.56         4.82 o                         
  -1   9  23        130.42        121.89        12.69 o                         
   0   9  23          0.86          8.86         4.64 o                         
   1   9  23         22.48         25.22         9.06 o                         
   2   9  23         53.95         58.36         8.54 o                         
  -6   0  24         39.43         22.21        10.81 o                         
  -5   0  24        121.76        134.69        23.59 o                         
  -4   0  24        301.53        271.56        31.02 o                         
  -3   0  24        585.41        627.50        22.03 o                         
  -2   0  24         77.12         71.04         7.29 o                         
  -1   0  24         75.96         66.02         6.48 o                         
   0   0  24         21.68         20.07         3.62 o                         
   1   0  24        269.60        278.67        13.67 o                         
   2   0  24       1485.17       1498.29        32.53 o                         
   3   0  24         59.77         36.12         6.85 o                         
   4   0  24        173.25        191.61        39.59 o                         
   5   0  24        362.53        444.26        29.99 o                         
  -5   1  24          3.18          3.69         3.11 o                         
  -4   1  24        182.72        182.54        14.30 o                         
  -3   1  24         26.67         25.62         3.17 o                         
  -2   1  24          0.17          0.18         1.12 o                         
  -1   1  24        162.21        169.08         8.27 o                         
   0   1  24        122.62        120.21         6.90 o                         
   1   1  24         22.08         19.43         2.41 o                         
   2   1  24         22.57         22.29         3.22 o                         
   3   1  24         10.72          8.74         2.55 o                         
   4   1  24          8.71          9.63         3.04 o                         
   5   1  24         27.37         21.44         8.18 o                         
  -5   2  24         41.43         30.05         9.06 o                         
  -4   2  24         10.51          6.20         4.37 o                         
  -3   2  24        101.36        100.30         8.18 o                         
  -2   2  24         12.01          8.82         3.27 o                         
  -1   2  24        291.06        283.46        11.03 o                         
   0   2  24          8.62         10.52         2.59 o                         
   1   2  24         48.81         44.80         5.22 o                         
   2   2  24         42.83         38.96         5.27 o                         
   3   2  24         31.78         35.78         4.59 o                         
   4   2  24         30.09         34.08         5.44 o                         
   5   2  24          1.25          1.86         3.80 o                         
  -5   3  24          2.67          4.97         3.62 o                         
  -4   3  24        137.58        120.74        11.91 o                         
  -3   3  24         15.81         10.28         2.24 o                         
  -2   3  24         35.37         43.01         4.68 o                         
  -1   3  24         73.83         78.12         6.01 o                         
   0   3  24         71.35         57.00         6.23 o                         
   1   3  24        165.02        160.92        10.82 o                         
   2   3  24         84.72         77.22         7.51 o                         
   3   3  24         28.39         31.23         5.16 o                         
   4   3  24         22.66         24.66         4.80 o                         
   5   3  24          4.45         -0.66         5.82 o                         
  -5   4  24          1.37         -2.41         2.54 o                         
  -4   4  24         18.25         20.16         4.97 o                         
  -3   4  24          2.57          4.99         2.80 o                         
  -2   4  24        145.66        156.69         9.10 o                         
  -1   4  24         44.43         38.29         4.53 o                         
   0   4  24         55.20         57.60         6.41 o                         
   1   4  24        168.95        143.34        13.45 o                         
   2   4  24        120.97         94.83         8.88 o                         
   3   4  24          0.59          0.42         2.11 o                         
   4   4  24         53.43         71.43         8.27 o                         
  -5   5  24         14.48          9.78         4.44 o                         
  -4   5  24          0.10          0.52         1.78 o                         
  -3   5  24          3.61          2.89         1.93 o                         
  -2   5  24        215.56        224.78        11.44 o                         
  -1   5  24        153.63        148.22        10.74 o                         
   0   5  24         50.25         41.73         6.64 o                         
   1   5  24         61.16         54.70         6.97 o                         
   2   5  24         55.45         47.01         6.12 o                         
   3   5  24         17.16         14.50         4.44 o                         
   4   5  24         86.83         81.11         9.25 o                         
  -4   6  24         13.83          6.10         3.32 o                         
  -3   6  24          1.62          2.53         1.91 o                         
  -2   6  24         65.24         65.23         9.03 o                         
  -1   6  24        282.12        301.32        16.11 o                         
   0   6  24        269.06        304.24        19.23 o                         
   1   6  24        110.68         99.05         9.56 o                         
   2   6  24          0.25          0.97         3.07 o                         
   3   6  24         30.14         19.14         4.67 o                         
   4   6  24         97.09        108.89        13.63 o                         
  -4   7  24         31.28         23.40         5.18 o                         
  -3   7  24          2.80         -0.86         2.28 o                         
  -2   7  24         37.69         42.73         7.27 o                         
  -1   7  24         79.37         75.72         8.45 o                         
   0   7  24        134.93        135.56        11.84 o                         
   1   7  24          0.43          4.73         3.38 o                         
   2   7  24         26.24         22.28         5.09 o                         
   3   7  24         60.03         54.56         8.09 o                         
  -3   8  24         17.56         19.69         9.34 o                         
  -2   8  24          0.57          0.20         3.01 o                         
  -1   8  24         46.66         40.29         7.71 o                         
   0   8  24         16.98          6.39         4.94 o                         
   1   8  24         30.92         33.74         8.46 o                         
   2   8  24         65.74         82.09        10.18 o                         
  -2   9  24         10.59         13.99         5.32 o                         
  -1   9  24          1.56          2.83         2.95 o                         
   0   9  24          1.84          3.58         4.14 o                         
   1   9  24          0.82          4.47         3.69 o                         
  -5   1  25         13.33         17.21         8.37 o                         
  -4   1  25          5.04          0.52         2.46 o                         
  -3   1  25         23.75         20.50         3.98 o                         
  -2   1  25         41.63         40.09         5.53 o                         
  -1   1  25          0.00         -0.36         0.88 o                         
   0   1  25         39.72         37.30         4.00 o                         
   1   1  25         46.22         38.58         3.56 o                         
   2   1  25         23.62         25.23         3.65 o                         
   3   1  25         53.00         62.40         8.05 o                         
   4   1  25        125.54        145.31        11.06 o                         
   5   1  25          4.50          8.78         4.57 o                         
  -5   2  25          0.02          0.48         3.44 o                         
  -4   2  25        441.04        441.30        22.93 o                         
  -3   2  25         85.05         83.95         7.66 o                         
  -2   2  25          5.11          4.79         1.72 o                         
  -1   2  25          3.90          2.28         1.41 o                         
   0   2  25          6.76          7.70         2.11 o                         
   1   2  25        260.38        252.05        12.91 o                         
   2   2  25         67.02         64.32         6.89 o                         
   3   2  25        128.74        124.86         9.72 o                         
   4   2  25          0.94         -0.43         1.99 o                         
   5   2  25         81.69        101.86        16.06 o                         
  -5   3  25          1.57          5.56         3.07 o                         
  -4   3  25          1.98          1.60         3.12 o                         
  -3   3  25         50.58         52.67         6.15 o                         
  -2   3  25         44.17         47.74         4.83 o                         
  -1   3  25         24.64         27.05         3.51 o                         
   0   3  25        120.80        117.50         8.83 o                         
   1   3  25        186.05        203.32        12.26 o                         
   2   3  25         42.53         38.57         5.66 o                         
   3   3  25         11.05          7.80         2.91 o                         
   4   3  25        293.20        315.94        19.53 o                         
  -5   4  25         10.25          3.93         4.32 o                         
  -4   4  25         14.48         18.21         8.31 o                         
  -3   4  25         10.88         12.82         3.29 o                         
  -2   4  25         57.01         49.18         5.02 o                         
  -1   4  25        348.88        371.34        13.96 o                         
   0   4  25         34.15         28.16         4.72 o                         
   1   4  25         22.45         22.31         4.12 o                         
   2   4  25          4.05          5.22         3.64 o                         
   3   4  25          1.04          5.88         3.48 o                         
   4   4  25        109.99        133.39        11.51 o                         
  -5   5  25          2.48          9.72         4.96 o                         
  -4   5  25          0.06         -0.70         3.74 o                         
  -3   5  25          0.05         -0.70         2.43 o                         
  -2   5  25         83.34         85.52         7.11 o                         
  -1   5  25         91.74        104.71         9.12 o                         
   0   5  25         49.81         48.67         6.28 o                         
   1   5  25         32.11         29.89         5.28 o                         
   2   5  25         50.14         66.48         7.89 o                         
   3   5  25         15.23         17.99         4.79 o                         
   4   5  25         33.41         37.09         7.73 o                         
  -4   6  25          2.53          1.32         2.13 o                         
  -3   6  25         34.05         34.58         5.86 o                         
  -2   6  25         18.06         14.44         3.31 o                         
  -1   6  25         37.17         32.23         5.47 o                         
   0   6  25         28.32         36.78         7.37 o                         
   1   6  25          1.52         -2.48         2.48 o                         
   2   6  25          1.86          5.73         3.04 o                         
   3   6  25         22.31         23.56         5.64 o                         
  -4   7  25          0.28          2.37         2.13 o                         
  -3   7  25          0.95          0.22         4.63 o                         
  -2   7  25         42.66         50.97         8.25 o                         
  -1   7  25         58.42         67.71         8.32 o                         
   0   7  25         22.31         17.51         4.28 o                         
   1   7  25         22.23         23.91         9.38 o                         
   2   7  25          0.19          0.49         2.88 o                         
   3   7  25          2.28          4.16         3.26 o                         
  -3   8  25         11.81         19.98         6.27 o                         
  -2   8  25         71.96         89.44        11.79 o                         
  -1   8  25         84.26        102.38        12.79 o                         
   0   8  25         19.69         36.08         6.99 o                         
   1   8  25         26.95         15.32         5.35 o                         
   2   8  25         72.25         62.27         8.56 o                         
  -1   9  25          1.96          2.21         3.06 o                         
   0   9  25          0.92          5.12         3.88 o                         
   1   9  25          0.91          6.64         4.30 o                         
  -5   0  26        115.66        119.54        22.93 o                         
  -4   0  26        365.57        351.26        35.84 o                         
  -3   0  26        234.71        234.80        19.50 o                         
  -2   0  26        201.23        172.08        21.23 o                         
  -1   0  26        140.14        141.55        27.30 o                         
   0   0  26         45.03         55.54         6.37 o                         
   1   0  26        295.43        289.44        14.59 o                         
   2   0  26        576.45        523.97        24.71 o                         
   3   0  26          4.52          3.03         1.89 o                         
   4   0  26        392.57        427.85        27.33 o                         
   5   0  26        135.45        146.83        17.72 o                         
  -5   1  26          6.20         16.25         6.76 o                         
  -4   1  26         45.95         31.48         8.74 o                         
  -3   1  26         38.76         45.02         5.56 o                         
  -2   1  26         41.96         41.00         4.35 o                         
  -1   1  26         97.70        100.83         6.61 o                         
   0   1  26         99.10         94.71         6.40 o                         
   1   1  26        613.01        562.23        18.66 o                         
   2   1  26         53.12         58.43         5.47 o                         
   3   1  26          3.42          1.65         1.71 o                         
   4   1  26         15.61         19.70         4.63 o                         
  -5   2  26          1.32          0.39         2.06 o                         
  -4   2  26        112.42        100.88        11.07 o                         
  -3   2  26         54.17         58.66         6.54 o                         
  -2   2  26        244.13        258.77        11.27 o                         
  -1   2  26        140.88        149.95         8.57 o                         
   0   2  26         11.56          8.92         1.90 o                         
   1   2  26         63.12         65.60         6.82 o                         
   2   2  26          9.76          6.99         2.53 o                         
   3   2  26          4.80          5.80         2.66 o                         
   4   2  26       1283.51       1475.66        53.82 o                         
  -5   3  26         35.04         41.01         7.79 o                         
  -4   3  26          8.94          9.26         5.33 o                         
  -3   3  26         42.96         40.54         7.77 o                         
  -2   3  26         17.41         16.81         4.50 o                         
  -1   3  26         20.40         20.02         3.26 o                         
   0   3  26         60.01         53.33         6.05 o                         
   1   3  26       1696.56       1603.74        37.84 o                         
   2   3  26         85.42         71.10         7.42 o                         
   3   3  26         62.63         64.96         7.46 o                         
   4   3  26          4.71          4.14         4.05 o                         
  -5   4  26         44.89         60.15         9.75 o                         
  -4   4  26          1.34          1.12         2.67 o                         
  -3   4  26          0.25         -1.22         2.14 o                         
  -2   4  26         12.43          6.32         2.27 o                         
  -1   4  26          0.56         -0.11         2.04 o                         
   0   4  26         68.84         62.08         9.97 o                         
   1   4  26        165.16        171.51        12.02 o                         
   2   4  26         85.96         78.06         8.17 o                         
   3   4  26          0.19          7.33         3.76 o                         
   4   4  26        808.30        950.66        31.55 o                         
  -4   5  26          3.70          3.29         3.97 o                         
  -3   5  26          1.92          1.48         1.51 o                         
  -2   5  26        150.61        172.71        10.39 o                         
  -1   5  26         23.99         27.07         4.99 o                         
   0   5  26          6.62          5.20         2.56 o                         
   1   5  26        166.09        143.35        11.60 o                         
   2   5  26         34.32         28.27         5.20 o                         
   3   5  26         65.49         64.36         8.57 o                         
   4   5  26        187.17        213.85        15.68 o                         
  -4   6  26          2.09          3.53         3.01 o                         
  -3   6  26          8.89         12.21         3.80 o                         
  -2   6  26         92.87        131.83        12.78 o                         
  -1   6  26         43.98         46.48         5.89 o                         
   0   6  26        264.39        267.07        18.87 o                         
   1   6  26         31.48         31.68         5.67 o                         
   2   6  26         21.12         38.87         6.47 o                         
   3   6  26         37.09         28.43         7.08 o                         
  -3   7  26          3.08         16.06         5.24 o                         
  -2   7  26         87.70         96.89        11.50 o                         
  -1   7  26         16.26         24.80         5.09 o                         
   0   7  26         43.87         38.25         6.64 o                         
   1   7  26         59.70         74.43        11.51 o                         
   2   7  26         69.28         67.22         8.82 o                         
   3   7  26         11.36         13.41         4.23 o                         
  -2   8  26         27.79         34.55        10.70 o                         
  -1   8  26          0.64         -2.31         2.71 o                         
   0   8  26         29.56         44.40         7.69 o                         
   1   8  26          0.03          8.00         3.86 o                         
   2   8  26         72.76         79.40         9.63 o                         
  -1   9  26          4.21          3.90         6.21 o                         
   0   9  26          2.62          0.32         4.31 o                         
  -5   1  27          0.22          9.10         8.64 o                         
  -4   1  27          0.19          8.49         5.47 o                         
  -3   1  27          7.53         12.87         3.76 o                         
  -2   1  27         45.12         48.32         4.80 o                         
  -1   1  27         53.50         51.44         4.81 o                         
   0   1  27         10.53         10.09         2.26 o                         
   1   1  27       2128.38       2148.46        37.48 o                         
   2   1  27         53.15         53.43         5.97 o                         
   3   1  27         51.69         49.34         5.85 o                         
   4   1  27          1.44          5.16         2.94 o                         
  -5   2  27        116.00        119.01        13.27 o                         
  -4   2  27        117.53        115.28        12.15 o                         
  -3   2  27         99.12        102.54         9.39 o                         
  -2   2  27          5.03          4.37         2.62 o                         
  -1   2  27         10.84          7.67         2.04 o                         
   0   2  27         21.87         22.17         3.16 o                         
   1   2  27       1150.43       1100.37        32.39 o                         
   2   2  27         64.07         60.12         6.92 o                         
   3   2  27         87.17         80.20        10.39 o                         
   4   2  27        254.07        290.95        23.42 o                         
  -5   3  27         35.29         27.73         6.39 o                         
  -4   3  27          0.57         -1.80         3.01 o                         
  -3   3  27         64.89         54.65         6.61 o                         
  -2   3  27        444.66        428.87        15.35 o                         
  -1   3  27          9.70         10.02         2.22 o                         
   0   3  27        112.09        105.95         8.84 o                         
   1   3  27         29.90         22.04         4.37 o                         
   2   3  27          0.18         -0.66         2.24 o                         
   3   3  27         18.51         16.28         4.25 o                         
   4   3  27        207.83        250.60        18.18 o                         
  -5   4  27         23.98         28.65         6.82 o                         
  -4   4  27          1.53          2.16         3.37 o                         
  -3   4  27         11.29         11.08         3.61 o                         
  -2   4  27         20.38         24.96         5.98 o                         
  -1   4  27        254.65        248.35        13.97 o                         
   0   4  27         10.04          8.40         2.42 o                         
   1   4  27         57.75         34.90         5.62 o                         
   2   4  27          9.73         11.27         3.78 o                         
   3   4  27          3.82         13.87         9.75 o                         
   4   4  27        740.34        841.26        30.12 o                         
  -4   5  27          0.06         -1.64         2.76 o                         
  -3   5  27          0.12          0.05         1.65 o                         
  -2   5  27         92.36         90.06         8.68 o                         
  -1   5  27         30.58         23.88         4.42 o                         
   0   5  27         47.47         41.28         6.15 o                         
   1   5  27         98.02         67.71         8.08 o                         
   2   5  27         83.31         98.06         9.69 o                         
   3   5  27         14.58          8.42         3.45 o                         
  -4   6  27          0.20          1.66         3.75 o                         
  -3   6  27         39.33         48.73         7.07 o                         
  -2   6  27        135.00        136.52        13.26 o                         
  -1   6  27          0.04          4.88         3.27 o                         
   0   6  27         31.63         34.05         6.85 o                         
   1   6  27         50.20         37.21         6.41 o                         
   2   6  27          0.74          2.54         2.30 o                         
   3   6  27          5.74         11.86         4.41 o                         
  -3   7  27         10.57         12.94         4.64 o                         
  -2   7  27        269.71        274.06        21.78 o                         
  -1   7  27          0.74         -1.85         3.26 o                         
   0   7  27         23.04         22.46         5.38 o                         
   1   7  27         43.05         68.63         9.06 o                         
   2   7  27          1.84          6.90         3.14 o                         
  -2   8  27        167.62        184.12        17.13 o                         
  -1   8  27        152.93        172.48        16.68 o                         
   0   8  27          0.32          4.04         3.21 o                         
   1   8  27         18.22         13.47         4.77 o                         
  -5   0  28        229.45        201.06        29.52 o                         
  -4   0  28        440.99        403.20        39.10 o                         
  -3   0  28         14.36         21.20         6.29 o                         
  -2   0  28         52.24         61.12         8.90 o                         
  -1   0  28        107.54        101.74        18.59 o                         
   0   0  28        254.28        288.46        18.46 o                         
   1   0  28        183.04        215.85        17.72 o                         
   2   0  28        198.80        220.78        16.65 o                         
   3   0  28          7.11         11.99         5.12 o                         
   4   0  28        473.82        551.90        31.99 o                         
  -5   1  28         73.64         64.72        11.93 o                         
  -4   1  28          6.80         12.07         5.19 o                         
  -3   1  28         26.63         32.49         5.75 o                         
  -2   1  28         79.21         85.23         7.24 o                         
  -1   1  28         65.84         60.35         5.36 o                         
   0   1  28         60.75         60.48         5.40 o                         
   1   1  28        331.54        317.13        20.85 o                         
   2   1  28         40.49         36.17         5.16 o                         
   3   1  28          2.87          6.56         3.52 o                         
   4   1  28         27.79         30.34         6.58 o                         
  -5   2  28         94.75        100.09        15.06 o                         
  -4   2  28         72.78         65.19        10.69 o                         
  -3   2  28         12.13          9.81         2.48 o                         
  -2   2  28         25.54         28.60         3.91 o                         
  -1   2  28         48.07         47.74         5.02 o                         
   0   2  28         60.57         66.05         6.88 o                         
   1   2  28          4.72          5.86         3.09 o                         
   2   2  28          0.62          0.95         1.84 o                         
   3   2  28          1.50          2.84         2.04 o                         
   4   2  28          3.85         -0.94         2.06 o                         
  -5   3  28         66.90         76.84        10.77 o                         
  -4   3  28          1.16          6.54         3.78 o                         
  -3   3  28         57.76         69.31         7.41 o                         
  -2   3  28         30.73         28.47         3.89 o                         
  -1   3  28         18.15         16.51         2.94 o                         
   0   3  28         25.88         19.47         3.87 o                         
   1   3  28        353.66        334.26        16.50 o                         
   2   3  28         34.82         33.90         5.50 o                         
   3   3  28         97.13        105.66         9.84 o                         
   4   3  28         26.03         17.55         6.40 o                         
  -4   4  28         16.64         28.19         6.86 o                         
  -3   4  28          6.67          8.70         2.93 o                         
  -2   4  28         59.11         58.65         6.01 o                         
  -1   4  28          0.25         -0.93         2.04 o                         
   0   4  28         69.53         75.44         7.91 o                         
   1   4  28         42.24         28.38         5.67 o                         
   2   4  28         68.80         69.89         8.30 o                         
   3   4  28          0.78          0.86         2.16 o                         
   4   4  28        191.16        206.85        21.30 o                         
  -4   5  28          8.70          9.58         4.37 o                         
  -3   5  28          9.04         10.27         3.37 o                         
  -2   5  28       1067.64       1073.50        30.45 o                         
  -1   5  28          0.03          1.75         2.49 o                         
   0   5  28         10.88         12.87         4.09 o                         
   1   5  28         16.38         18.10         5.14 o                         
   2   5  28          8.72          7.13         2.73 o                         
   3   5  28        195.26        181.27        14.19 o                         
  -3   6  28         14.10         16.24         5.56 o                         
  -2   6  28         84.41         92.60        11.56 o                         
  -1   6  28          5.60          2.74         2.63 o                         
   0   6  28        154.29        158.67        14.78 o                         
   1   6  28         35.73         38.44         6.50 o                         
   2   6  28         59.63         80.04         9.67 o                         
   3   6  28         24.83         15.34         6.73 o                         
  -3   7  28          0.12         -0.98         3.06 o                         
  -2   7  28        255.78        253.15        19.51 o                         
  -1   7  28         29.90         30.98         5.70 o                         
   0   7  28          1.81          2.25         2.77 o                         
   1   7  28         49.68         63.73         9.68 o                         
   2   7  28         36.58         32.81         6.66 o                         
  -2   8  28         31.17         48.79         8.84 o                         
  -1   8  28         13.63         13.73         4.98 o                         
   0   8  28         24.66         35.60         6.95 o                         
   1   8  28          0.21          2.49         3.79 o                         
  -5   1  29         87.24        105.60        15.59 o                         
  -4   1  29          0.66          2.97         7.29 o                         
  -3   1  29         11.45         10.33         3.55 o                         
  -2   1  29          0.36          1.89         1.37 o                         
  -1   1  29        110.87        109.38        10.38 o                         
   0   1  29         36.06         29.42         4.07 o                         
   1   1  29        368.19        366.38        16.07 o                         
   2   1  29         61.91         61.29         7.62 o                         
   3   1  29         29.97         47.42         7.54 o                         
   4   1  29          8.93          9.60         4.02 o                         
  -5   2  29        108.81        111.54        15.47 o                         
  -4   2  29         19.85         17.25         7.75 o                         
  -3   2  29         50.74         49.85         6.26 o                         
  -2   2  29          2.14          1.52         2.44 o                         
  -1   2  29         12.34          8.65         2.43 o                         
   0   2  29          3.70          7.11         2.69 o                         
   1   2  29        252.33        265.06        16.29 o                         
   2   2  29         45.80         39.56         5.81 o                         
   3   2  29         44.01         36.04         6.73 o                         
   4   2  29          8.47          8.95         3.51 o                         
  -4   3  29          0.01         -0.96         1.97 o                         
  -3   3  29         34.03         27.94         4.88 o                         
  -2   3  29        373.56        367.89        14.61 o                         
  -1   3  29         27.28         25.49         4.60 o                         
   0   3  29         82.68         83.05         8.37 o                         
   1   3  29          8.81          8.02         3.61 o                         
   2   3  29          9.79         12.19         3.52 o                         
   3   3  29         33.57         36.40         6.02 o                         
   4   3  29          0.03          3.85         3.43 o                         
  -4   4  29          1.84          6.64         3.75 o                         
  -3   4  29         39.30         40.82         6.14 o                         
  -2   4  29        105.81        117.08         8.50 o                         
  -1   4  29         92.06         89.54         8.99 o                         
   0   4  29          0.25          0.50         2.12 o                         
   1   4  29         14.99         12.89         4.06 o                         
   2   4  29         11.03          7.93         3.39 o                         
   3   4  29         37.48         35.83         6.19 o                         
  -4   5  29          3.77          2.12         3.57 o                         
  -3   5  29          0.16          1.07         2.85 o                         
  -2   5  29         11.81          7.97         5.67 o                         
  -1   5  29          5.92         14.33         4.06 o                         
   0   5  29         38.67         37.48         6.42 o                         
   1   5  29          0.10          0.32         2.10 o                         
   2   5  29         83.65        102.45        10.70 o                         
   3   5  29          3.64          0.30         1.78 o                         
  -3   6  29          3.37          2.55         3.39 o                         
  -2   6  29        140.37        152.14        14.40 o                         
  -1   6  29         21.54         23.14         5.53 o                         
   0   6  29         46.26         51.58         8.56 o                         
   1   6  29          8.37          9.69         4.29 o                         
   2   6  29          0.00         -0.89         3.44 o                         
  -2   7  29        162.98        147.56        19.62 o                         
  -1   7  29          0.00          3.61         3.95 o                         
   0   7  29          0.06         -0.10         2.67 o                         
   1   7  29         29.11         32.86         6.43 o                         
   2   7  29          9.93          9.21         3.41 o                         
  -1   8  29        127.76        122.90        21.14 o                         
   0   8  29          0.01         -0.19         3.18 o                         
  -5   0  30        447.37        326.89        39.28 o                         
  -4   0  30        297.24        293.69        34.25 o                         
  -3   0  30         53.02         64.54        14.88 o                         
  -2   0  30        165.06        169.54        17.21 o                         
  -1   0  30         42.78         48.35         7.76 o                         
   0   0  30        633.46        645.14        28.87 o                         
   1   0  30        184.58        192.05        24.16 o                         
   2   0  30         82.28         83.85        16.11 o                         
   3   0  30          9.42         17.15         9.04 o                         
   4   0  30        252.04        326.71        36.40 o                         
  -5   1  30          0.00          8.47         5.80 o                         
  -4   1  30          0.35          1.42         7.30 o                         
  -3   1  30          0.21          2.03         2.34 o                         
  -2   1  30          1.58          3.26         1.67 o                         
  -1   1  30         49.28         48.86         5.63 o                         
   0   1  30          3.40          3.96         2.32 o                         
   1   1  30          0.07          0.59         2.05 o                         
   2   1  30         22.16         20.43         4.79 o                         
   3   1  30         11.73          6.12         4.42 o                         
   4   1  30          5.48          4.35         3.17 o                         
  -4   2  30         29.72         32.10         8.28 o                         
  -3   2  30         12.61         18.89         5.00 o                         
  -2   2  30        471.05        489.45        16.72 o                         
  -1   2  30          5.66          6.67         1.93 o                         
   0   2  30        134.69        136.43        10.09 o                         
   1   2  30         16.00         15.68         4.32 o                         
   2   2  30          1.19          0.77         2.14 o                         
   3   2  30         10.85         18.61         5.07 o                         
   4   2  30          0.91          3.78         2.83 o                         
  -4   3  30          7.86          6.75        10.21 o                         
  -3   3  30         25.94         28.16         4.87 o                         
  -2   3  30          0.87          0.53         1.57 o                         
  -1   3  30         28.03         24.55         4.35 o                         
   0   3  30          5.14          5.80         2.06 o                         
   1   3  30         41.98         56.10         7.17 o                         
   2   3  30          2.66          1.78         2.02 o                         
   3   3  30         60.73         66.91         9.41 o                         
  -4   4  30         30.38         15.05         5.04 o                         
  -3   4  30          0.08          2.42         1.93 o                         
  -2   4  30        128.50        118.79         8.88 o                         
  -1   4  30          0.35          2.96         2.02 o                         
   0   4  30         79.44         67.37         8.41 o                         
   1   4  30        100.48         97.92         9.76 o                         
   2   4  30         36.73         46.75         6.85 o                         
   3   4  30          0.03          0.25         3.92 o                         
  -3   5  30         71.70         69.65         8.27 o                         
  -2   5  30          2.67          4.88         3.13 o                         
  -1   5  30          5.62          6.50         3.02 o                         
   0   5  30         40.82         37.17         6.00 o                         
   1   5  30         43.95         52.21         7.93 o                         
   2   5  30          1.85         -0.04         4.26 o                         
   3   5  30        346.81        404.64        25.40 o                         
  -3   6  30          3.98          3.08         6.18 o                         
  -2   6  30        145.15        151.94        17.95 o                         
  -1   6  30         25.27         20.33         4.44 o                         
   0   6  30         39.36         36.52         6.94 o                         
   1   6  30          7.27         10.21         4.01 o                         
   2   6  30         75.22         88.57        10.41 o                         
  -2   7  30          8.52          4.59         5.02 o                         
  -1   7  30         26.19         28.23         5.90 o                         
   0   7  30         22.06         29.39         6.50 o                         
   1   7  30          1.17          3.19         4.40 o                         
  -4   1  31          1.74          0.97         3.19 o                         
  -3   1  31         50.92         69.36         8.76 o                         
  -2   1  31         10.70          6.73         2.43 o                         
  -1   1  31         69.28         65.55         6.89 o                         
   0   1  31        300.83        290.45        16.62 o                         
   1   1  31        263.98        275.85        25.39 o                         
   2   1  31         38.39         29.95         7.67 o                         
   3   1  31         41.67         52.14         7.94 o                         
  -4   2  31          0.61          5.20         2.71 o                         
  -3   2  31          0.04          6.80         3.33 o                         
  -2   2  31         20.83         15.08         4.80 o                         
  -1   2  31         25.04         24.95         4.41 o                         
   0   2  31         96.98         86.87         8.29 o                         
   1   2  31         22.42         21.25         4.18 o                         
   2   2  31         34.63         26.45         6.08 o                         
   3   2  31          3.16          0.67         3.42 o                         
  -4   3  31          0.08          8.46         5.41 o                         
  -3   3  31          4.43          9.12         3.32 o                         
  -2   3  31         34.83         34.46         5.95 o                         
  -1   3  31          3.27          2.95         1.87 o                         
   0   3  31         24.93         38.15         5.70 o                         
   1   3  31          1.73         -1.78         2.30 o                         
   2   3  31          4.97          6.40         3.47 o                         
   3   3  31        644.90        740.78        31.35 o                         
  -4   4  31          1.72         -1.21         2.19 o                         
  -3   4  31         39.87         34.74         5.92 o                         
  -2   4  31          8.66         13.71         3.99 o                         
  -1   4  31         33.99         33.37         5.72 o                         
   0   4  31         24.05         16.10         4.39 o                         
   1   4  31          3.81          5.40         2.82 o                         
   2   4  31          3.20          2.20         2.43 o                         
   3   4  31         96.92        101.91        10.38 o                         
  -3   5  31          0.38          7.47         5.33 o                         
  -2   5  31         24.60         29.79         6.71 o                         
  -1   5  31          1.14          2.42         3.01 o                         
   0   5  31         19.91         12.40         3.62 o                         
   1   5  31         11.03         15.28         5.51 o                         
   2   5  31         52.01         55.10         9.21 o                         
  -3   6  31          3.84          0.83         3.73 o                         
  -2   6  31         13.37         19.48         6.22 o                         
  -1   6  31         33.92         25.57         5.33 o                         
   0   6  31         24.21         24.71         5.19 o                         
   1   6  31          5.35          7.48         3.41 o                         
   2   6  31          0.01          4.49         3.11 o                         
  -2   7  31         56.08         59.30        10.09 o                         
  -1   7  31          1.31          3.50         3.36 o                         
   0   7  31         66.21         94.43        10.86 o                         
   1   7  31          1.54         -1.08         2.48 o                         
  -4   0  32         96.50         63.44        16.65 o                         
  -3   0  32         50.49         65.59        15.33 o                         
  -2   0  32        119.37        127.30        13.84 o                         
  -1   0  32          0.01          0.90         2.41 o                         
   0   0  32        102.82         98.99        11.92 o                         
   1   0  32         97.27         94.21        17.18 o                         
   2   0  32         45.82         39.49        12.21 o                         
   3   0  32          0.25         -2.07         3.86 o                         
  -4   1  32          4.09          1.65         8.17 o                         
  -3   1  32         19.76          4.79         6.72 o                         
  -2   1  32          1.40          2.11         1.92 o                         
  -1   1  32         58.32         69.73         7.17 o                         
   0   1  32        296.42        280.62        16.94 o                         
   1   1  32         12.00         17.99         8.40 o                         
   2   1  32         12.43          8.60         4.06 o                         
   3   1  32         62.38         66.56        18.23 o                         
  -4   2  32          6.67         16.14         7.04 o                         
  -3   2  32        153.50        153.24        13.15 o                         
  -2   2  32        167.05        167.19        11.16 o                         
  -1   2  32          8.90          8.56         3.06 o                         
   0   2  32         18.33         21.41         4.97 o                         
   1   2  32         19.92         19.58         4.44 o                         
   2   2  32         10.99          8.53         5.43 o                         
   3   2  32        224.04        233.73        17.41 o                         
  -4   3  32          0.08          3.28         4.03 o                         
  -3   3  32          2.55         -1.20         2.43 o                         
  -2   3  32         10.13          5.66         2.42 o                         
  -1   3  32         44.30         40.04         5.95 o                         
   0   3  32        719.65        742.84        25.72 o                         
   1   3  32         53.77         56.65         7.56 o                         
   2   3  32          4.02          7.44         2.85 o                         
   3   3  32          1.73          4.50         3.27 o                         
  -3   4  32        143.14        146.24        11.83 o                         
  -2   4  32          1.37          6.29         3.08 o                         
  -1   4  32          4.74          0.78         1.78 o                         
   0   4  32         23.20         22.66         4.90 o                         
   1   4  32         76.59         70.41         8.47 o                         
   2   4  32          2.07          2.26         3.73 o                         
  -3   5  32         45.91         46.98         9.85 o                         
  -2   5  32         23.15         27.17         9.91 o                         
  -1   5  32          0.09          4.89         3.62 o                         
   0   5  32         35.96         27.05         5.37 o                         
   1   5  32         18.27          2.89         5.06 o                         
   2   5  32         42.15         43.39         7.34 o                         
  -2   6  32        110.90         99.10        12.40 o                         
  -1   6  32         25.88         22.10         5.26 o                         
   0   6  32          4.51          0.77         2.45 o                         
   1   6  32          0.20          3.84         3.33 o                         
  -1   7  32          9.64          7.03         2.88 o                         
   0   7  32         85.08        105.73        11.65 o                         
  -4   1  33          0.14         -1.58         4.04 o                         
  -3   1  33          0.09          0.21         2.35 o                         
  -2   1  33         12.82          6.11         2.63 o                         
  -1   1  33          1.65          7.55         2.98 o                         
   0   1  33        822.71        892.69        43.05 o                         
   1   1  33        189.61        170.22        17.21 o                         
   2   1  33         11.76         12.20         5.40 o                         
   3   1  33        124.06        129.74        16.53 o                         
  -4   2  33         12.66         12.39         5.44 o                         
  -3   2  33         21.87          9.14         4.11 o                         
  -2   2  33         11.57          3.94         2.75 o                         
  -1   2  33         50.87         47.39         7.10 o                         
   0   2  33          2.68          2.18         2.64 o                         
   1   2  33          1.62          4.63         2.84 o                         
   2   2  33         16.63         12.62         4.66 o                         
   3   2  33        141.35        142.89        13.77 o                         
  -3   3  33        200.16        175.67        14.79 o                         
  -2   3  33          4.80          0.01         1.58 o                         
  -1   3  33          1.23          2.98         2.78 o                         
   0   3  33         12.10          4.92         2.68 o                         
   1   3  33          0.31          4.02         2.81 o                         
   2   3  33          0.75          1.99         3.58 o                         
  -3   4  33         26.79          7.77         5.23 o                         
  -2   4  33         35.31         22.48         5.22 o                         
  -1   4  33          9.52          6.94         3.35 o                         
   0   4  33         51.57         58.84         7.91 o                         
   1   4  33          1.15          2.82         3.88 o                         
   2   4  33          3.39          0.93         2.47 o                         
  -3   5  33         40.45         35.61         7.27 o                         
  -2   5  33          7.16          6.17         4.69 o                         
  -1   5  33          8.94          7.18         4.14 o                         
   0   5  33         66.67         51.16         7.67 o                         
   1   5  33         13.49         17.58         6.84 o                         
   2   5  33          9.99         13.35         5.20 o                         
  -2   6  33          2.92          4.21         3.41 o                         
  -1   6  33         41.98         42.58         6.89 o                         
   0   6  33         18.91         16.40         3.98 o                         
   1   6  33          9.50         14.63         4.95 o                         
  -4   0  34          3.62          8.56         7.07 o                         
  -3   0  34          0.79          2.90         3.05 o                         
  -2   0  34         44.81         55.01        13.29 o                         
  -1   0  34        113.65        127.19        18.76 o                         
   0   0  34        476.57        467.26        39.61 o                         
   1   0  34         54.69         66.37        15.36 o                         
   2   0  34         19.10         25.33        11.35 o                         
   3   0  34          5.32         15.87         8.83 o                         
  -4   1  34          3.45          5.25         4.17 o                         
  -3   1  34         41.83         31.73         8.02 o                         
  -2   1  34          0.24          2.62         2.79 o                         
  -1   1  34         51.02         54.76         6.82 o                         
   0   1  34        256.78        293.61        18.10 o                         
   1   1  34         13.93         20.75         6.70 o                         
   2   1  34         19.30         15.14         5.71 o                         
   3   1  34         14.91         11.40         5.75 o                         
  -3   2  34         44.92         36.33         8.80 o                         
  -2   2  34         25.26         34.00         5.32 o                         
  -1   2  34         70.21         70.78         8.84 o                         
   0   2  34        185.20        213.04        15.77 o                         
   1   2  34          4.22          5.10         2.38 o                         
   2   2  34         10.48          7.50         3.92 o                         
  -3   3  34          0.03          0.28         2.67 o                         
  -2   3  34         18.06          8.75         3.15 o                         
  -1   3  34         28.68         25.01         5.92 o                         
   0   3  34        279.50        276.50        18.63 o                         
   1   3  34         29.59         21.64         5.04 o                         
   2   3  34         11.00          6.68         3.96 o                         
  -3   4  34        118.80        107.03        14.89 o                         
  -2   4  34          7.97          5.43         2.47 o                         
  -1   4  34          3.99          3.16         4.19 o                         
   0   4  34          0.50         -2.73         2.73 o                         
   1   4  34         25.07         15.55         5.80 o                         
   2   4  34          2.21          3.15         2.85 o                         
  -2   5  34         13.23         18.23         6.23 o                         
  -1   5  34         12.83          6.72         3.26 o                         
   0   5  34          2.36         -0.06         3.20 o                         
   1   5  34          6.81          3.77         2.27 o                         
  -1   6  34          6.00          1.26         2.26 o                         
   0   6  34          3.40          1.27         2.88 o                         
  -3   1  35          0.73          4.72         3.45 o                         
  -2   1  35         16.83         18.73         4.23 o                         
  -1   1  35         38.83         30.32         7.64 o                         
   0   1  35        106.50        100.23        10.64 o                         
   1   1  35         70.99         85.44        13.36 o                         
   2   1  35          0.09          1.05         2.00 o                         
  -3   2  35          1.06          1.61         3.62 o                         
  -2   2  35          5.26          5.94         2.72 o                         
  -1   2  35         22.43         23.93         5.43 o                         
   0   2  35        200.23        199.69        15.36 o                         
   1   2  35         12.19         16.92         5.08 o                         
   2   2  35          0.03         -0.28         3.57 o                         
  -3   3  35          9.28          5.12         3.27 o                         
  -2   3  35          1.34         -1.58         3.02 o                         
  -1   3  35          0.22         -1.66         2.54 o                         
   0   3  35          2.53          4.77         2.83 o                         
   1   3  35          1.50          1.29         2.78 o                         
   2   3  35          1.61         -0.76         3.85 o                         
  -2   4  35         23.46         24.92         6.78 o                         
  -1   4  35          0.27         -1.48         2.11 o                         
   0   4  35          0.43          5.12         2.78 o                         
   1   4  35          0.79          4.08         2.39 o                         
  -1   5  35          9.79          7.17         4.00 o                         
   0   5  35          1.37          3.39         3.79 o                         
  -3   0  36          6.59          1.53         4.25 o                         
  -2   0  36          8.97          0.01         5.91 o                         
  -1   0  36        355.09        333.69        23.37 o                         
   0   0  36          5.94         19.01         9.37 o                         
   1   0  36         48.57         83.70        18.44 o                         
   2   0  36         14.53         -2.93         5.24 o                         
  -3   1  36          8.07          5.84         5.91 o                         
  -2   1  36          0.15          0.31         2.31 o                         
  -1   1  36          6.31          8.13         3.67 o                         
   0   1  36         51.13         54.07         7.79 o                         
   1   1  36          5.70          3.18         3.43 o                         
   2   1  36         58.63         52.16        10.76 o                         
  -3   2  36         96.45        103.49        14.54 o                         
  -2   2  36          0.98          0.62         2.14 o                         
  -1   2  36         96.74        100.41        11.16 o                         
   0   2  36         16.97         16.60         4.41 o                         
   1   2  36          3.65          3.06         5.08 o                         
   2   2  36          0.26          8.64         5.90 o                         
  -2   3  36          4.63          1.31         3.30 o                         
  -1   3  36          0.00          1.81         2.36 o                         
   0   3  36         24.59         27.12         6.19 o                         
   1   3  36          3.59         -1.11         3.47 o                         
  -2   4  36         31.88         35.15         9.48 o                         
  -1   4  36          0.49          2.87         4.13 o                         
   0   4  36         18.26          5.99         8.95 o                         
   1   4  36          0.04          3.30         2.93 o                         
  -2   1  37          6.76         11.28         3.46 o                         
  -1   1  37         90.34         87.87        10.27 o                         
   0   1  37         94.76         87.37        12.98 o                         
   1   1  37         17.94         37.80        11.11 o                         
  -2   2  37          0.17         -0.75         2.77 o                         
  -1   2  37         73.08         78.88        10.10 o                         
   0   2  37         20.97         26.31         6.30 o                         
   1   2  37         19.00         12.68         5.82 o                         
  -2   3  37         15.56         18.47         5.71 o                         
  -1   3  37          3.79          1.65         2.47 o                         
   0   3  37          1.47          3.92         2.75 o                         
   1   3  37         26.02         29.88         7.04 o                         
  -2   0  38          1.38          2.56         3.08 o                         
  -1   0  38         82.87        102.24        19.13 o                         
   0   0  38         68.84        109.99        20.99 o                         
   1   0  38         32.98         41.49        13.35 o                         
  -2   1  38          5.23          7.35         3.12 o                         
  -1   1  38        110.52        115.92        12.01 o                         
   0   1  38         12.41          6.36         8.58 o                         
   1   1  38          3.41          2.37         2.52 o                         
  -1   2  38         17.74         14.20         4.37 o                         
   0   2  38          0.75          1.51         3.01 o                         
  -1   1  39        303.94        332.24        20.55 o                         
                                                                                
