# Supplementary material for: Probing the structural pathway of conformational polymorph nucleation by comparing a series of α,ω-alkanedicarboxylic acids
Source: IUCrJ. 2020 Mar 26;7(Pt 3):422–33. doi: 10.1107/S205225252000233X (PMC7201272; doi:10.1107/S205225252000233X)
Supplement: Supplementary file 3 [file m-07-00422-sup3.hkl]

data_DA13                                                           
_shelx_title ' R20181010E1 in P2(1)/n'                                          
_shelx_refln_list_code          4                                               
_shelx_F_calc_maximum      109.22                                               
_exptl_crystal_F_000       536.00                                               
_reflns_d_resolution_high  0.7603                                               
                                                                                
loop_                                                                           
 _space_group_symop_operation_xyz                                               
 'x, y, z'                                                                      
 '-x+1/2, y+1/2, -z+1/2'                                                        
 '-x, -y, -z'                                                                   
 'x-1/2, -y-1/2, z-1/2'                                                         
                                                                                
_cell_length_a     5.5195                                                       
_cell_length_b     9.4058                                                       
_cell_length_c    26.2825                                                       
_cell_angle_alpha  90.000                                                       
_cell_angle_beta   90.842                                                       
_cell_angle_gamma  90.000                                                       
                                                                                
_shelx_F_squared_multiplier     1.000                                           
                                                                                
loop_                                                                           
 _refln_index_h                                                                 
 _refln_index_k                                                                 
 _refln_index_l                                                                 
 _refln_F_squared_calc                                                          
 _refln_F_squared_meas                                                          
 _refln_F_squared_sigma                                                         
 _refln_observed_status                                                         
   2   0   0       1771.16       1761.96        28.98 o                         
   4   0   0        231.21        235.14        13.97 o                         
   6   0   0        561.48        584.25        16.50 o                         
   1   1   0          3.52          3.96         0.76 o                         
   2   1   0        331.45        329.18         4.76 o                         
   3   1   0        101.38        105.52         3.79 o                         
   4   1   0          2.42          2.11         1.75 o                         
   5   1   0        132.83        136.77         4.61 o                         
   6   1   0        500.86        522.04        11.43 o                         
   7   1   0         34.75         35.39         3.45 o                         
   1   2   0        947.29        920.55        18.48 o                         
   2   2   0        714.65        706.60        11.52 o                         
   3   2   0         28.14         29.64         2.24 o                         
   4   2   0        101.01         98.24         2.81 o                         
   5   2   0        139.68        141.75        11.29 o                         
   6   2   0        106.78        107.03         5.56 o                         
   7   2   0          1.33          6.39         2.68 o                         
   1   3   0        816.21        791.50         8.38 o                         
   2   3   0         20.96         12.61         2.45 o                         
   3   3   0       1563.76       1632.87        24.30 o                         
   4   3   0          3.97          6.02         1.35 o                         
   5   3   0        114.94        119.49         7.44 o                         
   6   3   0        615.44        616.14        35.46 o                         
   7   3   0         25.46         20.25         4.19 o                         
   0   4   0        740.88        891.26        15.09 o                         
   1   4   0         82.36        103.44         3.42 o                         
   2   4   0        134.71        126.27         4.73 o                         
   3   4   0       2877.48       2838.85        71.92 o                         
   4   4   0        331.29        299.84         8.63 o                         
   5   4   0         66.58         54.09         3.90 o                         
   6   4   0         36.93         30.02         3.93 o                         
   1   5   0         26.61         22.45         2.63 o                         
   2   5   0          0.06          1.68         0.96 o                         
   3   5   0          1.98          2.70         1.62 o                         
   4   5   0          8.33          9.51         2.29 o                         
   5   5   0          0.29          0.94         1.54 o                         
   6   5   0         27.49         25.17         5.40 o                         
   0   6   0        308.48        215.59         6.88 o                         
   1   6   0        358.76        371.97         6.97 o                         
   2   6   0        559.98        588.38        14.57 o                         
   3   6   0        986.73       1040.31        22.90 o                         
   4   6   0        286.25        294.26        14.18 o                         
   5   6   0         36.38         33.05         6.35 o                         
   6   6   0         26.45         23.59         3.77 o                         
   1   7   0          2.33          3.97         1.17 o                         
   2   7   0        109.93        131.83         5.22 o                         
   3   7   0        245.50        263.39         9.35 o                         
   4   7   0         13.31         18.36         5.97 o                         
   5   7   0          0.02          1.09         1.98 o                         
   0   8   0        144.97        172.56         5.18 o                         
   1   8   0        371.31        432.67         9.28 o                         
   2   8   0         51.71         54.36         5.33 o                         
   3   8   0        277.69        284.43        12.84 o                         
   4   8   0          0.08          1.22         2.03 o                         
   5   8   0         33.14         31.84         6.16 o                         
   1   9   0         26.47         29.38         8.81 o                         
   2   9   0          0.17          1.60         2.33 o                         
   3   9   0         10.10          5.89         3.46 o                         
   4   9   0         10.52         13.17         4.53 o                         
   0  10   0        722.19        914.32       172.76 o                         
   1  10   0        176.05        235.96        15.71 o                         
   2  10   0         13.19         17.58         3.62 o                         
   3  10   0         79.45         90.32         8.93 o                         
   4  10   0          2.12          3.84         2.76 o                         
   1  11   0          5.71          6.86         2.96 o                         
   2  11   0          0.40          1.65         2.38 o                         
   3  11   0          8.04          4.55         3.51 o                         
   0  12   0         68.39        114.31        10.25 o                         
   1  12   0         11.47         13.07         6.17 o                         
  -7   0   1         60.66         60.73        11.20 o                         
  -5   0   1          5.11          4.42         8.58 o                         
  -3   0   1        692.25        692.88        11.68 o                         
  -1   0   1         22.05         23.04         1.72 o                         
   1   0   1         22.73         21.60         1.48 o                         
   3   0   1       1091.54       1067.86        16.40 o                         
   5   0   1         40.20         50.26         6.80 o                         
   7   0   1         42.99         40.06        13.53 o                         
  -7   1   1          0.88          4.96         1.88 o                         
  -6   1   1        216.25        214.15         5.94 o                         
  -5   1   1         94.63         89.63         2.88 o                         
  -4   1   1          7.23          7.50         1.35 o                         
  -3   1   1        705.28        673.82        20.10 o                         
  -2   1   1        155.67        151.75         3.43 o                         
  -1   1   1         34.45         37.30         1.28 o                         
   0   1   1          8.09         -0.28         0.28 o                         
   1   1   1          2.38          1.48         0.43 o                         
   2   1   1          8.93          7.54         1.87 o                         
   3   1   1        182.57        161.71         3.42 o                         
   4   1   1         19.68         25.07         3.65 o                         
   5   1   1         60.58         53.79         3.88 o                         
   6   1   1        647.43        653.67        13.26 o                         
   7   1   1          0.66          3.32         1.73 o                         
  -7   2   1          6.20          7.08         2.83 o                         
  -6   2   1         66.57         69.23         4.37 o                         
  -5   2   1          0.47          2.38         1.45 o                         
  -4   2   1         18.34         14.67         1.59 o                         
  -3   2   1        437.97        442.76         9.44 o                         
  -2   2   1          0.12          1.08         0.76 o                         
  -1   2   1        457.28        434.69         6.86 o                         
   1   2   1         17.52         17.88         1.21 o                         
   2   2   1         32.51         29.25         1.27 o                         
   3   2   1        763.30        811.24        12.85 o                         
   4   2   1         13.06         16.20         2.11 o                         
   5   2   1          0.00         -0.31         2.14 o                         
   6   2   1        415.63        385.78         9.79 o                         
   7   2   1          3.74          4.14         2.29 o                         
  -7   3   1         21.14         16.31         3.54 o                         
  -6   3   1          0.70          4.38         2.68 o                         
  -5   3   1        100.55         88.54         4.62 o                         
  -4   3   1        278.57        294.59         4.95 o                         
  -3   3   1         81.27         76.79         3.50 o                         
  -2   3   1        425.15        405.14         5.87 o                         
  -1   3   1       1612.66       1698.57        17.68 o                         
   0   3   1        892.71        847.14        13.14 o                         
   1   3   1        931.34       1020.52        16.62 o                         
   2   3   1        147.29        131.97         4.57 o                         
   3   3   1        800.88        785.46        13.46 o                         
   4   3   1        595.60        612.29        13.85 o                         
   5   3   1         51.54         48.07         8.56 o                         
   6   3   1         36.69         30.30         5.02 o                         
   7   3   1          6.02          8.11         3.14 o                         
  -6   4   1          6.57          6.69         3.79 o                         
  -5   4   1         11.42         14.48         2.35 o                         
  -4   4   1        227.24        263.74        22.99 o                         
  -3   4   1        331.56        389.44        10.59 o                         
  -2   4   1        309.64        309.63         6.91 o                         
  -1   4   1        365.23        413.80         4.88 o                         
   0   4   1         23.37         42.18         2.66 o                         
   1   4   1         71.36         86.80         3.17 o                         
   2   4   1        151.87        145.99         3.54 o                         
   3   4   1       1025.57        946.53        12.64 o                         
   4   4   1        176.02        197.16        11.55 o                         
   5   4   1          0.70          2.08         2.51 o                         
   6   4   1          1.64          6.01         2.29 o                         
  -6   5   1          8.18          8.99         3.09 o                         
  -5   5   1          4.53          7.63         2.11 o                         
  -4   5   1         78.49         71.18         3.29 o                         
  -3   5   1        434.43        405.35         6.84 o                         
  -2   5   1        222.03        224.18         6.09 o                         
  -1   5   1        655.85        704.16        11.90 o                         
   0   5   1        318.27        336.27         4.60 o                         
   1   5   1        471.26        489.81         7.75 o                         
   2   5   1         44.06         42.78         2.63 o                         
   3   5   1       1247.39       1264.35        16.95 o                         
   4   5   1        115.26        108.56         4.38 o                         
   5   5   1         15.18         13.63         2.43 o                         
   6   5   1         40.67         41.93         5.82 o                         
  -6   6   1          0.61          2.50         1.62 o                         
  -5   6   1         17.78         17.70         3.29 o                         
  -4   6   1        160.61        160.08        10.83 o                         
  -3   6   1          4.30          2.67         1.95 o                         
  -2   6   1         29.75         32.14         2.35 o                         
  -1   6   1         62.74         73.41         2.94 o                         
   0   6   1          0.07          3.16         1.16 o                         
   1   6   1        101.08        109.93         4.04 o                         
   2   6   1         12.42         15.81         2.56 o                         
   3   6   1       1132.57       1176.66        25.73 o                         
   4   6   1         27.17         29.02         4.62 o                         
   5   6   1         10.51         10.24         2.34 o                         
   6   6   1          8.15         13.17         4.43 o                         
  -5   7   1          4.61          8.12         2.65 o                         
  -4   7   1         29.01         35.32         7.20 o                         
  -3   7   1          5.10          5.24         2.85 o                         
  -2   7   1         29.55         36.44         6.15 o                         
  -1   7   1         20.51         16.82         2.30 o                         
   0   7   1          8.57          6.99         0.80 o                         
   1   7   1         59.82         69.53         2.59 o                         
   2   7   1          1.58          1.12         1.36 o                         
   3   7   1        533.02        602.68        30.22 o                         
   4   7   1          0.98          0.74         1.57 o                         
   5   7   1         16.51         10.96         3.69 o                         
  -5   8   1          3.16          2.25         2.05 o                         
  -4   8   1         17.98         11.99         4.45 o                         
  -3   8   1        388.28        447.80        19.30 o                         
  -2   8   1         49.68         57.22         6.57 o                         
  -1   8   1          0.01          0.99         5.23 o                         
   0   8   1        282.05        311.88         8.14 o                         
   1   8   1          2.83          3.45         1.25 o                         
   2   8   1          0.08          2.01         1.59 o                         
   3   8   1        539.70        608.90        21.03 o                         
   4   8   1          4.78          3.86         1.51 o                         
   5   8   1          0.11          3.45         1.36 o                         
  -4   9   1          8.46          5.14         1.91 o                         
  -3   9   1          7.17          8.13         3.84 o                         
  -2   9   1          4.35          6.67         2.44 o                         
  -1   9   1          2.81          1.44         2.39 o                         
   0   9   1        237.80        277.34        13.29 o                         
   1   9   1          7.04          5.65         2.30 o                         
   2   9   1         23.66         23.43         3.55 o                         
   3   9   1          7.07          7.79         2.96 o                         
   4   9   1          0.06          1.77         1.68 o                         
  -4  10   1          3.28          4.44         4.57 o                         
  -3  10   1         43.22         41.58         4.51 o                         
  -2  10   1         48.33         57.64         6.80 o                         
  -1  10   1         74.43         95.03         7.39 o                         
   0  10   1         35.75         38.96        10.51 o                         
   2  10   1         38.34         44.44         6.40 o                         
   3  10   1          4.53          2.31         2.34 o                         
   4  10   1          0.21          2.00         2.02 o                         
  -3  11   1          0.10          1.42         2.82 o                         
  -2  11   1         22.89         24.27        12.45 o                         
  -1  11   1          0.05          2.24         2.30 o                         
   0  11   1          1.14          2.80         1.90 o                         
   1  11   1          3.61          5.45         2.36 o                         
   2  11   1         30.68         25.30         5.52 o                         
   3  11   1          3.42          2.04         2.58 o                         
  -1  12   1          3.46          5.66         4.06 o                         
   0  12   1        134.29        188.26        12.86 o                         
   1  12   1          0.73          1.08         2.77 o                         
  -6   0   2        700.06        756.37        17.24 o                         
  -4   0   2        203.51        214.94         9.72 o                         
  -2   0   2        646.94        638.37         9.49 o                         
   0   0   2       4359.38         -0.18         0.18 o                         
   2   0   2       3689.83       3739.04        75.33 o                         
   4   0   2        230.44        220.07         9.29 o                         
   6   0   2          0.32         -0.84         3.14 o                         
  -7   1   2         16.81         14.02         3.80 o                         
  -6   1   2          1.42          5.12         3.00 o                         
  -5   1   2        128.40        125.00         4.54 o                         
  -4   1   2         55.05         52.71         2.74 o                         
  -3   1   2        504.08        493.98         8.04 o                         
  -2   1   2        289.84        295.23         3.62 o                         
  -1   1   2         64.44         63.67         1.88 o                         
   0   1   2        167.70         17.50         1.63 o                         
   1   1   2          3.16          2.68         0.66 o                         
   2   1   2        314.35        303.82         6.31 o                         
   3   1   2         65.80         64.06         3.13 o                         
   4   1   2         14.73         16.35         2.26 o                         
   5   1   2         11.24         12.90         3.00 o                         
   6   1   2         22.02         21.72         3.78 o                         
   7   1   2          9.48         12.17         2.91 o                         
  -7   2   2         85.28         99.10         4.94 o                         
  -6   2   2        104.75        116.97         8.92 o                         
  -5   2   2        136.17        133.29         4.46 o                         
  -4   2   2        361.20        354.53        10.28 o                         
  -3   2   2         48.84         52.58         2.52 o                         
  -2   2   2         59.50         62.62         3.06 o                         
  -1   2   2       3852.93       3827.54        84.96 o                         
   0   2   2        184.97        180.36         3.03 o                         
   1   2   2        420.66        405.91         9.46 o                         
   2   2   2       2445.09       2462.26        40.89 o                         
   3   2   2        625.35        609.51        11.25 o                         
   4   2   2         74.26         71.52         4.49 o                         
   5   2   2        136.51        126.69         5.47 o                         
   6   2   2         55.49         69.86         6.07 o                         
   7   2   2          0.30          2.88         1.84 o                         
  -7   3   2          0.44          3.87         2.13 o                         
  -6   3   2         11.84         15.77         3.87 o                         
  -5   3   2        171.13        189.58         7.49 o                         
  -4   3   2        174.32        162.15         6.23 o                         
  -3   3   2        210.07        208.41         4.07 o                         
  -2   3   2          4.50          1.92         1.35 o                         
  -1   3   2       1074.91       1006.64        14.71 o                         
   0   3   2          3.36          4.21         0.76 o                         
   1   3   2        260.73        248.60         6.00 o                         
   2   3   2          6.76          4.69         1.27 o                         
   3   3   2         32.41         30.52         1.99 o                         
   4   3   2         20.90         17.84         3.39 o                         
   5   3   2         53.27         53.53         4.49 o                         
   6   3   2        120.48        137.87         8.82 o                         
   7   3   2         79.11         86.46         4.58 o                         
  -6   4   2         45.92         37.51         4.69 o                         
  -5   4   2         69.19         59.59         3.91 o                         
  -4   4   2         81.56         75.07         5.11 o                         
  -3   4   2        556.61        586.46         7.95 o                         
  -2   4   2        414.34        425.54         7.67 o                         
  -1   4   2          0.62         -0.09         0.75 o                         
   0   4   2        195.82        178.84         5.74 o                         
   1   4   2        154.09        163.73         5.83 o                         
   2   4   2          0.00          3.13         1.16 o                         
   3   4   2          2.35          5.08         1.88 o                         
   4   4   2        202.83        192.26         6.37 o                         
   5   4   2         95.47        107.84         5.12 o                         
   6   4   2         21.56         22.46         4.13 o                         
  -6   5   2          1.77          5.01         1.85 o                         
  -5   5   2          2.11          4.21         1.71 o                         
  -4   5   2          1.07          2.72         1.78 o                         
  -3   5   2        117.74        117.17         8.45 o                         
  -2   5   2        105.54        108.62         5.23 o                         
  -1   5   2         27.52         25.76         2.28 o                         
   0   5   2         10.68         13.14         1.30 o                         
   1   5   2          6.32          7.19         1.04 o                         
   2   5   2         13.50          8.51         1.92 o                         
   3   5   2        101.93        116.02         3.35 o                         
   4   5   2         11.88         10.13         2.38 o                         
   5   5   2          0.01          3.25         2.13 o                         
   6   5   2          0.19          4.09         1.94 o                         
  -6   6   2         11.19          7.54         3.52 o                         
  -5   6   2         48.80         40.14         7.15 o                         
  -4   6   2        526.19        576.67        18.71 o                         
  -3   6   2         64.96         70.92         5.00 o                         
  -2   6   2        597.58        613.47        15.03 o                         
  -1   6   2         85.32         98.63         4.09 o                         
   0   6   2         73.48         53.02         2.14 o                         
   1   6   2        444.35        450.11        12.54 o                         
   2   6   2        558.74        565.54        12.65 o                         
   3   6   2        874.57        860.45        22.44 o                         
   4   6   2        202.10        182.25         9.17 o                         
   5   6   2         18.89         19.58         3.48 o                         
   6   6   2        137.39        159.47        12.48 o                         
  -5   7   2          5.41          5.43         2.28 o                         
  -4   7   2          5.31          2.33         1.25 o                         
  -3   7   2         58.49         67.79         6.75 o                         
  -2   7   2         13.66         14.38         2.33 o                         
  -1   7   2          4.36          3.72         1.03 o                         
   0   7   2          6.78          7.75         1.16 o                         
   1   7   2          5.65          2.84         1.00 o                         
   2   7   2        252.99        290.19         6.84 o                         
   3   7   2        107.35        117.23         8.10 o                         
   4   7   2         36.08         36.58         7.70 o                         
   5   7   2          2.11          3.06         1.65 o                         
  -5   8   2         48.20         57.94        11.38 o                         
  -4   8   2          7.61          6.38         2.59 o                         
  -3   8   2        365.57        408.30        18.62 o                         
  -2   8   2         47.49         56.49         2.79 o                         
  -1   8   2         84.96         97.74         4.09 o                         
   0   8   2        215.39        245.32        10.24 o                         
   1   8   2        445.80        485.64        11.73 o                         
   3   8   2        173.88        215.18        13.69 o                         
   4   8   2          1.33         -0.49         1.25 o                         
   5   8   2         14.20          9.63         3.29 o                         
  -4   9   2         23.99         22.34         9.75 o                         
  -3   9   2         73.51        100.85         4.86 o                         
  -2   9   2          0.26          2.87         1.68 o                         
  -1   9   2         35.11         24.76        10.92 o                         
   0   9   2          1.71          2.28         1.96 o                         
   1   9   2          3.53          5.34         2.47 o                         
   2   9   2          0.03          4.41         3.26 o                         
   3   9   2        201.07        240.59         7.98 o                         
   4   9   2          1.98          2.70         2.38 o                         
  -4  10   2          3.33          4.83         3.25 o                         
  -3  10   2          1.06          6.52         6.03 o                         
  -2  10   2          5.52          9.44         3.32 o                         
  -1  10   2        193.65        223.45        14.81 o                         
   0  10   2         22.99          0.69         1.61 o                         
   1  10   2        139.58        172.11        12.36 o                         
   2  10   2         17.59         16.33         5.95 o                         
   3  10   2          0.15          6.06         2.96 o                         
   4  10   2          5.44          5.10         2.61 o                         
  -3  11   2          0.12         -1.16         3.71 o                         
  -2  11   2          0.03         -0.77         3.80 o                         
  -1  11   2          4.24          2.88         2.87 o                         
   0  11   2          0.18          1.71         1.78 o                         
   1  11   2          0.45          3.43         2.30 o                         
   2  11   2          5.72          2.21         1.91 o                         
   3  11   2          5.38          5.86         2.34 o                         
  -1  12   2          8.80          8.48         4.83 o                         
   0  12   2        146.31        200.31        12.51 o                         
   1  12   2         18.18         27.31         8.26 o                         
  -7   0   3         14.79         15.76         6.10 o                         
  -5   0   3         23.43         22.11         3.23 o                         
  -3   0   3        216.38        228.04         7.71 o                         
  -1   0   3         25.88         25.94         1.52 o                         
   1   0   3        688.94        692.57         9.47 o                         
   3   0   3        136.43        144.88         7.50 o                         
   5   0   3        123.78        121.25         6.74 o                         
   7   0   3         31.74         25.15         4.87 o                         
  -7   1   3         82.57         91.85        10.91 o                         
  -6   1   3         35.84         31.61         4.32 o                         
  -5   1   3         78.08         79.79         3.08 o                         
  -4   1   3        115.24        107.80         6.58 o                         
  -3   1   3        424.12        418.49         7.27 o                         
  -2   1   3        103.83        100.17         2.91 o                         
  -1   1   3        783.56        767.19        10.28 o                         
   0   1   3          0.34          0.81         0.34 o                         
   1   1   3         12.86         10.91         1.17 o                         
   2   1   3         48.11         42.25         1.82 o                         
   3   1   3        429.20        404.08         6.94 o                         
   4   1   3         15.36         14.40         2.28 o                         
   5   1   3         10.40         10.64         2.76 o                         
   6   1   3         56.33         54.60         5.66 o                         
   7   1   3          2.24          2.29         2.68 o                         
  -7   2   3        105.03        119.15        13.90 o                         
  -6   2   3          4.22          5.73         2.14 o                         
  -5   2   3          2.55          2.94         1.79 o                         
  -4   2   3        151.43        148.71         3.41 o                         
  -3   2   3         57.48         53.04         2.40 o                         
  -2   2   3          0.34          3.34         1.10 o                         
  -1   2   3        138.47        128.86         3.55 o                         
   0   2   3       1380.55       1362.08        24.36 o                         
   1   2   3        445.69        433.29         7.17 o                         
   2   2   3         54.31         47.82         2.13 o                         
   3   2   3        144.46        156.24         3.32 o                         
   4   2   3         27.93         28.82         5.19 o                         
   5   2   3          2.60          2.17         2.60 o                         
   6   2   3        114.85        116.14         6.18 o                         
   7   2   3         13.64         12.50         4.56 o                         
  -7   3   3        133.28        147.56         5.81 o                         
  -6   3   3         19.38         19.42         3.24 o                         
  -5   3   3         88.09         80.82         6.02 o                         
  -4   3   3         69.00         71.63         4.15 o                         
  -3   3   3        217.70        202.12         5.24 o                         
  -2   3   3        607.86        607.74        13.53 o                         
  -1   3   3       2949.52       3059.42        53.57 o                         
   0   3   3        265.25        256.69         2.98 o                         
   1   3   3        601.81        659.87         9.53 o                         
   2   3   3        121.19        119.40         4.36 o                         
   3   3   3        567.93        537.16         6.78 o                         
   4   3   3        389.39        403.90        10.50 o                         
   5   3   3          2.02          3.01         1.85 o                         
   6   3   3         35.87         30.24         5.03 o                         
  -6   4   3         17.32         13.46         4.54 o                         
  -5   4   3         41.16         45.80         3.77 o                         
  -4   4   3         21.50         22.17         5.08 o                         
  -3   4   3          1.35          1.63         1.53 o                         
  -2   4   3        270.06        272.12         4.79 o                         
  -1   4   3        466.63        535.23         6.05 o                         
   0   4   3        363.64        397.69         5.17 o                         
   1   4   3         10.27         10.44         1.01 o                         
   2   4   3         39.12         34.69         3.32 o                         
   3   4   3         58.88         57.87         3.40 o                         
   4   4   3         67.51         72.52         3.16 o                         
   5   4   3         51.18         43.57         4.76 o                         
   6   4   3         12.07         13.20         3.33 o                         
  -6   5   3          0.12          3.79         2.54 o                         
  -5   5   3          0.23          4.73         2.51 o                         
  -4   5   3        103.89        101.61         5.13 o                         
  -3   5   3         28.76         30.99         2.70 o                         
  -2   5   3        359.65        388.53         6.12 o                         
  -1   5   3        523.82        583.63         9.18 o                         
   0   5   3        375.37        433.88         7.13 o                         
   1   5   3        332.63        338.74         5.59 o                         
   2   5   3         34.62         33.41         2.47 o                         
   3   5   3          7.11          4.82         1.33 o                         
   4   5   3         44.66         43.23         5.14 o                         
   5   5   3          0.47          4.03         2.03 o                         
   6   5   3          3.23          4.02         1.97 o                         
  -6   6   3          3.84          7.55         3.61 o                         
  -5   6   3          6.93          8.46         2.40 o                         
  -4   6   3        235.67        221.09         8.31 o                         
  -3   6   3        187.41        188.29         5.98 o                         
  -2   6   3         46.04         38.58         3.60 o                         
  -1   6   3          0.55          3.11         1.01 o                         
   0   6   3        142.28        176.33         2.89 o                         
   1   6   3         63.20         59.86         2.86 o                         
   2   6   3        423.19        426.54        12.81 o                         
   3   6   3        780.24        838.40        23.45 o                         
   4   6   3          0.02          2.79         2.14 o                         
   5   6   3          0.05          3.55         2.19 o                         
   6   6   3         28.08         21.82         5.49 o                         
  -5   7   3          0.14          5.28         2.12 o                         
  -4   7   3        169.80        201.15        12.89 o                         
  -3   7   3        135.26        157.22         5.33 o                         
  -2   7   3         69.88         67.97         4.72 o                         
  -1   7   3          2.69          4.79         1.60 o                         
   0   7   3          1.35          2.24         1.04 o                         
   1   7   3         83.56         88.89         2.98 o                         
   2   7   3         42.65         44.67         7.45 o                         
   3   7   3          1.49          3.13         1.24 o                         
   4   7   3          0.01          1.39         1.78 o                         
   5   7   3          7.03          5.32         2.07 o                         
  -5   8   3          0.18          0.08         3.05 o                         
  -4   8   3          6.50          6.73         2.31 o                         
  -3   8   3        191.41        197.86         8.36 o                         
  -2   8   3        100.03         96.20         4.35 o                         
  -1   8   3        114.90        136.33         5.90 o                         
   0   8   3         25.89         24.71         4.41 o                         
   1   8   3          0.30          1.80         0.97 o                         
   2   8   3        287.46        321.61        11.01 o                         
   3   8   3         53.00         50.34        11.64 o                         
   4   8   3          5.63          4.44         2.11 o                         
   5   8   3         21.58         28.99         7.81 o                         
  -4   9   3         86.65        123.68        12.52 o                         
  -3   9   3          0.00          0.93         2.85 o                         
  -2   9   3          0.14          5.29         2.91 o                         
  -1   9   3         96.18        101.46         5.66 o                         
   0   9   3        133.05        144.40         8.92 o                         
   1   9   3         10.70         12.55         3.98 o                         
   2   9   3         75.02         95.88         4.85 o                         
   3   9   3          1.33          2.95         2.45 o                         
   4   9   3          4.67          5.99         3.24 o                         
  -4  10   3          5.25         15.94         8.72 o                         
  -3  10   3          2.95         -2.48         3.73 o                         
  -2  10   3         51.76         55.10         6.84 o                         
  -1  10   3         47.22         51.11         5.79 o                         
   0  10   3        163.63          7.32         3.93 o                         
   1  10   3          0.55          1.41         2.74 o                         
   2  10   3          3.09          6.17         2.55 o                         
   3  10   3          0.14          2.04         3.06 o                         
   4  10   3          0.27          1.82         1.53 o                         
  -3  11   3          0.33          1.33         4.78 o                         
  -2  11   3          2.91          1.29         1.88 o                         
  -1  11   3         27.04         38.49        18.96 o                         
   0  11   3          1.30          2.75         3.09 o                         
   1  11   3          1.74          1.62         1.92 o                         
   2  11   3         21.45         24.74         6.04 o                         
   3  11   3          0.61          2.44         2.52 o                         
  -1  12   3         87.94         98.10         9.78 o                         
   0  12   3         64.55         77.29         7.27 o                         
   1  12   3          3.53          4.38         2.87 o                         
  -6   0   4        255.12        284.91        12.84 o                         
  -4   0   4         24.22         33.88         3.45 o                         
  -2   0   4        475.92        492.47         7.53 o                         
   0   0   4       1383.36       1503.19        52.57 o                         
   2   0   4       6067.77       5699.20        19.50 o                         
   4   0   4        321.50        300.09        11.54 o                         
   6   0   4         69.46         58.53         9.60 o                         
  -7   1   4        416.28        460.93        27.08 o                         
  -6   1   4          1.34          4.64         1.68 o                         
  -5   1   4         15.42         13.21         2.29 o                         
  -4   1   4          0.91          0.93         0.86 o                         
  -3   1   4        941.54        947.64        14.79 o                         
  -2   1   4        199.59        194.30         2.92 o                         
  -1   1   4       2060.24       1999.16        21.22 o                         
   0   1   4        140.88        133.47         3.73 o                         
   1   1   4         18.67         16.93         1.67 o                         
   2   1   4        633.48        637.87        10.25 o                         
   3   1   4        107.45        102.38         3.73 o                         
   4   1   4         34.88         43.29         3.20 o                         
   5   1   4        907.74        926.97        25.06 o                         
   6   1   4          8.41          5.36         1.73 o                         
   7   1   4          0.13         -0.55         1.49 o                         
  -7   2   4         63.54         62.05         4.30 o                         
  -6   2   4         25.21         24.25         2.90 o                         
  -5   2   4         85.58         91.65         3.70 o                         
  -4   2   4        602.05        623.18        11.50 o                         
  -3   2   4         72.52         76.12         3.32 o                         
  -2   2   4          0.14          1.25         0.87 o                         
   0   2   4         18.14         18.61         1.00 o                         
   1   2   4        439.12        434.84         5.94 o                         
   3   2   4        154.04        142.65         3.25 o                         
   4   2   4        179.72        175.21         4.20 o                         
   5   2   4        168.23        172.52        13.59 o                         
   6   2   4          4.92         13.33         2.82 o                         
   7   2   4          6.71         10.46         3.46 o                         
  -6   3   4          4.32          9.31         2.46 o                         
  -5   3   4        145.58        134.13         5.93 o                         
  -4   3   4        209.35        209.89         8.56 o                         
  -3   3   4        222.59        223.24         6.08 o                         
  -2   3   4         87.80         81.21         2.92 o                         
  -1   3   4        553.84        540.80         5.77 o                         
   0   3   4         29.53         37.74         1.55 o                         
   1   3   4          9.05          7.67         0.70 o                         
   2   3   4         35.66         49.44         2.44 o                         
   3   3   4        455.54        446.33         6.52 o                         
   4   3   4         44.82         34.29         3.50 o                         
   5   3   4          1.37         -1.03         1.83 o                         
   6   3   4          8.45          5.70         2.62 o                         
  -6   4   4         32.97         32.75         5.19 o                         
  -5   4   4        138.46        141.69         5.81 o                         
  -4   4   4        268.21        257.27         6.00 o                         
  -3   4   4        321.55        351.20        10.91 o                         
  -2   4   4        561.78        603.95         9.59 o                         
  -1   4   4        449.76        595.29        11.36 o                         
   0   4   4        365.96        352.94         4.21 o                         
   1   4   4         14.50         15.51         1.02 o                         
   2   4   4       2793.20       2911.82        71.59 o                         
   3   4   4        161.72        190.49        21.93 o                         
   4   4   4         35.60         33.02         3.99 o                         
   5   4   4        221.25        240.38         8.06 o                         
   6   4   4          2.84          3.06         2.00 o                         
  -6   5   4          1.30          0.19         2.19 o                         
  -5   5   4          3.83          2.28         2.45 o                         
  -4   5   4       1923.45       2118.22        52.71 o                         
  -3   5   4         35.36         35.93         2.52 o                         
  -2   5   4        476.46        471.84        13.40 o                         
  -1   5   4         14.58         33.41         1.58 o                         
   0   5   4         48.53         61.87         2.26 o                         
   1   5   4        125.49        124.40         4.08 o                         
   2   5   4         99.28        103.70         4.79 o                         
   3   5   4          3.34          3.78         1.79 o                         
   4   5   4         29.52         29.53         3.01 o                         
   5   5   4          8.89          8.16         2.12 o                         
   6   5   4         61.74         56.83         4.60 o                         
  -6   6   4          7.68          7.86         2.53 o                         
  -5   6   4         10.39          9.69         2.74 o                         
  -4   6   4        636.68        689.20        20.99 o                         
  -3   6   4         41.32         45.50         6.67 o                         
  -2   6   4        423.36        474.27        10.59 o                         
  -1   6   4         28.62         43.64         2.82 o                         
   0   6   4         74.68         77.85         3.18 o                         
   1   6   4        139.52        146.88         5.37 o                         
   2   6   4        321.50        309.10        17.53 o                         
   3   6   4        544.06        565.81        12.36 o                         
   4   6   4        120.78        118.70         5.38 o                         
   5   6   4          5.52          8.26         2.14 o                         
   6   6   4        110.76        120.24         6.39 o                         
  -5   7   4         20.58         26.88         4.00 o                         
  -4   7   4        653.87        728.24        27.16 o                         
  -3   7   4         12.07         11.28         3.14 o                         
  -2   7   4         12.29         11.66         3.11 o                         
  -1   7   4         53.45         41.26         4.42 o                         
   0   7   4          3.59          5.94         1.14 o                         
   1   7   4         39.87         32.30         2.37 o                         
   2   7   4        154.17        181.45         5.70 o                         
   3   7   4         12.07         12.64         2.98 o                         
   4   7   4         70.22         86.55         5.49 o                         
   5   7   4          2.02          1.10         2.29 o                         
  -5   8   4         57.76         56.54         6.30 o                         
  -4   8   4        100.43        108.75         7.45 o                         
  -3   8   4        105.00        111.00         8.31 o                         
  -2   8   4         33.63         42.15         4.01 o                         
  -1   8   4        310.61        329.63         5.75 o                         
   0   8   4         53.87         65.78         8.36 o                         
   1   8   4        247.48        266.21         6.69 o                         
   2   8   4        761.35        888.70        27.89 o                         
   3   8   4         54.11         70.19         6.09 o                         
   4   8   4          2.71          2.69         1.96 o                         
   5   8   4          0.39         -0.92         2.43 o                         
  -4   9   4          0.37          0.89         3.60 o                         
  -3   9   4         10.02         16.16         4.62 o                         
  -2   9   4          4.41          7.11         2.28 o                         
  -1   9   4         17.61         10.81         3.91 o                         
   0   9   4          5.13          3.22         1.41 o                         
   1   9   4          1.04          1.72         1.43 o                         
   2   9   4          0.19          1.18         2.74 o                         
   3   9   4         72.97         80.19         4.60 o                         
   4   9   4         16.79         17.50         8.40 o                         
  -3  10   4          1.93          4.79         3.46 o                         
  -2  10   4          0.37         -1.71         3.33 o                         
   0  10   4         68.21          1.66         2.45 o                         
   1  10   4         82.47         89.44         6.16 o                         
   2  10   4          6.79          3.06         1.89 o                         
   3  10   4          0.97          1.94         3.09 o                         
   4  10   4         12.36          8.89         3.93 o                         
  -3  11   4          2.79          3.18         4.28 o                         
  -2  11   4          0.39          1.23         5.45 o                         
  -1  11   4        117.23        188.47        18.45 o                         
   0  11   4          0.22          1.88         3.35 o                         
   1  11   4         12.58          9.58         5.04 o                         
   2  11   4         16.91         15.26         9.24 o                         
   3  11   4          3.51          6.20         2.25 o                         
  -1  12   4         86.95        105.81        21.21 o                         
   0  12   4         23.21         24.18         9.39 o                         
   1  12   4         13.94         21.70         7.62 o                         
  -7   0   5          4.72          4.22         3.35 o                         
  -5   0   5        201.31        212.09         8.25 o                         
  -3   0   5         77.19         67.71         4.49 o                         
   1   0   5       1802.92       1809.40        62.53 o                         
   3   0   5         26.11         21.62         3.63 o                         
   5   0   5       1905.75       1843.88        65.25 o                         
   7   0   5         49.17         50.26        10.01 o                         
  -7   1   5        147.92        162.61         6.41 o                         
  -6   1   5        107.54        108.31         4.55 o                         
  -5   1   5         15.43         12.60         2.12 o                         
  -4   1   5         93.83         92.63         2.58 o                         
  -3   1   5        346.46        341.40         5.92 o                         
  -2   1   5        129.72        135.25         3.92 o                         
  -1   1   5       1229.50       1283.49        16.54 o                         
   0   1   5         83.77         74.75         2.49 o                         
   1   1   5         24.26         22.11         1.33 o                         
   2   1   5        860.24        846.05         8.55 o                         
   3   1   5        166.02        150.35         2.77 o                         
   4   1   5          2.90          4.41         1.55 o                         
   5   1   5        783.84        768.21        24.53 o                         
   6   1   5         60.80         53.47         5.88 o                         
   7   1   5          8.21         11.33         3.59 o                         
  -7   2   5          6.35         12.87         3.07 o                         
  -6   2   5         17.54         17.63         4.90 o                         
  -5   2   5         66.70         76.12         6.25 o                         
  -4   2   5         10.51         10.94         1.92 o                         
  -3   2   5          2.99          4.74         0.99 o                         
  -2   2   5         28.20         23.17         1.55 o                         
  -1   2   5       3902.31       4085.99        56.90 o                         
   0   2   5        148.89        127.54         3.63 o                         
   1   2   5       1718.03       1631.29        19.48 o                         
   2   2   5       2884.91       3061.04        37.92 o                         
   3   2   5        140.41        147.00         4.21 o                         
   4   2   5         15.85         18.19         2.39 o                         
   5   2   5        118.67        122.80        12.47 o                         
   6   2   5          1.10          3.26         3.11 o                         
   7   2   5         20.86         17.02         3.98 o                         
  -6   3   5          9.32          8.65         2.44 o                         
  -5   3   5         20.81         30.65         3.53 o                         
  -4   3   5        783.32        792.21        18.70 o                         
  -3   3   5        151.27        163.83         3.88 o                         
  -2   3   5        414.09        408.07         5.75 o                         
  -1   3   5         62.02         80.26         3.27 o                         
   0   3   5          6.77          7.11         0.85 o                         
   1   3   5        448.27        487.51         5.46 o                         
   2   3   5        496.02        515.22         5.91 o                         
   3   3   5        207.31        196.00         5.09 o                         
   4   3   5        120.47        121.97         4.44 o                         
   5   3   5        930.13        922.47        28.34 o                         
   6   3   5        101.50         94.01         7.06 o                         
  -6   4   5          3.87          5.57         2.27 o                         
  -5   4   5         40.13         37.13         3.51 o                         
  -4   4   5        248.81        247.85        13.49 o                         
  -3   4   5         28.83         22.56         2.25 o                         
  -2   4   5        100.49        109.08         4.06 o                         
  -1   4   5       1061.19       1237.56        13.00 o                         
   0   4   5        628.15        636.80         9.63 o                         
   1   4   5        121.48        119.60         3.87 o                         
   2   4   5       6170.21       6368.60       138.26 o                         
   3   4   5         59.49         57.42         2.89 o                         
   4   4   5         11.79         13.81         1.81 o                         
   5   4   5        308.23        275.02        18.65 o                         
   6   4   5          9.54          9.41         2.31 o                         
  -6   5   5         11.33         11.00         2.79 o                         
  -5   5   5          9.45          8.63         2.36 o                         
  -4   5   5          3.02          5.02         2.15 o                         
  -3   5   5          6.91         12.51         2.25 o                         
  -2   5   5        300.27        313.10         7.30 o                         
  -1   5   5         37.05         36.80         2.11 o                         
   0   5   5        594.97        659.59        16.58 o                         
   1   5   5        263.13        274.99         4.79 o                         
   2   5   5         14.26         20.06         1.98 o                         
   3   5   5          2.68          5.28         1.50 o                         
   4   5   5          0.71          2.71         1.26 o                         
   5   5   5         43.99         44.46         5.73 o                         
   6   5   5         16.11          7.82         4.68 o                         
  -6   6   5         22.68         16.84         3.75 o                         
  -5   6   5          6.91          6.56         2.23 o                         
  -4   6   5        126.97        138.72         7.47 o                         
  -3   6   5        222.96        228.11         5.56 o                         
  -2   6   5          1.40          1.73         0.83 o                         
  -1   6   5         82.42         41.31         2.25 o                         
   0   6   5        306.87        346.72         7.28 o                         
   1   6   5         59.43         57.47         2.34 o                         
   2   6   5       1680.79       1734.83        20.22 o                         
   3   6   5        262.30        276.69         9.34 o                         
   4   6   5         13.67         13.69         1.94 o                         
   5   6   5         13.22         12.08         2.80 o                         
   6   6   5         27.25         21.72         7.08 o                         
  -5   7   5          0.35          0.74         1.68 o                         
  -4   7   5        573.68        580.53        35.44 o                         
  -3   7   5         14.87         16.68         4.15 o                         
  -2   7   5         24.98         21.42         5.22 o                         
  -1   7   5        163.97        151.85         4.11 o                         
   0   7   5         63.52         76.21         3.93 o                         
   1   7   5         73.22         77.18         2.92 o                         
   2   7   5          0.24         -1.28         2.08 o                         
   3   7   5         38.03         39.79         4.63 o                         
   4   7   5          2.02          2.33         1.93 o                         
   5   7   5        191.83        246.15        13.87 o                         
  -5   8   5          3.14          6.68         9.54 o                         
  -4   8   5         49.08         43.30         8.09 o                         
  -3   8   5        105.77        110.35         6.26 o                         
  -2   8   5         76.63         84.73         5.33 o                         
  -1   8   5        171.23        187.26         5.38 o                         
   1   8   5          1.15          0.29         1.28 o                         
   2   8   5        307.76        320.60        10.92 o                         
   3   8   5          3.42          5.64         1.75 o                         
   4   8   5         13.25          7.76         2.48 o                         
   5   8   5         49.58         30.01        11.81 o                         
  -4   9   5         92.44        106.73        19.91 o                         
  -3   9   5         19.97         34.31         7.89 o                         
  -2   9   5          0.72          1.71         3.33 o                         
  -1   9   5         68.22         64.41         3.98 o                         
   0   9   5         33.38         14.29         6.29 o                         
   1   9   5          1.26          2.71         1.26 o                         
   2   9   5         39.32         36.91         2.86 o                         
   3   9   5          4.02          7.04         2.08 o                         
   4   9   5         12.58         12.71         4.21 o                         
  -4  10   5         16.55         17.63         6.39 o                         
  -3  10   5          0.04          0.27         3.25 o                         
  -2  10   5         61.44         73.05         8.75 o                         
  -1  10   5        768.61        959.05        33.22 o                         
   0  10   5        143.72          6.60         3.34 o                         
   1  10   5          0.93          1.89         1.12 o                         
   2  10   5        170.83        202.37        14.87 o                         
   3  10   5          6.10          9.24         3.12 o                         
   4  10   5          6.28          8.07         3.99 o                         
  -3  11   5          2.99          5.64         3.17 o                         
  -2  11   5          5.26          5.62         3.61 o                         
  -1  11   5         29.29         43.15        16.18 o                         
   0  11   5          0.96          1.75         2.70 o                         
   1  11   5          1.13          1.40         3.81 o                         
   2  11   5          7.48          3.71         1.91 o                         
   3  11   5          0.02          3.38         2.31 o                         
  -1  12   5         66.41         91.00        35.29 o                         
   0  12   5          1.39          2.06         3.57 o                         
   1  12   5          0.49          1.32         3.47 o                         
  -6   0   6         50.60         60.16         6.17 o                         
  -4   0   6         37.58         42.59         5.96 o                         
  -2   0   6        953.95       1005.82        25.07 o                         
   0   0   6         39.96         47.82         2.17 o                         
   2   0   6       4039.81       4084.69        30.49 o                         
   4   0   6        390.77        370.20        33.80 o                         
   6   0   6         18.08         14.40         5.58 o                         
  -7   1   6         80.09         82.91         5.82 o                         
  -6   1   6          9.73          6.35         1.97 o                         
  -5   1   6         27.56         31.61         2.73 o                         
  -4   1   6         48.95         54.90         4.35 o                         
  -3   1   6        775.87        794.55        13.93 o                         
  -2   1   6         26.07         25.60         1.78 o                         
  -1   1   6       8537.65       8775.65        41.94 o                         
   0   1   6         60.05         63.18         2.19 o                         
   1   1   6         24.85         16.28         1.06 o                         
   2   1   6        266.94        258.13         6.06 o                         
   3   1   6         46.65         41.72         2.20 o                         
   4   1   6         13.79         18.51         3.86 o                         
   5   1   6         83.02         77.65         9.46 o                         
   6   1   6         20.48         19.11         4.64 o                         
   7   1   6         18.08         17.45         4.64 o                         
  -7   2   6        294.50        295.52        11.19 o                         
  -6   2   6          0.65          7.47         2.62 o                         
  -5   2   6          1.19          2.88         1.38 o                         
  -4   2   6        125.32        146.89         3.13 o                         
  -3   2   6         85.50         98.52         3.89 o                         
  -2   2   6         12.22         11.62         1.49 o                         
  -1   2   6        562.32        623.33         6.64 o                         
   0   2   6        202.19        206.38         3.09 o                         
   1   2   6        578.44        561.33         8.63 o                         
   2   2   6       2222.84       2426.17        24.31 o                         
   3   2   6         29.89         30.89         2.17 o                         
   4   2   6        352.79        381.61         6.09 o                         
   5   2   6       1174.06       1089.40        34.04 o                         
   6   2   6          0.96          3.81         3.31 o                         
   7   2   6          7.74          9.14         2.79 o                         
  -6   3   6          0.21          4.31         1.98 o                         
  -5   3   6          6.31          7.79         1.95 o                         
  -4   3   6          6.49          7.90         2.39 o                         
  -3   3   6        147.91        149.62         4.58 o                         
  -2   3   6        350.34        346.17         5.50 o                         
  -1   3   6         26.80         24.68         1.24 o                         
   0   3   6        114.57        137.38         3.97 o                         
   1   3   6         18.38         18.17         1.17 o                         
   2   3   6         11.09          7.61         1.13 o                         
   3   3   6        341.30        353.10         5.27 o                         
   4   3   6         11.46         13.70         2.87 o                         
   5   3   6         39.52         26.43         3.91 o                         
   6   3   6          1.02          1.28         1.27 o                         
  -6   4   6         26.30         22.77         3.41 o                         
  -5   4   6        195.41        191.18        11.21 o                         
  -4   4   6          0.10          2.53         2.13 o                         
  -3   4   6        191.43        199.21         5.14 o                         
  -2   4   6        672.59        739.35        11.61 o                         
  -1   4   6         27.38         40.23         1.81 o                         
   0   4   6        584.72        558.16         7.40 o                         
   1   4   6        152.98        161.03         5.06 o                         
   2   4   6       2592.45       2623.84        42.16 o                         
   3   4   6         75.46         87.94        13.72 o                         
   4   4   6          2.27          3.95         1.54 o                         
   5   4   6          3.20          2.65         2.20 o                         
   6   4   6          5.45         14.87         5.03 o                         
  -6   5   6          6.18          6.42         6.26 o                         
  -5   5   6          0.05          4.07         2.66 o                         
  -4   5   6        380.86        400.69        11.44 o                         
  -3   5   6         28.44         22.40         4.17 o                         
  -2   5   6        758.41        768.37        15.43 o                         
  -1   5   6         81.11         60.10         2.65 o                         
   0   5   6        195.17        229.06         4.57 o                         
   1   5   6        246.31        236.50         5.53 o                         
   2   5   6         37.69         35.04         2.23 o                         
   3   5   6         23.54         28.19         2.18 o                         
   4   5   6         26.24         20.71         3.68 o                         
   5   5   6         48.86         39.39         4.15 o                         
   6   5   6         83.84         92.48         5.69 o                         
  -6   6   6         11.61         12.29         3.18 o                         
  -5   6   6         15.94         19.16         4.68 o                         
  -4   6   6        101.37        105.16        11.34 o                         
  -3   6   6         23.78         27.69         3.49 o                         
  -2   6   6        102.92        128.87         2.60 o                         
  -1   6   6          0.55          0.77         0.89 o                         
   0   6   6        105.21        112.66         4.52 o                         
   1   6   6         21.64         24.38         1.41 o                         
   2   6   6        408.35        419.40         6.21 o                         
   3   6   6        204.27        203.18         3.96 o                         
   4   6   6         46.75         42.95         3.10 o                         
   5   6   6          2.94          4.38         3.66 o                         
   6   6   6         33.31         36.13         3.98 o                         
  -5   7   6          0.20          2.47         7.53 o                         
  -4   7   6         18.21         11.42         3.11 o                         
  -3   7   6          3.89          4.83         2.61 o                         
  -2   7   6         71.45         84.30         4.78 o                         
  -1   7   6          2.21          1.95         1.10 o                         
   0   7   6          6.38          6.29         1.11 o                         
   1   7   6         44.37         50.29         3.16 o                         
   2   7   6        398.71        415.65         6.51 o                         
   3   7   6         10.26         11.16         2.24 o                         
   4   7   6         70.85         75.03         5.96 o                         
   5   7   6          4.02          4.44         2.09 o                         
  -5   8   6         72.63         75.98         5.58 o                         
  -4   8   6         39.78         45.05         7.09 o                         
  -3   8   6         23.51         25.54         6.00 o                         
  -2   8   6          0.68         -0.45         1.63 o                         
  -1   8   6        179.67        179.57         6.35 o                         
   0   8   6         34.62         38.03         3.75 o                         
   1   8   6         47.04         58.63         6.69 o                         
   2   8   6        515.05        604.28        19.43 o                         
   3   8   6         32.81         44.11         4.12 o                         
   4   8   6          0.09          4.34         1.72 o                         
   5   8   6        382.11        452.89        13.20 o                         
  -4   9   6         23.78         19.86        14.29 o                         
  -3   9   6          0.24         -3.51         3.51 o                         
  -2   9   6         42.60          5.95         3.37 o                         
  -1   9   6        175.36        208.12        11.83 o                         
   0   9   6         10.66         10.57         2.28 o                         
   1   9   6          0.71          0.97         0.98 o                         
   2   9   6          0.42          3.20         1.72 o                         
   3   9   6         12.21          8.81         2.36 o                         
   4   9   6         18.55         18.36         5.75 o                         
  -4  10   6         52.34         62.53         8.18 o                         
  -3  10   6          1.58          4.12         3.25 o                         
  -2  10   6         21.34          3.76         2.65 o                         
  -1  10   6         59.00         71.85         6.51 o                         
   0  10   6         34.42         39.56        12.07 o                         
   1  10   6         46.07         51.81        13.22 o                         
   2  10   6         13.62         13.14         5.01 o                         
   3  10   6          3.35          6.30         4.43 o                         
   4  10   6         16.69         10.66         8.01 o                         
  -3  11   6          5.32          9.37         3.56 o                         
  -2  11   6          2.11          3.11         4.93 o                         
  -1  11   6         24.95         19.27         9.54 o                         
   0  11   6          3.41          7.71         5.62 o                         
   1  11   6         19.35         11.57         6.04 o                         
   2  11   6         35.14         44.48         5.88 o                         
   3  11   6          4.81          5.60         1.94 o                         
  -1  12   6         83.21          4.64         3.65 o                         
   0  12   6          1.44          9.76         4.98 o                         
   1  12   6         14.28         19.05         6.39 o                         
  -7   0   7        257.07        288.23        14.41 o                         
  -5   0   7        235.11        241.72        10.64 o                         
  -3   0   7        107.69        105.99         5.82 o                         
  -1   0   7       2581.81       2627.62       107.41 o                         
   1   0   7       1738.37       1589.88        21.14 o                         
   3   0   7        311.93        279.79         7.07 o                         
   5   0   7         97.33         86.64         5.58 o                         
   7   0   7         58.59         66.17         6.88 o                         
  -7   1   7          0.62          7.25         2.67 o                         
  -6   1   7         61.68         64.95         3.43 o                         
  -5   1   7          5.86          6.54         1.79 o                         
  -4   1   7        585.53        581.63        11.53 o                         
  -3   1   7        275.42        264.33         5.35 o                         
  -2   1   7       1424.66       1376.76        22.92 o                         
  -1   1   7        509.16        498.75         8.19 o                         
   0   1   7        113.39         91.38         2.56 o                         
   1   1   7         58.20         53.56         1.66 o                         
   2   1   7        252.36        234.43         6.98 o                         
   3   1   7         49.41         43.66         2.25 o                         
   4   1   7         71.06         74.78         4.07 o                         
   5   1   7         10.51         14.74         3.30 o                         
   6   1   7          1.16          5.25         1.72 o                         
   7   1   7          8.10          5.05         2.42 o                         
  -7   2   7         55.91         48.13         5.94 o                         
  -6   2   7         34.89         34.22         3.57 o                         
  -5   2   7        277.59        294.20         8.96 o                         
  -4   2   7          6.71          5.89         1.41 o                         
  -3   2   7          4.56          5.94         1.14 o                         
  -2   2   7        626.90        646.47         7.52 o                         
  -1   2   7        105.93        110.71         3.09 o                         
   0   2   7         39.32         29.50         1.52 o                         
   1   2   7       2834.87       2853.10        64.57 o                         
   2   2   7          0.74          1.57         0.66 o                         
   3   2   7        373.63        370.79        11.13 o                         
   4   2   7         11.22          9.33         1.99 o                         
   5   2   7          0.73          1.03         1.90 o                         
   6   2   7          1.35          1.85         2.09 o                         
  -6   3   7          5.44          6.33         2.52 o                         
  -5   3   7         23.91         19.93         2.75 o                         
  -4   3   7         50.12         54.61         3.14 o                         
  -3   3   7         47.74         53.49         2.84 o                         
  -2   3   7         70.30         60.23         3.06 o                         
  -1   3   7       1214.98       1279.63        15.06 o                         
   0   3   7          2.17          5.57         0.92 o                         
   1   3   7        326.24        351.04         5.15 o                         
   2   3   7         38.78         33.15         2.16 o                         
   3   3   7         75.70         77.42         3.58 o                         
   4   3   7         24.82         19.64         2.45 o                         
   5   3   7         24.79         21.34         4.78 o                         
   6   3   7        109.60        122.27         5.55 o                         
  -6   4   7          2.34          2.13         1.63 o                         
  -5   4   7         10.90         11.84         2.79 o                         
  -4   4   7        181.48        178.85         4.50 o                         
  -3   4   7          9.65         11.25         2.21 o                         
  -2   4   7         19.80         18.97         1.66 o                         
  -1   4   7        464.37        481.32        11.00 o                         
   0   4   7        334.07        341.11         7.07 o                         
   1   4   7        157.12        170.92         5.36 o                         
   2   4   7         33.91         30.58         1.85 o                         
   3   4   7          2.18          2.87         1.09 o                         
   4   4   7          0.10          1.96         1.66 o                         
   5   4   7         23.34         10.87         6.52 o                         
   6   4   7          0.51          1.05         1.37 o                         
  -6   5   7         21.88         18.52         3.78 o                         
  -5   5   7          4.19          5.38         2.52 o                         
  -4   5   7         45.53         56.20         4.80 o                         
  -3   5   7         42.86         47.01         3.15 o                         
  -2   5   7        116.84        128.30         5.56 o                         
  -1   5   7         85.30         96.13         3.33 o                         
   0   5   7        684.50        773.30        12.96 o                         
   1   5   7        160.23        158.67         3.43 o                         
   2   5   7        266.03        289.76         6.90 o                         
   3   5   7          4.58          5.72         1.42 o                         
   4   5   7          7.39          7.81         1.87 o                         
   5   5   7         10.75          6.97         1.94 o                         
   6   5   7         19.56         14.77         3.53 o                         
  -6   6   7         37.30         34.99         6.96 o                         
  -5   6   7         44.25         18.93        10.36 o                         
  -4   6   7          8.68          5.32         2.24 o                         
  -3   6   7        124.64        123.85         7.33 o                         
  -2   6   7          7.00          5.30         1.37 o                         
  -1   6   7          2.72          3.86         1.99 o                         
   0   6   7        160.31        175.22         4.65 o                         
   1   6   7        267.54        267.54         7.34 o                         
   2   6   7        719.78        777.80        11.22 o                         
   3   6   7         75.11         65.09         2.95 o                         
   4   6   7         40.67         26.77         4.76 o                         
   5   6   7        145.69        159.95        11.01 o                         
   6   6   7          4.31          5.89         2.91 o                         
  -5   7   7          2.64          0.91         3.05 o                         
  -4   7   7         10.84          3.25         6.33 o                         
  -3   7   7         10.91         12.06         2.20 o                         
  -2   7   7         14.95         11.83         1.58 o                         
  -1   7   7          3.21          4.57         1.55 o                         
   0   7   7        144.32        151.76         3.15 o                         
   1   7   7         92.08         97.98         3.53 o                         
   2   7   7          1.68          1.80         1.15 o                         
   3   7   7         60.38         66.94         5.65 o                         
   4   7   7          0.77          1.42         1.03 o                         
   5   7   7          0.62          1.64         1.57 o                         
  -5   8   7          1.72          6.89         2.97 o                         
  -4   8   7        126.67        142.63        11.85 o                         
  -3   8   7         56.47         60.51         4.66 o                         
  -2   8   7          2.13         -0.67         2.74 o                         
  -1   8   7        318.30        359.72        11.68 o                         
   0   8   7        117.20        122.96         3.11 o                         
   1   8   7         48.74         45.48         2.66 o                         
   2   8   7        392.33        475.43        15.85 o                         
   3   8   7          0.01         -0.16         1.73 o                         
   4   8   7         20.26         13.61         4.57 o                         
   5   8   7        165.34        190.49        16.00 o                         
  -4   9   7         30.32         31.64         5.64 o                         
  -3   9   7         24.97         25.83         4.36 o                         
  -2   9   7         12.93         12.95         3.70 o                         
  -1   9   7         13.14         19.36         3.26 o                         
   0   9   7          4.60          5.92         2.97 o                         
   1   9   7          3.28          2.45         2.03 o                         
   2   9   7        118.08        144.75         7.32 o                         
   3   9   7         11.21         11.64         2.65 o                         
   4   9   7          4.69          4.46         2.28 o                         
  -4  10   7         10.77          9.95         4.02 o                         
  -3  10   7          1.68          4.24         2.53 o                         
  -2  10   7         89.82        115.85        18.57 o                         
  -1  10   7         32.28         21.50         8.10 o                         
   0  10   7         71.11         73.60         6.22 o                         
   1  10   7          4.08          5.51         2.44 o                         
   2  10   7          5.35          6.72         3.42 o                         
   3  10   7         10.32         13.49         4.75 o                         
  -2  11   7         10.39          7.68         4.84 o                         
  -1  11   7         12.68          1.87         1.94 o                         
   0  11   7          0.05         -0.82         3.05 o                         
   1  11   7         18.62         26.21         4.81 o                         
   2  11   7          0.94          0.81         2.58 o                         
  -1  12   7         55.14          1.38         3.29 o                         
   0  12   7          3.65          4.88         5.70 o                         
  -6   0   8          5.63          6.15         3.11 o                         
  -4   0   8          6.68          5.76         2.12 o                         
  -2   0   8        970.46       1140.97        19.68 o                         
   0   0   8        107.43         87.62         3.57 o                         
   2   0   8        521.72        575.53        15.75 o                         
   4   0   8        505.94        474.76        10.78 o                         
   6   0   8          0.03          3.30         3.35 o                         
  -7   1   8         11.36         13.28         2.98 o                         
  -6   1   8         18.93         17.62         3.34 o                         
  -5   1   8         26.89         26.00         2.50 o                         
  -4   1   8         14.52         14.36         2.40 o                         
  -3   1   8        184.07        174.78         3.68 o                         
  -2   1   8        211.72        230.50         4.90 o                         
  -1   1   8       2633.50       2650.29        24.69 o                         
   1   1   8          0.00          0.53         0.80 o                         
   2   1   8        226.01        225.19         2.98 o                         
   3   1   8          0.35          1.00         1.25 o                         
   4   1   8          9.81          9.37         1.96 o                         
   5   1   8        250.14        236.01         8.56 o                         
   6   1   8          7.64          4.40         1.35 o                         
   7   1   8        127.55        140.66         6.52 o                         
  -6   2   8          4.36          4.86         1.75 o                         
  -5   2   8         15.42         11.73         2.08 o                         
  -4   2   8          7.79         12.53         1.82 o                         
  -3   2   8        115.22        128.10         5.09 o                         
  -2   2   8        219.13        224.36         6.74 o                         
  -1   2   8          2.89          1.95         0.85 o                         
   1   2   8        165.41        158.22         4.57 o                         
   2   2   8        490.96        570.95        15.35 o                         
   3   2   8         29.54         28.09         2.77 o                         
   4   2   8        599.81        569.43        16.76 o                         
   5   2   8        176.09        160.60         5.42 o                         
   6   2   8          4.66          2.38         2.16 o                         
  -6   3   8          6.81          5.81         2.56 o                         
  -5   3   8        341.19        345.29        10.41 o                         
  -4   3   8          4.13          5.88         1.47 o                         
  -3   3   8         19.94         16.70         1.64 o                         
  -2   3   8       1884.21       2129.90        31.57 o                         
  -1   3   8         15.62         15.56         1.33 o                         
   0   3   8        204.14        214.86         3.27 o                         
   1   3   8        189.29        189.96         5.98 o                         
   2   3   8         13.02         11.42         1.42 o                         
   3   3   8         99.16         95.80         4.53 o                         
   4   3   8         52.51         30.98         3.72 o                         
   5   3   8         33.73         33.53         5.64 o                         
   6   3   8          3.21          6.57         3.79 o                         
  -6   4   8          5.41          8.66         2.71 o                         
  -5   4   8         34.76         37.22         2.61 o                         
  -4   4   8         12.28         13.48         2.20 o                         
  -3   4   8        125.21        135.54         3.32 o                         
  -2   4   8        554.27        616.19         7.97 o                         
  -1   4   8        182.22        181.52         5.79 o                         
   0   4   8        462.95        477.14         7.67 o                         
   1   4   8        520.71        506.06        10.78 o                         
   2   4   8        172.91        175.84         2.77 o                         
   3   4   8          0.17          2.72         1.33 o                         
   4   4   8         52.19         54.61         3.96 o                         
   5   4   8          0.20          0.41         2.17 o                         
   6   4   8          2.80          4.00         1.87 o                         
  -6   5   8          2.71          4.62         1.67 o                         
  -5   5   8        199.97        208.84         5.26 o                         
  -4   5   8          6.93          8.14         1.76 o                         
  -3   5   8          1.35          1.11         0.76 o                         
  -2   5   8        520.95        591.48        11.95 o                         
  -1   5   8        226.27        241.72         5.95 o                         
   0   5   8        417.78        442.12         8.75 o                         
   1   5   8        303.64        304.05         4.83 o                         
   2   5   8          0.17          4.42         1.96 o                         
   3   5   8        100.16        106.25         4.22 o                         
   4   5   8          1.55          3.45         1.87 o                         
   5   5   8          0.01          3.95         1.99 o                         
   6   5   8         46.43         46.29         5.09 o                         
  -6   6   8         21.13         19.73         4.91 o                         
  -5   6   8          0.14          5.98         2.09 o                         
  -4   6   8          0.65          2.19         1.57 o                         
  -3   6   8         23.69         23.38         2.47 o                         
  -2   6   8          1.42          1.92         1.03 o                         
  -1   6   8         28.24         38.62         1.69 o                         
   0   6   8         68.56         70.44         3.57 o                         
   1   6   8        762.06        870.67        20.93 o                         
   2   6   8        270.56        285.39         7.10 o                         
   3   6   8         17.46         17.32         2.85 o                         
   4   6   8          3.65          1.73         1.39 o                         
   5   6   8         92.72        109.72         7.44 o                         
   6   6   8          2.86          5.12         2.81 o                         
  -5   7   8         84.97         91.99         6.65 o                         
  -4   7   8         53.05         59.72         6.06 o                         
  -3   7   8          7.12         13.06         2.89 o                         
  -2   7   8         89.13         82.06         4.91 o                         
  -1   7   8          0.00          1.81         0.85 o                         
   0   7   8         56.77         65.53         3.73 o                         
   1   7   8         12.23          8.87         2.00 o                         
   2   7   8        131.71        132.57         5.68 o                         
   3   7   8         53.11         48.98         6.34 o                         
   4   7   8         27.92         25.58         4.11 o                         
   5   7   8         19.62         16.32         4.56 o                         
  -5   8   8         73.44         91.54         5.59 o                         
  -4   8   8         95.08         92.49        10.80 o                         
  -3   8   8          0.00          3.55         2.59 o                         
  -2   8   8        128.90        140.27         7.53 o                         
  -1   8   8          9.69          4.73         1.86 o                         
   0   8   8         20.51          8.52         6.17 o                         
   1   8   8         85.08         88.01         8.23 o                         
   2   8   8         34.55         30.24         4.51 o                         
   3   8   8          1.02          3.45         1.58 o                         
   4   8   8         47.68         65.16         4.40 o                         
   5   8   8         61.22         73.34        10.55 o                         
  -4   9   8          3.46          2.26         2.29 o                         
  -3   9   8          1.96          7.11         5.08 o                         
  -2   9   8        454.04        552.73        33.79 o                         
  -1   9   8         67.12         92.70        14.53 o                         
   0   9   8         22.53         24.17         3.43 o                         
   1   9   8          6.22          6.38         2.77 o                         
   2   9   8          0.01          1.90         1.71 o                         
   3   9   8          0.02          2.67         1.79 o                         
   4   9   8          2.62          3.38         2.23 o                         
  -3  10   8          4.59          6.54         3.00 o                         
  -2  10   8         16.06         11.12         4.62 o                         
  -1  10   8         32.76         39.66        15.03 o                         
   0  10   8         13.52         14.05         5.38 o                         
   1  10   8         11.31         10.54         3.12 o                         
   2  10   8          0.26          1.99         2.75 o                         
   3  10   8          0.02          0.34         3.69 o                         
  -2  11   8         20.06         16.37         5.90 o                         
  -1  11   8          9.44         10.29         7.92 o                         
   0  11   8          1.22          6.05         3.35 o                         
   1  11   8          9.70          4.80         4.40 o                         
   2  11   8         21.89         24.18        15.60 o                         
   0  12   8          0.10          1.97         5.22 o                         
  -7   0   9         80.43         79.11         6.36 o                         
  -5   0   9          0.05          3.97         4.04 o                         
  -3   0   9        390.91        407.58        13.58 o                         
  -1   0   9        230.19        220.67         4.15 o                         
   1   0   9        650.25        547.89         8.03 o                         
   3   0   9        540.70        538.25         9.54 o                         
   5   0   9        106.29         93.86         8.04 o                         
  -7   1   9          3.05          2.01         1.80 o                         
  -6   1   9          0.72          2.45         1.31 o                         
  -5   1   9        102.18        101.11         5.19 o                         
  -4   1   9        495.60        514.93        13.06 o                         
  -3   1   9        214.22        218.73         3.57 o                         
  -2   1   9        123.08        184.84         5.95 o                         
  -1   1   9        167.89        178.74         2.47 o                         
   0   1   9          0.02          4.73         0.74 o                         
   1   1   9         13.73         18.03         1.18 o                         
   2   1   9         71.56         64.57         2.45 o                         
   3   1   9         14.83         11.95         1.45 o                         
   4   1   9       1236.26       1202.09        21.25 o                         
   5   1   9         70.29         58.44         8.64 o                         
   6   1   9         28.77         24.53         4.02 o                         
  -6   2   9         25.61         20.65         3.23 o                         
  -5   2   9        115.56        115.51         4.28 o                         
  -4   2   9          6.95          6.91         1.36 o                         
  -3   2   9         56.20         62.27         3.88 o                         
  -2   2   9       4194.46       5036.69       166.56 o                         
  -1   2   9        298.92        306.98         3.78 o                         
   0   2   9         35.04         26.28         1.65 o                         
   1   2   9      11928.80      12830.20        68.47 o                         
   2   2   9         57.65         57.50         2.87 o                         
   3   2   9        614.90        616.98         9.64 o                         
   4   2   9        759.96        672.02        13.66 o                         
   5   2   9          9.66         11.37         2.48 o                         
   6   2   9          1.30          4.98         2.20 o                         
  -6   3   9          7.04         13.19         3.88 o                         
  -5   3   9         21.69         19.08         2.38 o                         
  -4   3   9         16.69         18.73         1.69 o                         
  -3   3   9         17.16         18.13         1.80 o                         
  -2   3   9         67.69         79.73         3.69 o                         
  -1   3   9        234.59        243.48         4.48 o                         
   0   3   9         21.70         19.58         1.02 o                         
   1   3   9        125.88        132.91         4.67 o                         
   2   3   9         27.02         26.87         1.63 o                         
   3   3   9         31.06         35.14         2.07 o                         
   4   3   9          2.11          1.82         1.11 o                         
   5   3   9          0.41          1.87         2.04 o                         
   6   3   9         44.37         43.21         5.43 o                         
  -6   4   9         24.13         14.70         4.27 o                         
  -5   4   9         25.77         25.04         3.44 o                         
  -4   4   9         39.88         36.95         2.37 o                         
  -3   4   9          0.44          2.30         0.92 o                         
  -2   4   9         55.46         78.90         4.06 o                         
  -1   4   9        306.43        287.25         4.99 o                         
   0   4   9         20.34         25.15         1.69 o                         
   1   4   9       4618.51       4778.78        78.71 o                         
   2   4   9        265.20        274.41         3.89 o                         
   3   4   9         82.36        100.28         2.67 o                         
   4   4   9        193.82        178.56         5.84 o                         
   5   4   9         43.53         42.70         5.41 o                         
   6   4   9          1.43          1.49         1.42 o                         
  -6   5   9         11.58          7.37         2.84 o                         
  -5   5   9       1113.13       1129.68        29.42 o                         
  -4   5   9          1.63          2.12         0.86 o                         
  -3   5   9        239.58        226.97         5.14 o                         
  -2   5   9        189.48        251.22         5.78 o                         
  -1   5   9          5.26          5.78         0.93 o                         
   0   5   9        445.99        473.41        11.96 o                         
   1   5   9        127.15        126.46         4.99 o                         
   2   5   9        438.37        475.28        10.74 o                         
   3   5   9          3.82          2.93         1.57 o                         
   4   5   9          4.87          9.84         1.91 o                         
   5   5   9         86.62         90.23         4.78 o                         
   6   5   9          7.55          9.44         3.12 o                         
  -6   6   9          4.60          5.20         3.37 o                         
  -5   6   9         96.82        100.09         4.93 o                         
  -4   6   9         10.12         12.67         3.70 o                         
  -3   6   9         19.42         22.95         4.55 o                         
  -2   6   9         55.92         66.57         4.22 o                         
  -1   6   9          7.14         13.96         1.45 o                         
   0   6   9          1.11          3.74         0.91 o                         
   1   6   9        768.80        778.57        32.34 o                         
   2   6   9        442.68        459.01        10.86 o                         
   3   6   9         10.86         10.66         2.52 o                         
   4   6   9          8.75          4.58         1.45 o                         
   5   6   9         70.87         82.99         9.35 o                         
   6   6   9          0.33          3.35         3.32 o                         
  -5   7   9        287.40        313.86        17.61 o                         
  -4   7   9         33.21         33.46         5.94 o                         
  -3   7   9         79.81         74.92         6.41 o                         
  -2   7   9         21.76         13.75         4.12 o                         
  -1   7   9         38.25         49.12         4.96 o                         
   0   7   9        115.27        122.58         3.90 o                         
   1   7   9        607.42        661.30        14.95 o                         
   2   7   9         26.88         39.07         4.27 o                         
   3   7   9         60.85         71.77         3.72 o                         
   4   7   9          5.79          3.39         2.23 o                         
   5   7   9         12.52         13.67         3.94 o                         
  -5   8   9          0.04          2.99         2.63 o                         
  -4   8   9         98.91        107.34         5.40 o                         
  -3   8   9         27.04         30.24         3.85 o                         
  -2   8   9        280.63        266.12        11.43 o                         
  -1   8   9        135.11        152.35         6.75 o                         
   0   8   9         34.15         27.79         2.84 o                         
   1   8   9       1077.57       1287.63        46.25 o                         
   2   8   9         76.20         98.20         6.91 o                         
   3   8   9          0.08          2.04         1.11 o                         
   4   8   9         51.95         77.11         8.60 o                         
   5   8   9         21.93         16.67         4.92 o                         
  -4   9   9         13.23         23.18         9.68 o                         
  -3   9   9         10.46         10.50         7.24 o                         
  -2   9   9        121.42        121.21        19.52 o                         
  -1   9   9         21.46         17.21         5.66 o                         
   0   9   9          3.41          6.21         1.54 o                         
   1   9   9          7.78          6.95         2.03 o                         
   2   9   9         53.72         50.91        12.87 o                         
   3   9   9         12.44         15.83         3.81 o                         
   4   9   9          9.73         10.63         4.13 o                         
  -3  10   9          0.27          2.88         2.14 o                         
  -2  10   9          0.47          4.60         3.76 o                         
  -1  10   9          0.09         -0.31         3.43 o                         
   0  10   9         23.64          2.62         3.95 o                         
   1  10   9         22.79         40.78         8.83 o                         
   2  10   9          0.49          2.04         2.76 o                         
   3  10   9         24.25         22.92         7.30 o                         
  -2  11   9        332.74        463.89        23.25 o                         
  -1  11   9          1.09          4.31         5.24 o                         
   0  11   9          0.70          1.27         2.07 o                         
   1  11   9         51.94         61.96         6.61 o                         
   2  11   9          1.67          4.22         2.24 o                         
  -6   0  10        122.71        112.72         7.92 o                         
  -4   0  10          8.07          7.80         2.57 o                         
  -2   0  10       2292.81       2414.03        35.21 o                         
   0   0  10        144.51        120.98         4.84 o                         
   2   0  10          3.80          3.20         1.01 o                         
   4   0  10       5471.29       5529.77       103.69 o                         
   6   0  10          2.53          9.05         8.79 o                         
  -6   1  10          0.55          3.01         1.46 o                         
  -5   1  10          9.55         12.46         2.66 o                         
  -4   1  10          7.28          8.56         1.57 o                         
  -3   1  10         69.86         75.60         3.41 o                         
  -2   1  10       1625.20       1786.04        20.06 o                         
  -1   1  10       1390.09       1391.01        13.62 o                         
   0   1  10        135.94        155.38         3.80 o                         
   1   1  10       1158.83       1320.04        16.86 o                         
   2   1  10         94.17         99.64         3.90 o                         
   3   1  10          1.90          5.93         1.49 o                         
   4   1  10        206.18        203.20         7.00 o                         
   5   1  10        116.62        110.42         4.75 o                         
   6   1  10          2.75          3.59         2.19 o                         
  -6   2  10         29.46         20.43         3.86 o                         
  -5   2  10         10.43          8.12         2.16 o                         
  -4   2  10         11.82         10.46         2.10 o                         
  -3   2  10         62.00         69.31         3.02 o                         
  -2   2  10         37.98         51.35         2.47 o                         
  -1   2  10          8.95          8.28         1.59 o                         
   0   2  10        535.74        545.10        13.42 o                         
   1   2  10       4581.84       4885.86        78.57 o                         
   2   2  10        567.22        630.65        11.20 o                         
   3   2  10         59.97         58.52         2.22 o                         
   4   2  10        156.77        143.07         3.54 o                         
   5   2  10          4.07          3.33         1.73 o                         
   6   2  10          8.19          3.74         2.10 o                         
  -6   3  10          0.58          3.58         1.72 o                         
  -5   3  10        448.04        448.02        12.42 o                         
  -4   3  10          4.85          5.59         1.95 o                         
  -3   3  10          4.82          3.52         1.07 o                         
  -2   3  10       1622.80       1859.88        27.68 o                         
  -1   3  10         15.97         15.88         1.02 o                         
   0   3  10        144.47        151.23         5.30 o                         
   1   3  10       1518.31       1615.91        30.23 o                         
   2   3  10         16.72         16.78         1.59 o                         
   3   3  10         20.38         18.38         1.75 o                         
   4   3  10         88.27         80.65         3.79 o                         
   5   3  10         26.57         32.47         4.31 o                         
   6   3  10          0.57          2.90         1.06 o                         
  -6   4  10          0.06          4.14         2.45 o                         
  -5   4  10         42.83         43.30         7.27 o                         
  -4   4  10         34.16         34.28         2.43 o                         
  -3   4  10         60.98         62.28         3.07 o                         
  -2   4  10        403.21        485.26         6.27 o                         
  -1   4  10        182.83        184.03         3.41 o                         
   0   4  10        149.80        152.44         6.82 o                         
   1   4  10       3934.81       4052.02        58.88 o                         
   2   4  10        197.41        204.47         3.18 o                         
   3   4  10         57.09         47.35         3.05 o                         
   4   4  10        456.34        345.19         9.50 o                         
   5   4  10          0.74          0.29         1.64 o                         
   6   4  10          0.68          1.99         1.82 o                         
  -6   5  10          9.71         11.07         3.11 o                         
  -5   5  10          4.66          4.95         2.03 o                         
  -4   5  10          0.21          1.14         1.48 o                         
  -3   5  10          2.69          1.78         1.15 o                         
  -2   5  10          4.24          5.33         2.16 o                         
  -1   5  10        197.41        212.38         3.93 o                         
   0   5  10        565.91        626.47         9.34 o                         
   1   5  10         10.10          8.84         1.85 o                         
   2   5  10          0.63          1.23         1.47 o                         
   3   5  10        159.04        159.52         3.24 o                         
   4   5  10         16.18         15.01         4.58 o                         
   5   5  10          7.88          7.55         2.93 o                         
   6   5  10          5.71          6.46         2.30 o                         
  -6   6  10          8.43          9.72         4.05 o                         
  -5   6  10         27.42         39.34         4.31 o                         
  -4   6  10         12.87          5.44         2.88 o                         
  -3   6  10         55.32         45.80         9.17 o                         
  -2   6  10          0.06          1.09         1.72 o                         
  -1   6  10         27.15         30.52         4.30 o                         
   0   6  10          1.93          2.11         1.08 o                         
   1   6  10       1561.53       1644.90        41.73 o                         
   2   6  10         40.60         52.50         7.66 o                         
   3   6  10         17.83         18.39         3.23 o                         
   4   6  10         18.31         30.57         2.82 o                         
   5   6  10         52.12         66.62        12.62 o                         
  -5   7  10        298.24        338.76        14.20 o                         
  -4   7  10         19.01         17.23         4.82 o                         
  -3   7  10          7.97          4.33         3.41 o                         
  -2   7  10        137.89        123.50         5.43 o                         
  -1   7  10         10.56         14.11         2.18 o                         
   0   7  10        105.61        121.09         5.02 o                         
   1   7  10        170.51        187.39         8.26 o                         
   2   7  10         65.23         70.11         4.84 o                         
   3   7  10         70.43         77.23         4.17 o                         
   4   7  10        151.02        161.11        13.22 o                         
   5   7  10          0.21          1.92         2.28 o                         
  -5   8  10          5.39         13.21         4.33 o                         
  -4   8  10         58.18         49.44         8.39 o                         
  -3   8  10          8.26          2.63         4.45 o                         
  -2   8  10        116.49        113.29         6.22 o                         
  -1   8  10          0.05          0.66         1.21 o                         
   0   8  10          0.72          0.63         1.98 o                         
   1   8  10        189.32        222.01        13.37 o                         
   2   8  10          0.25          4.53         2.44 o                         
   3   8  10         14.70         12.67         2.19 o                         
   4   8  10         84.16         98.76         4.61 o                         
   5   8  10          0.09          2.02         1.83 o                         
  -4   9  10          6.40          6.90         2.98 o                         
  -3   9  10          3.48          5.05         2.70 o                         
  -2   9  10        101.29         90.92         8.09 o                         
  -1   9  10          2.42          1.79         1.39 o                         
   0   9  10         24.77          9.83        12.34 o                         
   1   9  10         43.08         51.76         4.86 o                         
   2   9  10          1.48          1.77         1.57 o                         
   3   9  10          1.68          0.31         2.80 o                         
   4   9  10         21.28         16.03         5.63 o                         
  -3  10  10         23.22         21.00         5.27 o                         
  -2  10  10        329.43        407.23        21.50 o                         
  -1  10  10         34.87         47.12        16.14 o                         
   0  10  10         13.46         21.80         8.40 o                         
   1  10  10        140.15        164.16        12.85 o                         
   2  10  10          0.52          5.01         3.66 o                         
   3  10  10         16.91         19.37         4.00 o                         
  -2  11  10         29.29         14.66         8.31 o                         
  -1  11  10         14.34         -2.91         3.56 o                         
   0  11  10          0.08          9.02         5.18 o                         
   1  11  10          2.13         10.16         6.03 o                         
   2  11  10          5.28          5.53         5.14 o                         
  -5   0  11          0.07          3.38         2.25 o                         
  -3   0  11        820.73        885.39        29.07 o                         
  -1   0  11          2.43          2.05         1.00 o                         
   1   0  11         15.38         10.99         1.85 o                         
   3   0  11        468.43        478.78        12.55 o                         
   5   0  11          5.78          4.53         2.11 o                         
  -6   1  11         14.38         15.69         2.76 o                         
  -5   1  11          0.36          1.24         1.47 o                         
  -4   1  11        222.55        227.93         7.70 o                         
  -3   1  11         63.14         64.61         4.49 o                         
  -2   1  11       5076.54       5268.48        76.50 o                         
  -1   1  11         32.25         38.72         1.88 o                         
   0   1  11        225.53        273.32         5.64 o                         
   1   1  11        240.60        239.66         3.90 o                         
   2   1  11         18.76         18.69         1.86 o                         
   3   1  11          9.93          9.07         1.37 o                         
   4   1  11         59.54         58.24         3.47 o                         
   5   1  11         82.09         85.01         4.22 o                         
   6   1  11        125.24        145.56        11.67 o                         
  -6   2  11          3.16          3.49         1.51 o                         
  -5   2  11        153.75        151.23         5.01 o                         
  -4   2  11          2.36          3.43         1.76 o                         
  -3   2  11        149.74        147.44         3.94 o                         
  -2   2  11         21.02         22.41         6.26 o                         
  -1   2  11        232.13        240.25         3.97 o                         
   0   2  11          0.77         -0.16         1.07 o                         
   1   2  11       1804.41       2003.87        21.92 o                         
   2   2  11         53.24         48.64         2.67 o                         
   3   2  11        560.97        558.75        11.28 o                         
   4   2  11       2833.74       2696.83        21.29 o                         
   5   2  11         48.25         50.34         3.72 o                         
   6   2  11          2.39          4.36         1.61 o                         
  -6   3  11          3.30         10.70         5.80 o                         
  -5   3  11         43.39         39.00         3.74 o                         
  -4   3  11          9.12         11.28         2.04 o                         
  -3   3  11          7.10          8.42         1.15 o                         
  -2   3  11          4.84          6.41         1.31 o                         
  -1   3  11          0.02          0.35         0.44 o                         
   1   3  11        383.63        401.61         6.53 o                         
   2   3  11          6.43          8.43         1.32 o                         
   3   3  11         19.90         18.45         1.67 o                         
   4   3  11         10.85         11.55         2.63 o                         
   5   3  11          5.60          6.53         1.65 o                         
   6   3  11          0.96          1.55         1.71 o                         
  -6   4  11         53.88         44.77        11.65 o                         
  -5   4  11         64.09         56.56         8.36 o                         
  -4   4  11          6.31          7.36         2.77 o                         
  -3   4  11         14.16         22.45         2.35 o                         
  -2   4  11        122.36        147.60         5.12 o                         
  -1   4  11         72.61         65.86         2.58 o                         
   0   4  11         67.55         61.72         2.74 o                         
   1   4  11       1315.94       1363.43        20.53 o                         
   2   4  11        112.66        114.71         3.11 o                         
   3   4  11        109.01        131.03         4.24 o                         
   4   4  11         86.31         48.15         3.69 o                         
   5   4  11         54.34         56.99         7.63 o                         
   6   4  11          9.16         12.15         3.05 o                         
  -6   5  11          6.12          3.80         1.95 o                         
  -5   5  11        100.65        123.35         9.18 o                         
  -4   5  11         32.63         35.14         4.44 o                         
  -3   5  11        313.42        290.34         5.41 o                         
  -2   5  11         35.61         43.31         3.38 o                         
  -1   5  11        132.46        142.21         4.50 o                         
   0   5  11        167.26        185.13         3.92 o                         
   1   5  11        364.16        379.01         8.66 o                         
   2   5  11        468.66        513.36        17.47 o                         
   3   5  11          2.89          1.73         2.58 o                         
   4   5  11          1.18          3.55         1.44 o                         
   5   5  11         96.60        110.99         8.77 o                         
   6   5  11          2.67          5.62         2.25 o                         
  -5   6  11        115.06        111.21         7.33 o                         
  -4   6  11          9.76         15.30         3.46 o                         
  -3   6  11         21.74         14.27         4.67 o                         
  -2   6  11          1.42          3.39         1.59 o                         
  -1   6  11          0.11          0.29         1.39 o                         
   0   6  11        152.39        168.86         6.29 o                         
   1   6  11         20.09         13.07         6.17 o                         
   2   6  11        104.61         99.93         3.63 o                         
   3   6  11          0.81          2.36         1.81 o                         
   4   6  11         20.63         34.07         2.95 o                         
   5   6  11          2.69          2.41         1.98 o                         
  -5   7  11          8.38          6.83         3.69 o                         
  -4   7  11          8.19          8.42         3.02 o                         
  -3   7  11        153.58        155.20         7.88 o                         
  -2   7  11          3.09          2.50         1.80 o                         
  -1   7  11        144.74        177.61         4.55 o                         
   0   7  11          9.60          3.80         3.13 o                         
   1   7  11        165.49        172.83         9.90 o                         
   2   7  11         78.37         68.99         2.84 o                         
   3   7  11         55.42         57.47         4.00 o                         
   4   7  11          1.42          2.49         1.79 o                         
   5   7  11         24.35         26.41         5.95 o                         
  -5   8  11         17.35         12.89         5.35 o                         
  -4   8  11         21.98         17.66         6.86 o                         
  -3   8  11          0.06          3.54         2.20 o                         
  -2   8  11          0.29          2.41         2.04 o                         
  -1   8  11         47.26         50.26         6.34 o                         
   0   8  11          6.85          6.31         2.26 o                         
   1   8  11        148.16        167.51         8.40 o                         
   2   8  11          1.34          3.90         2.37 o                         
   3   8  11          0.02          4.29         1.92 o                         
   4   8  11        488.49        597.43        31.26 o                         
  -4   9  11          2.35          5.19         4.03 o                         
  -3   9  11         18.64         24.82         5.15 o                         
  -2   9  11         70.31         80.26         5.18 o                         
  -1   9  11         72.35         18.78        38.61 o                         
   0   9  11         29.17         28.24         6.52 o                         
   1   9  11          6.26         11.26         2.77 o                         
   2   9  11         12.33         13.53         3.72 o                         
   3   9  11         14.26         18.60         3.81 o                         
   4   9  11          1.26          2.37         3.60 o                         
  -3  10  11         18.41         25.77         9.67 o                         
  -2  10  11         45.37         -0.01         4.46 o                         
  -1  10  11          2.66         -3.55         3.95 o                         
   0  10  11         14.78         11.05         3.91 o                         
   1  10  11          0.02          4.05         3.29 o                         
   2  10  11          0.43          0.46         1.97 o                         
   3  10  11         59.61         86.25         5.46 o                         
  -2  11  11         39.62         45.92        25.45 o                         
  -1  11  11          0.03          3.51         3.76 o                         
   0  11  11          1.53          3.59         3.60 o                         
   1  11  11         36.45         40.26        14.00 o                         
   2  11  11          6.76          4.56         3.82 o                         
  -6   0  12         74.18         75.24         7.50 o                         
  -4   0  12         52.05         54.88         4.82 o                         
  -2   0  12        502.97        539.97        12.59 o                         
   0   0  12          0.59          1.99         0.90 o                         
   2   0  12        165.26        127.06         6.24 o                         
   4   0  12         12.80          9.67         3.45 o                         
   6   0  12          0.05          4.20         2.92 o                         
  -6   1  12         24.75         20.31         3.67 o                         
  -5   1  12         15.64         13.43         2.09 o                         
  -4   1  12         10.93         13.43         3.10 o                         
  -3   1  12        516.58        560.07        11.55 o                         
  -2   1  12         17.97         15.87         1.59 o                         
  -1   1  12        327.51        337.63         8.16 o                         
   0   1  12        345.89        363.14         8.21 o                         
   1   1  12        469.22        483.48         5.65 o                         
   2   1  12         37.43         36.78         1.97 o                         
   3   1  12          0.97          2.45         1.31 o                         
   4   1  12         14.02         15.85         1.98 o                         
   5   1  12          5.41          3.90         2.25 o                         
   6   1  12          1.94          0.58         2.43 o                         
  -6   2  12         86.18         79.55         7.35 o                         
  -5   2  12         26.00         23.53         1.98 o                         
  -4   2  12         66.54         60.91         3.10 o                         
  -3   2  12         48.81         57.08         1.95 o                         
  -2   2  12         19.74         21.61         1.99 o                         
  -1   2  12          3.15          3.04         1.71 o                         
   0   2  12        450.09        468.08        11.69 o                         
   1   2  12        636.15        611.41         7.41 o                         
   2   2  12        602.70        639.68        10.08 o                         
   3   2  12         37.63         34.24         2.68 o                         
   4   2  12          0.70          1.47         2.04 o                         
   5   2  12          6.06          5.59         1.75 o                         
   6   2  12          1.89          3.94         2.01 o                         
  -6   3  12         33.82         27.94         6.26 o                         
  -5   3  12          0.96          2.78         1.97 o                         
  -4   3  12          2.89          1.79         1.49 o                         
  -3   3  12         38.17         40.93         2.34 o                         
  -2   3  12         47.67         53.23         2.66 o                         
  -1   3  12         61.86         54.01         2.74 o                         
   0   3  12          0.01          0.80         0.90 o                         
   1   3  12         12.60         15.10         1.65 o                         
   2   3  12          7.89          7.20         1.08 o                         
   3   3  12         21.42         26.19         3.43 o                         
   4   3  12         45.70         43.94         3.17 o                         
   5   3  12          7.48          4.42         1.69 o                         
   6   3  12          0.19          5.36         2.37 o                         
  -6   4  12         34.42         31.13         9.97 o                         
  -5   4  12         34.15         27.70         4.41 o                         
  -4   4  12         82.95         80.59         4.32 o                         
  -3   4  12         14.68         12.39         1.75 o                         
  -2   4  12        183.61        209.82         6.49 o                         
  -1   4  12         73.20         74.93         3.68 o                         
   0   4  12         30.45         31.98         3.67 o                         
   1   4  12         19.08         24.46         2.07 o                         
   2   4  12        212.71        223.67         6.05 o                         
   3   4  12        120.37        103.50         3.63 o                         
   4   4  12         49.56         58.41         4.80 o                         
   5   4  12         18.41         12.75         2.79 o                         
   6   4  12          4.21          4.39         2.75 o                         
  -6   5  12         11.27          9.60         3.21 o                         
  -5   5  12         37.77         43.95         6.25 o                         
  -4   5  12          9.61         10.37         3.37 o                         
  -3   5  12          3.98          1.91         1.31 o                         
  -2   5  12         28.47         30.13         3.24 o                         
  -1   5  12         35.79         49.20         2.30 o                         
   0   5  12        422.27        445.25        11.71 o                         
   1   5  12         13.42         18.04         1.67 o                         
   2   5  12          2.61          1.95         1.70 o                         
   3   5  12        136.38        129.32         6.77 o                         
   4   5  12         11.59          7.34         2.80 o                         
   5   5  12         26.09         20.80         4.41 o                         
   6   5  12          3.54          4.08         2.08 o                         
  -5   6  12         22.09          9.90         4.60 o                         
  -4   6  12          5.33          6.14         2.89 o                         
  -3   6  12         36.98         40.79         5.15 o                         
  -2   6  12          0.87          2.08         1.74 o                         
  -1   6  12          6.84          6.90         1.72 o                         
   0   6  12        193.89        227.86         5.93 o                         
   1   6  12        181.87        208.35         9.15 o                         
   2   6  12          4.71          4.69         2.48 o                         
   3   6  12         62.64         51.17         4.06 o                         
   4   6  12         15.36         15.47         2.31 o                         
   5   6  12          3.80          5.04         2.42 o                         
  -5   7  12          1.54          3.45         2.15 o                         
  -4   7  12          4.21         10.34         4.18 o                         
  -3   7  12        139.70        135.96         7.35 o                         
  -2   7  12          2.10          4.80         1.49 o                         
  -1   7  12         11.80         12.02         2.95 o                         
   0   7  12         99.79        114.75         3.22 o                         
   1   7  12          5.32          4.33         2.47 o                         
   2   7  12         52.85         58.95         6.64 o                         
   3   7  12         39.93         26.76         4.42 o                         
   4   7  12         52.47         52.86         5.69 o                         
   5   7  12         22.13         16.77         4.08 o                         
  -4   8  12         39.08         19.56         9.22 o                         
  -3   8  12          1.44          6.49         3.07 o                         
  -2   8  12        184.58        201.76        10.52 o                         
  -1   8  12          0.13          1.15         1.51 o                         
   0   8  12         50.10         43.32         5.92 o                         
   1   8  12        330.77        443.32        17.64 o                         
   2   8  12          1.93          0.36         2.16 o                         
   3   8  12         34.95         37.12         5.90 o                         
   4   8  12        187.59        198.64        12.56 o                         
  -4   9  12          2.76          3.77         2.63 o                         
  -3   9  12         13.27         10.80         3.48 o                         
  -2   9  12         38.36         36.89         5.80 o                         
  -1   9  12          0.20          1.91         1.72 o                         
   0   9  12         35.35         14.47        16.40 o                         
   1   9  12          0.23          1.81         1.44 o                         
   2   9  12         12.08         13.14         3.12 o                         
   3   9  12          0.76          1.60         2.58 o                         
   4   9  12         19.43         17.39         8.87 o                         
  -3  10  12         36.35         50.26        15.13 o                         
  -2  10  12        109.38        108.24        18.53 o                         
  -1  10  12         15.64         11.27         5.18 o                         
   0  10  12         10.09          6.06         2.92 o                         
   1  10  12          4.92          7.26         3.39 o                         
   2  10  12          4.61          8.25         2.83 o                         
   3  10  12         96.81        139.32         9.62 o                         
  -2  11  12         10.76          2.22         2.50 o                         
  -1  11  12          9.10          3.51         2.62 o                         
   0  11  12          5.24         17.85         7.70 o                         
   1  11  12          1.68         11.19         6.17 o                         
   2  11  12          0.09          1.50         2.97 o                         
  -5   0  13         58.25         64.76         4.21 o                         
  -3   0  13        166.32        199.24         7.13 o                         
  -1   0  13          1.18          2.58         1.03 o                         
   1   0  13        164.36        163.92         7.30 o                         
   3   0  13        972.91        998.85        36.75 o                         
   5   0  13          2.18          3.30         2.23 o                         
  -6   1  13          9.60          8.75         2.23 o                         
  -5   1  13          3.12          5.31         1.46 o                         
  -4   1  13         30.24         31.96         2.11 o                         
  -3   1  13         78.95        105.08         3.34 o                         
  -2   1  13       1466.66       1535.82        23.32 o                         
  -1   1  13         19.58         23.38         1.78 o                         
   0   1  13        629.22        694.10         9.94 o                         
   1   1  13         55.82         54.35         2.55 o                         
   2   1  13         33.39         33.61         1.89 o                         
   3   1  13          3.72          3.13         1.68 o                         
   4   1  13        187.57        186.27         4.00 o                         
   5   1  13         59.23         67.40         6.25 o                         
   6   1  13        292.89        319.59        14.99 o                         
  -6   2  13          6.72          6.68         2.13 o                         
  -5   2  13          3.22          4.21         1.18 o                         
  -4   2  13          7.12          8.60         1.69 o                         
  -3   2  13         25.52         26.80         2.39 o                         
  -2   2  13         50.47         64.68         3.12 o                         
  -1   2  13         72.26         56.45         6.07 o                         
   1   2  13        967.23       1051.59        15.98 o                         
   2   2  13         19.76         14.40         2.18 o                         
   3   2  13        698.55        662.88        11.58 o                         
   4   2  13        681.86        626.13        14.84 o                         
   5   2  13         68.13         71.37         4.19 o                         
   6   2  13          8.59          4.02         1.76 o                         
  -6   3  13        180.97        185.28        11.21 o                         
  -5   3  13         52.54         54.18         4.82 o                         
  -4   3  13         76.59         65.57         3.90 o                         
  -3   3  13        645.77        763.53         9.19 o                         
  -2   3  13          1.79          2.22         1.24 o                         
  -1   3  13         41.37         33.22         2.48 o                         
   0   3  13        100.10         99.10         5.18 o                         
   1   3  13         99.95        107.40         3.74 o                         
   2   3  13         20.71         22.74         1.57 o                         
   3   3  13          8.79          8.92         1.83 o                         
   4   3  13         27.56         23.83         3.31 o                         
   5   3  13          6.45          6.82         2.03 o                         
   6   3  13         87.54         97.55         4.67 o                         
  -6   4  13          0.29          3.49         2.89 o                         
  -5   4  13          5.18          9.11         3.40 o                         
  -4   4  13          1.82          5.24         1.97 o                         
  -3   4  13         24.52         26.88         2.83 o                         
  -2   4  13         73.53         79.28         4.49 o                         
  -1   4  13         14.48         17.97         1.78 o                         
   1   4  13        187.57        194.14         6.41 o                         
   2   4  13          7.05          6.11         1.24 o                         
   3   4  13         69.47         90.99         3.12 o                         
   4   4  13         13.89         12.79         2.56 o                         
   5   4  13         81.92         65.91         5.91 o                         
   6   4  13         15.37         12.37         4.46 o                         
  -6   5  13         59.60         61.68         8.59 o                         
  -5   5  13         20.26         23.13         5.19 o                         
  -4   5  13         66.80         60.41         5.37 o                         
  -3   5  13        108.89        105.15         6.24 o                         
  -2   5  13          0.01          1.51         2.09 o                         
  -1   5  13        262.06        278.77         7.75 o                         
   0   5  13        357.14        381.00        10.63 o                         
   1   5  13          0.24          1.05         0.74 o                         
   2   5  13        336.21        367.46         8.91 o                         
   3   5  13          9.07          5.04         1.75 o                         
   4   5  13         37.90         36.59         2.76 o                         
   5   5  13         59.15         60.06         6.87 o                         
   6   5  13          6.50          6.40         2.57 o                         
  -5   6  13         16.17         18.11         5.58 o                         
  -4   6  13          5.90          4.43         3.05 o                         
  -3   6  13         89.48         76.04         6.89 o                         
  -2   6  13          0.05          1.48         2.76 o                         
  -1   6  13         16.15         18.21         3.56 o                         
   1   6  13        145.32        146.90         5.95 o                         
   2   6  13          0.53          3.26         1.24 o                         
   3   6  13          6.81         12.30         2.56 o                         
   4   6  13         47.32         67.21         5.98 o                         
   5   6  13         11.55          8.46         3.00 o                         
  -5   7  13          9.45         10.10         3.13 o                         
  -4   7  13          0.09          0.59         1.93 o                         
  -3   7  13        125.18        116.48         5.67 o                         
  -2   7  13          9.89          4.99         2.72 o                         
  -1   7  13        221.21        240.66         8.30 o                         
   0   7  13        111.42        134.21         4.92 o                         
   1   7  13        441.75        498.31        16.73 o                         
   2   7  13         83.30         80.36         8.39 o                         
   3   7  13         66.98         73.58         9.15 o                         
   4   7  13          3.11          3.99         2.85 o                         
   5   7  13         23.03         23.23         5.58 o                         
  -4   8  13          3.88          3.92         2.96 o                         
  -3   8  13         49.15         57.96         6.99 o                         
  -2   8  13          3.67          9.10         2.81 o                         
  -1   8  13         12.91         16.25         2.59 o                         
   0   8  13         22.92         21.72         9.81 o                         
   1   8  13          7.98          6.04         4.75 o                         
   2   8  13         38.75         36.21         8.02 o                         
   3   8  13         21.97         19.36         5.94 o                         
   4   8  13         60.85         63.65        20.05 o                         
  -4   9  13          4.06          9.62         3.80 o                         
  -3   9  13        386.73        498.20        26.51 o                         
  -2   9  13         44.90         57.99         6.17 o                         
  -1   9  13         73.29         90.12         5.39 o                         
   0   9  13        220.37        275.41        15.25 o                         
   1   9  13         17.68         19.86         3.23 o                         
   2   9  13          5.74         14.14         3.01 o                         
   3   9  13         23.73         26.72         4.53 o                         
   4   9  13          0.02          3.59         2.94 o                         
  -3  10  13          7.98          5.46         3.14 o                         
  -2  10  13          1.34          1.67         2.12 o                         
  -1  10  13          3.59          1.12         1.08 o                         
   0  10  13          8.46         15.26         5.70 o                         
   1  10  13         25.07         22.05         6.22 o                         
   2  10  13         11.95          8.55         3.27 o                         
   3  10  13        106.20        135.29        10.26 o                         
  -1  11  13          0.88          2.10         3.11 o                         
   0  11  13          1.08          2.15         3.85 o                         
   1  11  13         20.87         23.43        10.46 o                         
  -6   0  14         11.60         10.12         4.39 o                         
  -4   0  14        178.60        204.85         8.58 o                         
  -2   0  14        224.46        262.94        10.17 o                         
   0   0  14        370.62        430.09        15.73 o                         
   2   0  14        139.29        125.58         7.95 o                         
   4   0  14          0.86         -0.55         2.00 o                         
   6   0  14         74.09         88.93        10.46 o                         
  -6   1  14         42.74         41.22         4.07 o                         
  -5   1  14          8.45          5.67         1.98 o                         
  -4   1  14         26.43         25.31         2.34 o                         
  -3   1  14        761.98        888.61        10.92 o                         
  -2   1  14         21.02         17.57         2.46 o                         
  -1   1  14          1.15          0.82         0.65 o                         
   0   1  14         10.16         11.34         2.00 o                         
   1   1  14        188.76        192.83         3.72 o                         
   2   1  14          7.18          6.91         1.24 o                         
   3   1  14        144.70        142.59         3.19 o                         
   4   1  14         44.43         45.01         3.37 o                         
   5   1  14          5.85          4.43         2.00 o                         
   6   1  14         23.31         22.69         7.02 o                         
  -6   2  14         12.29         17.52         5.31 o                         
  -5   2  14         18.40         18.23         2.43 o                         
  -4   2  14        112.66        123.94         4.12 o                         
  -3   2  14        205.40        219.17         6.87 o                         
  -2   2  14          1.31          4.60         1.88 o                         
  -1   2  14          5.93          8.95         1.82 o                         
   0   2  14       1065.17       1104.49        27.58 o                         
   1   2  14        375.60        354.25         6.16 o                         
   2   2  14        363.26        366.96         5.30 o                         
   3   2  14       1688.13       1487.67        27.38 o                         
   4   2  14         85.06         89.90         3.11 o                         
   5   2  14         20.07         15.43         2.26 o                         
   6   2  14        165.45        188.76        10.04 o                         
  -6   3  14         20.60         15.36         3.96 o                         
  -5   3  14          0.32          3.25         3.16 o                         
  -4   3  14          0.54          4.51         1.66 o                         
  -3   3  14        144.11        158.46         6.03 o                         
  -2   3  14          4.24          3.34         1.59 o                         
  -1   3  14        426.97        405.29         6.33 o                         
   0   3  14        192.55        187.74         6.30 o                         
   1   3  14          4.48          5.27         0.88 o                         
   2   3  14          0.48          1.30         0.99 o                         
   3   3  14         86.78         81.19         5.03 o                         
   4   3  14         17.66         17.69         2.09 o                         
   5   3  14          1.42          2.90         1.67 o                         
   6   3  14         13.21         12.07         2.55 o                         
  -6   4  14         30.25         27.41         4.67 o                         
  -5   4  14         21.79         19.60         4.03 o                         
  -4   4  14         55.93         60.04         4.53 o                         
  -3   4  14         96.02         98.53         7.43 o                         
  -2   4  14         14.45         19.27         2.24 o                         
  -1   4  14          1.52          1.94         1.80 o                         
   1   4  14         16.42         13.74         1.10 o                         
   2   4  14        115.91        133.95         3.65 o                         
   3   4  14         41.50         16.57         2.29 o                         
   4   4  14        163.44        178.30         5.75 o                         
   5   4  14         47.34         44.72         4.86 o                         
   6   4  14        173.28        197.40        12.64 o                         
  -5   5  14          1.03         -0.79         1.95 o                         
  -4   5  14         72.62         69.09         4.25 o                         
  -3   5  14        231.72        302.47        10.44 o                         
  -2   5  14          9.57         11.20         1.96 o                         
  -1   5  14         19.65          8.71         2.86 o                         
   0   5  14       1291.91       1409.26        18.68 o                         
   1   5  14         91.88         89.37         5.95 o                         
   2   5  14          0.01          0.04         1.33 o                         
   3   5  14         74.16         72.08         3.64 o                         
   4   5  14         40.66         38.91         5.09 o                         
   5   5  14         35.56         37.73         6.00 o                         
  -5   6  14          2.17          5.52         3.18 o                         
  -4   6  14          0.00          2.34         1.86 o                         
  -3   6  14         39.04         48.03         4.68 o                         
  -2   6  14         10.26         11.69         2.52 o                         
  -1   6  14          7.05          5.61         2.83 o                         
   1   6  14        113.77        115.93         8.16 o                         
   2   6  14          3.53          2.20         1.85 o                         
   3   6  14          9.13          3.88         3.65 o                         
   4   6  14          0.26          3.62         1.98 o                         
   5   6  14          2.01          3.38         1.53 o                         
  -5   7  14         12.00         16.94         4.54 o                         
  -4   7  14          0.67          2.08         2.87 o                         
  -3   7  14          7.17          7.96         3.18 o                         
  -2   7  14         10.21         15.28         2.89 o                         
  -1   7  14          2.76          3.16         1.63 o                         
   0   7  14        555.62          6.24         4.28 o                         
   1   7  14         25.65         25.90         7.33 o                         
   2   7  14         30.02         34.57         5.81 o                         
   3   7  14          1.61          3.95         2.69 o                         
   4   7  14         36.24         25.29         6.91 o                         
   5   7  14         42.73         27.18         8.63 o                         
  -4   8  14         32.93         36.90        10.84 o                         
  -3   8  14         14.16          6.44         4.24 o                         
  -2   8  14         83.37         85.18         6.61 o                         
  -1   8  14          0.49          3.06         1.28 o                         
   0   8  14        964.17       1204.64        46.56 o                         
   1   8  14         43.17         80.17         6.18 o                         
   2   8  14          1.49          5.78         2.37 o                         
   3   8  14        166.03        199.28        12.57 o                         
   4   8  14         22.31         18.41         5.29 o                         
  -4   9  14          5.26          4.28         2.55 o                         
  -3   9  14        121.39        125.40        13.34 o                         
  -2   9  14          0.73          1.60         1.62 o                         
  -1   9  14          0.10          3.35         1.95 o                         
   1   9  14          0.06          2.25         2.52 o                         
   2   9  14         17.27         16.64         3.86 o                         
   3   9  14          2.36          3.59         4.01 o                         
  -3  10  14         43.29         51.85         6.34 o                         
  -2  10  14         14.99         13.75         6.72 o                         
  -1  10  14          9.59          9.25         4.54 o                         
   0  10  14         17.06          6.31         2.68 o                         
   1  10  14          1.38          8.21         3.97 o                         
   2  10  14         31.75         21.43         5.30 o                         
   3  10  14          6.48          6.92         3.16 o                         
  -1  11  14          2.29          4.38         2.61 o                         
   0  11  14         17.14         20.50        11.49 o                         
   1  11  14         16.06         13.42         6.97 o                         
  -5   0  15        112.46        116.73        17.04 o                         
  -3   0  15         96.95         98.82         8.15 o                         
  -1   0  15          8.43         18.53         2.73 o                         
   1   0  15        276.34        277.83         7.34 o                         
   3   0  15      11866.72      12164.14        99.56 o                         
   5   0  15          0.20          1.71         2.08 o                         
  -6   1  15         45.54         40.45         4.60 o                         
  -5   1  15          5.68          3.68         1.58 o                         
  -4   1  15         22.23         22.01         3.19 o                         
  -3   1  15        973.36       1045.44        25.13 o                         
  -2   1  15        306.68        307.96         4.64 o                         
  -1   1  15         69.58         73.10         4.01 o                         
   0   1  15       2214.14       2387.28        49.50 o                         
   1   1  15         49.26         45.10         2.09 o                         
   2   1  15         87.38         80.23         3.17 o                         
   3   1  15         81.12         74.12         3.58 o                         
   4   1  15         72.82         72.09         4.40 o                         
   5   1  15         38.76         34.81         3.28 o                         
   6   1  15         56.95         61.51         8.23 o                         
  -6   2  15          9.07          9.52         3.15 o                         
  -5   2  15         57.47         55.39         5.35 o                         
  -4   2  15          8.61         10.52         1.82 o                         
  -3   2  15          1.23          2.15         2.10 o                         
  -2   2  15        111.56        126.79         3.53 o                         
  -1   2  15         36.83         34.11         4.13 o                         
   1   2  15        618.67        705.48         9.29 o                         
   2   2  15          6.68          5.55         1.12 o                         
   3   2  15        592.17        529.30        10.98 o                         
   4   2  15        186.31        172.64         5.94 o                         
   5   2  15         30.75         36.03         4.18 o                         
   6   2  15          6.73          8.20         2.30 o                         
  -6   3  15        119.06        140.45         6.49 o                         
  -5   3  15         27.35         22.87         3.55 o                         
  -4   3  15         47.79         45.61         3.53 o                         
  -3   3  15       1121.50       1251.98        24.78 o                         
  -2   3  15         55.30         52.62         2.72 o                         
  -1   3  15          8.68          6.02         1.67 o                         
   0   3  15       2569.38       2723.57        31.38 o                         
   1   3  15          2.56          2.59         0.65 o                         
   2   3  15         91.83         91.21         2.75 o                         
   3   3  15        144.12        129.82         3.71 o                         
   4   3  15         22.92         25.09         3.12 o                         
   5   3  15         11.78         13.99         2.70 o                         
   6   3  15        121.18        141.25         7.42 o                         
  -6   4  15        123.82        101.65        11.44 o                         
  -5   4  15         18.88         16.94         3.69 o                         
  -4   4  15          1.98          2.57         2.76 o                         
  -3   4  15         22.37         24.56         2.51 o                         
  -2   4  15         33.46         38.66         5.19 o                         
  -1   4  15        180.03        189.27         5.68 o                         
   0   4  15       1344.15       1479.65        15.55 o                         
   1   4  15         45.97         42.27         2.20 o                         
   2   4  15          4.34          3.71         1.06 o                         
   3   4  15        414.16        298.81         7.73 o                         
   4   4  15          0.05         -0.41         1.87 o                         
   5   4  15         81.05         73.74         3.77 o                         
   6   4  15        930.62        981.79        56.21 o                         
  -5   5  15          0.38          4.10         2.30 o                         
  -4   5  15         40.96         32.75         3.87 o                         
  -3   5  15          0.46          1.74         2.45 o                         
  -2   5  15          4.40          3.11         1.52 o                         
  -1   5  15        377.84        426.01        12.34 o                         
   0   5  15          3.99          3.60         2.31 o                         
   1   5  15         46.26         58.74         4.41 o                         
   2   5  15        161.51        167.56         5.74 o                         
   3   5  15          7.07          7.48         1.85 o                         
   4   5  15         95.31         91.28         7.16 o                         
   5   5  15         12.84         12.90         3.56 o                         
  -5   6  15          2.16          3.14         2.43 o                         
  -4   6  15         11.20         14.96         3.57 o                         
  -3   6  15         15.61         19.61         2.75 o                         
  -2   6  15          5.82          9.18         2.29 o                         
  -1   6  15         94.96        120.90         6.65 o                         
   0   6  15        573.73        629.66        13.35 o                         
   1   6  15        157.27        171.04         6.82 o                         
   2   6  15         45.27         44.11         6.04 o                         
   3   6  15         65.26        119.31        11.34 o                         
   4   6  15          2.65         -0.50         3.38 o                         
   5   6  15         40.81         36.67         9.81 o                         
  -5   7  15         23.77         10.02         4.05 o                         
  -4   7  15          8.17          5.11         3.68 o                         
  -3   7  15         70.06         78.70         6.84 o                         
  -2   7  15          9.30         12.00         3.37 o                         
  -1   7  15        231.81        266.22        10.62 o                         
   1   7  15        375.14        428.57        16.54 o                         
   2   7  15         51.14         46.52         4.79 o                         
   3   7  15         53.78         62.29         6.09 o                         
   4   7  15         23.69         25.16         6.21 o                         
   5   7  15         11.45         15.70         5.69 o                         
  -4   8  15         36.43         50.90         5.48 o                         
  -3   8  15         13.06         12.12         3.37 o                         
  -2   8  15          0.16         -0.89         1.53 o                         
  -1   8  15          0.16          1.14         1.55 o                         
   0   8  15        162.15        155.56         9.13 o                         
   1   8  15          0.06          3.48         2.93 o                         
   2   8  15        107.27        124.13        10.07 o                         
   3   8  15         24.96         27.68         5.54 o                         
   4   8  15          4.94          8.29         3.72 o                         
  -3   9  15         70.62         78.12        14.01 o                         
  -2   9  15          2.70          2.55         2.93 o                         
  -1   9  15         20.04         14.16        14.34 o                         
   0   9  15         34.46         20.77         7.25 o                         
   1   9  15         26.60         31.45         5.34 o                         
   2   9  15          9.20         12.18         3.84 o                         
   3   9  15          0.22          8.70         3.20 o                         
  -2  10  15          5.01          4.97         3.11 o                         
  -1  10  15          8.80         12.33         9.76 o                         
   0  10  15         48.96         41.14        14.34 o                         
   1  10  15         18.30         23.41         5.35 o                         
   2  10  15         41.32         53.22         9.97 o                         
  -1  11  15          3.59          1.07         1.90 o                         
   0  11  15          2.23          3.39         4.23 o                         
   1  11  15          5.11          7.66         3.57 o                         
  -6   0  16          2.58          3.54         2.21 o                         
  -4   0  16        315.17        311.99        15.90 o                         
  -2   0  16        143.93        125.87         5.88 o                         
   0   0  16        293.57        313.23         8.43 o                         
   2   0  16         63.64         63.80         2.81 o                         
   4   0  16          4.55          4.61         2.16 o                         
   6   0  16        182.81        231.06         9.94 o                         
  -6   1  16          0.32          3.83         4.08 o                         
  -5   1  16          3.21          3.33         1.61 o                         
  -4   1  16          2.73          3.85         1.64 o                         
  -3   1  16        507.95        522.55        10.94 o                         
  -2   1  16         38.72         40.03         1.64 o                         
  -1   1  16         50.59         53.76         2.55 o                         
   0   1  16        306.37        311.50         5.85 o                         
   1   1  16          8.66          6.34         1.05 o                         
   2   1  16          5.78          4.03         1.13 o                         
   3   1  16         22.80         21.82         2.04 o                         
   4   1  16         38.58         39.58         3.27 o                         
   5   1  16         12.39         13.26         1.93 o                         
   6   1  16          0.51         -1.82         2.32 o                         
  -6   2  16         70.08         61.18         6.30 o                         
  -5   2  16          9.01          6.24         2.34 o                         
  -4   2  16         50.71         52.79         6.24 o                         
  -3   2  16        130.43        155.63         4.89 o                         
  -2   2  16         16.99         18.11         2.80 o                         
  -1   2  16         83.16         81.75         3.89 o                         
   0   2  16        101.87        102.24         3.81 o                         
   1   2  16        161.41        161.06         8.42 o                         
   2   2  16        106.61         99.07         2.75 o                         
   3   2  16       2099.83       2009.25        22.16 o                         
   4   2  16        121.21        126.08         4.76 o                         
   5   2  16         21.97         16.80         2.38 o                         
   6   2  16        145.26        155.69         5.85 o                         
  -6   3  16          0.08          5.41         2.81 o                         
  -5   3  16         12.64         13.48         3.13 o                         
  -4   3  16         27.70         22.25         3.47 o                         
  -3   3  16          3.07          2.16         2.32 o                         
  -2   3  16         84.90         81.02         3.53 o                         
  -1   3  16        447.83        442.86        10.29 o                         
   0   3  16          0.60         -1.45         1.45 o                         
   1   3  16         22.72         24.82         1.89 o                         
   2   3  16         48.60         41.89         2.00 o                         
   3   3  16        181.11        167.27         6.79 o                         
   4   3  16          9.68         10.38         2.14 o                         
   5   3  16          0.72          2.31         2.16 o                         
   6   3  16         13.35         12.30         2.96 o                         
  -6   4  16         43.49         44.67         4.19 o                         
  -5   4  16         10.40          4.25         2.81 o                         
  -4   4  16          0.01          2.60         2.09 o                         
  -3   4  16         35.97         31.45         3.44 o                         
  -2   4  16         32.04         33.56         4.84 o                         
  -1   4  16         13.30          7.99         4.23 o                         
   0   4  16         61.68         76.13         5.37 o                         
   1   4  16         11.85         12.99         2.04 o                         
   2   4  16          8.29         14.32         1.75 o                         
   3   4  16        125.63         74.59         5.72 o                         
   4   4  16        183.13        178.66         6.78 o                         
   5   4  16         42.53         23.78         6.47 o                         
  -5   5  16          2.26          1.27         2.30 o                         
  -4   5  16        105.69        101.84         9.65 o                         
  -3   5  16          0.38          0.14         2.04 o                         
  -2   5  16         37.68         49.06         5.05 o                         
  -1   5  16        114.90        100.27         6.97 o                         
   0   5  16        450.17        469.01        11.28 o                         
   1   5  16         25.92         24.20         3.23 o                         
   2   5  16         18.61         16.81         4.89 o                         
   3   5  16         10.67         13.49         3.17 o                         
   4   5  16         43.95         32.94         5.88 o                         
   5   5  16         16.63         18.06         4.89 o                         
  -5   6  16          3.20          4.92         2.05 o                         
  -4   6  16         16.19         22.82         3.82 o                         
  -3   6  16          2.31          5.47         2.00 o                         
  -2   6  16         30.12         35.94         3.54 o                         
  -1   6  16        121.40        129.98         5.65 o                         
   0   6  16         56.47         62.53         6.66 o                         
   1   6  16         17.51         10.00         5.36 o                         
   2   6  16          7.99         10.74         3.45 o                         
   3   6  16         12.36          8.89         2.91 o                         
   4   6  16          8.48         14.34         3.64 o                         
   5   6  16          0.72          5.36         2.96 o                         
  -4   7  16         18.41          5.87         4.72 o                         
  -3   7  16          1.15          4.01         3.64 o                         
  -2   7  16         20.20         19.65         4.47 o                         
  -1   7  16         33.42         34.13         6.53 o                         
   0   7  16          0.89          2.88         2.20 o                         
   1   7  16          3.07          1.67         2.98 o                         
   2   7  16          1.72         -1.46         2.75 o                         
   3   7  16          0.42          3.56         2.50 o                         
   4   7  16         21.66         20.97         6.47 o                         
  -4   8  16          3.54          6.87         2.79 o                         
  -3   8  16         17.66         10.59         3.84 o                         
  -2   8  16         19.72         23.35         6.15 o                         
  -1   8  16          9.24          6.04         1.81 o                         
   0   8  16          0.68          1.94         2.45 o                         
   1   8  16          2.49         11.48         4.51 o                         
   2   8  16         16.80         16.71         4.68 o                         
   3   8  16        242.75        312.72        16.49 o                         
   4   8  16          1.04         -0.76         3.15 o                         
  -3   9  16         31.33         33.49         8.41 o                         
  -2   9  16         12.78          5.93         5.49 o                         
  -1   9  16         12.50         10.07         3.89 o                         
   0   9  16          1.24          0.99         2.26 o                         
   1   9  16          0.39         -1.68         3.18 o                         
   2   9  16          2.89          7.39         2.77 o                         
   3   9  16         52.19         49.93         6.43 o                         
  -2  10  16          0.34          0.41         2.61 o                         
  -1  10  16         15.75          1.03         3.31 o                         
   0  10  16          3.74          2.21         2.43 o                         
   1  10  16          7.00          8.93         3.78 o                         
   2  10  16        109.83        152.53        11.94 o                         
  -5   0  17         78.20         68.12        21.89 o                         
  -3   0  17       1022.56       1095.17        28.26 o                         
  -1   0  17         24.62         26.77         3.39 o                         
   1   0  17        208.02        192.69         4.53 o                         
   3   0  17        906.45        880.38        11.16 o                         
   5   0  17         42.29         52.35         6.06 o                         
  -6   1  17         19.95         12.19         4.34 o                         
  -5   1  17          0.94          6.99         2.22 o                         
  -4   1  17         57.17         58.91         4.92 o                         
  -3   1  17        105.39         92.25         3.42 o                         
  -2   1  17         15.04         12.48         2.03 o                         
   0   1  17        565.96        588.23        10.14 o                         
   1   1  17         34.30         31.33         2.31 o                         
   2   1  17         84.36         80.20         2.50 o                         
   3   1  17          8.27         10.74         1.53 o                         
   4   1  17         37.16         38.76         4.17 o                         
   5   1  17         25.22         22.19         2.62 o                         
   6   1  17         76.70         95.33         9.64 o                         
  -6   2  17          1.98          6.71         4.89 o                         
  -5   2  17         77.49         55.73         7.93 o                         
  -4   2  17         87.41         94.47         5.54 o                         
  -3   2  17        117.84        125.97         4.52 o                         
  -2   2  17        114.90        111.66         3.22 o                         
  -1   2  17        136.82        137.12         4.16 o                         
   0   2  17         23.04          6.99         5.96 o                         
   1   2  17        281.56        308.36         6.58 o                         
   2   2  17         47.84         46.10         2.21 o                         
   3   2  17        102.23         92.05         5.85 o                         
   4   2  17         53.36         44.84         3.99 o                         
   5   2  17          0.01          2.11         1.60 o                         
   6   2  17        176.74        187.56         6.47 o                         
  -6   3  17         22.91         26.55         5.68 o                         
  -5   3  17          4.88          8.19         2.03 o                         
  -4   3  17          0.04          1.82         1.74 o                         
  -3   3  17         37.86         39.08         3.37 o                         
  -2   3  17        232.63        235.37         6.04 o                         
  -1   3  17         92.96         83.39         5.54 o                         
   0   3  17         35.98         37.50         2.54 o                         
   1   3  17          0.12          1.08         1.01 o                         
   2   3  17        173.79        179.72         5.27 o                         
   3   3  17         11.08         10.45         1.89 o                         
   4   3  17          7.85          6.87         1.90 o                         
   5   3  17         14.28         15.21         2.95 o                         
   6   3  17          0.14          3.81         2.94 o                         
  -5   4  17         21.25         30.04         7.61 o                         
  -4   4  17         20.03         14.27         2.79 o                         
  -3   4  17         47.15         50.42         4.54 o                         
  -2   4  17         18.23         18.46         3.15 o                         
  -1   4  17         71.24         85.77         5.74 o                         
   0   4  17        466.05        509.53         9.09 o                         
   1   4  17          0.36          0.64         1.68 o                         
   2   4  17          8.14          9.41         2.71 o                         
   3   4  17          0.33          0.14         1.44 o                         
   4   4  17          9.13          9.77         2.88 o                         
   5   4  17         71.69         83.91         5.32 o                         
  -5   5  17          3.33         10.20         4.31 o                         
  -4   5  17          5.73          2.95         2.81 o                         
  -3   5  17          3.71          6.91         2.69 o                         
  -2   5  17         40.87         44.40         3.82 o                         
   0   5  17         83.20         88.71         5.39 o                         
   1   5  17         33.14         31.16         2.52 o                         
   2   5  17         66.98         69.12         3.50 o                         
   3   5  17          2.67          3.25         2.09 o                         
   4   5  17         91.31         73.16         4.28 o                         
   5   5  17          0.17         -0.76         2.73 o                         
  -5   6  17         22.09         25.27         6.40 o                         
  -4   6  17          1.03          2.86         2.52 o                         
  -3   6  17          3.13          5.04         1.58 o                         
  -2   6  17         25.53         24.82         4.78 o                         
  -1   6  17        349.86        392.68        13.58 o                         
   0   6  17          0.27          0.28         2.03 o                         
   1   6  17        195.45        215.56        10.05 o                         
   2   6  17         58.25         52.74         6.32 o                         
   3   6  17          0.30          2.17         2.38 o                         
   4   6  17         12.68          8.70         3.28 o                         
   5   6  17        105.30        116.99         6.34 o                         
  -4   7  17         69.36         74.72         9.51 o                         
  -3   7  17          3.77          8.57         3.09 o                         
  -2   7  17          1.97          4.07         2.46 o                         
  -1   7  17        299.41        348.55        11.39 o                         
   0   7  17          0.73          0.25         2.84 o                         
   1   7  17        251.76        291.18        14.24 o                         
   2   7  17         40.19         48.57         6.95 o                         
   3   7  17        140.59        161.57        10.35 o                         
   4   7  17         33.87         31.78         5.26 o                         
  -4   8  17          7.50         11.80         3.90 o                         
  -3   8  17         31.33         25.94         5.00 o                         
  -2   8  17         11.99         20.71         3.82 o                         
  -1   8  17         37.20         43.29         5.02 o                         
   0   8  17        280.88        298.45        19.81 o                         
   1   8  17          3.21          8.62         3.56 o                         
   2   8  17        102.09        106.12         7.43 o                         
   3   8  17        104.00        130.28         8.36 o                         
   4   8  17         60.11         76.25        10.86 o                         
  -3   9  17          9.62         12.27         3.69 o                         
  -2   9  17          0.98          2.11         1.67 o                         
  -1   9  17          5.49         13.99         4.90 o                         
   0   9  17         28.67          6.23        12.15 o                         
   1   9  17         44.90         52.58         8.27 o                         
   2   9  17          5.99          4.76         2.81 o                         
   3   9  17         13.01         13.01         5.78 o                         
  -2  10  17         11.86          4.25         2.80 o                         
  -1  10  17          6.28          6.42         5.21 o                         
   0  10  17          4.56          0.96         2.23 o                         
   1  10  17          4.04          7.29         2.74 o                         
   2  10  17        113.58        144.18         7.62 o                         
  -6   0  18         40.18         33.40        12.14 o                         
  -4   0  18         37.36         44.81         9.18 o                         
  -2   0  18         35.40         33.84         2.93 o                         
   0   0  18        133.98        136.98        10.29 o                         
   2   0  18        303.39        285.73         7.74 o                         
   4   0  18          0.74          1.38         1.62 o                         
   6   0  18         31.73         18.27        10.66 o                         
  -6   1  18          0.06          0.81         1.86 o                         
  -5   1  18          0.00          3.20         1.24 o                         
  -4   1  18        187.38        197.10         7.18 o                         
  -3   1  18         46.88         31.87         4.89 o                         
  -2   1  18         35.83         36.36         2.62 o                         
  -1   1  18         51.53         57.00         2.81 o                         
   0   1  18        182.06        176.96         3.52 o                         
   1   1  18         31.58         32.89         1.87 o                         
   2   1  18        279.32        261.20        12.27 o                         
   3   1  18          1.09          0.90         1.28 o                         
   4   1  18         23.90         23.65         3.14 o                         
   5   1  18         12.10         11.80         2.52 o                         
   6   1  18          8.30          6.66         4.04 o                         
  -6   2  18          0.05          3.39         2.61 o                         
  -5   2  18          1.38          2.64         2.06 o                         
  -4   2  18         74.02         71.45         8.58 o                         
  -3   2  18         10.04         10.99         2.57 o                         
  -2   2  18         30.59         38.59         3.01 o                         
  -1   2  18        247.51        253.48         7.64 o                         
   0   2  18         77.47         91.79         5.34 o                         
   1   2  18         65.92         60.39         2.22 o                         
   2   2  18        102.12         97.93         5.70 o                         
   3   2  18        743.88        711.40        15.24 o                         
   4   2  18         49.80         54.64         4.06 o                         
   5   2  18         40.73         38.00         3.87 o                         
   6   2  18         19.21         12.89         3.08 o                         
  -5   3  18         30.44         30.60         5.64 o                         
  -3   3  18         19.49         28.75         2.67 o                         
  -2   3  18        150.32        136.82         8.41 o                         
  -1   3  18         49.95         52.51         2.79 o                         
   0   3  18         28.48         27.16         3.99 o                         
   1   3  18        153.93        157.94         4.11 o                         
   2   3  18        556.12        512.01        10.68 o                         
   3   3  18        100.75         87.72         5.63 o                         
   4   3  18         12.05         16.92         2.37 o                         
   5   3  18          1.07          4.08         2.04 o                         
  -5   4  18          3.11          3.15         2.25 o                         
  -4   4  18          8.79         14.69         4.02 o                         
  -3   4  18         60.39         76.43         5.34 o                         
  -2   4  18        164.50        166.84         7.89 o                         
  -1   4  18          6.39          7.27         2.32 o                         
   0   4  18          0.77          1.87         0.94 o                         
   1   4  18          4.30          5.79         1.99 o                         
   2   4  18         25.14         26.10         5.66 o                         
   3   4  18         11.55          6.34         3.05 o                         
   4   4  18        124.20        125.87        10.21 o                         
   5   4  18          0.26          2.45         6.74 o                         
  -5   5  18          2.04          4.51         4.22 o                         
  -4   5  18          3.02          5.90         3.39 o                         
  -3   5  18          0.24          0.60         2.34 o                         
  -2   5  18         62.95          9.91        32.23 o                         
  -1   5  18         49.68         55.55         3.92 o                         
   0   5  18          0.34          2.10         1.55 o                         
   1   5  18          1.05          2.00         1.79 o                         
   2   5  18         92.34         89.57         5.22 o                         
   3   5  18          0.57          0.29         2.36 o                         
   4   5  18         52.80         54.91         7.85 o                         
   5   5  18          3.42          3.34         2.98 o                         
  -5   6  18          1.92          5.94         3.77 o                         
  -4   6  18         15.94         16.27         5.03 o                         
  -3   6  18          0.00          4.14         2.26 o                         
  -2   6  18         33.50         25.02         4.81 o                         
  -1   6  18        167.63        162.17         9.76 o                         
   0   6  18         56.71         71.25         6.60 o                         
   1   6  18          0.84          2.76         3.16 o                         
   2   6  18          0.17          0.20         2.52 o                         
   3   6  18          2.82          2.04         2.72 o                         
   4   6  18         15.57         12.28         4.36 o                         
   5   6  18        167.99        183.43        11.47 o                         
  -4   7  18         15.03         10.72         3.30 o                         
  -3   7  18          8.28         12.51         4.47 o                         
  -2   7  18         19.20         12.75         5.07 o                         
  -1   7  18        474.77        538.53        18.77 o                         
   0   7  18        206.58        242.16        10.84 o                         
   1   7  18          2.84          2.10         3.84 o                         
   2   7  18         37.67         38.80         5.64 o                         
   3   7  18          6.68          4.63         2.32 o                         
   4   7  18          7.63          7.92         2.91 o                         
  -4   8  18          0.28          5.87         3.30 o                         
  -3   8  18          0.10          5.88         2.85 o                         
  -2   8  18         11.15         10.67         2.44 o                         
  -1   8  18         15.67         16.47         4.96 o                         
   0   8  18          7.73          7.93         2.86 o                         
   1   8  18         48.69         59.71         5.73 o                         
   2   8  18          0.24          1.84         2.48 o                         
   3   8  18         25.72         27.26         7.98 o                         
  -3   9  18         51.21         57.27        10.07 o                         
  -2   9  18          8.11          8.57         2.47 o                         
  -1   9  18        176.27        252.30        16.06 o                         
   0   9  18          9.51          4.10         2.82 o                         
   1   9  18          5.63          8.32         3.19 o                         
   2   9  18         93.30        148.72         8.32 o                         
   3   9  18         59.64         84.32         6.62 o                         
  -2  10  18          0.25          0.65         2.68 o                         
  -1  10  18         19.15         25.62         5.90 o                         
   0  10  18         16.60         17.63         6.03 o                         
   1  10  18         13.19         12.48         3.77 o                         
  -5   0  19         97.09        103.95        10.12 o                         
  -3   0  19        852.39        869.56        26.33 o                         
  -1   0  19          1.45          2.91         2.33 o                         
   1   0  19        161.16        161.33         6.03 o                         
   3   0  19        399.84        377.38        12.06 o                         
   5   0  19        413.63        482.78        17.28 o                         
  -6   1  19          3.28          7.87         3.85 o                         
  -5   1  19          3.54          3.09         1.66 o                         
  -4   1  19        830.54        867.74        24.32 o                         
  -3   1  19         32.13         38.57         4.60 o                         
  -2   1  19          1.05          2.74         2.50 o                         
  -1   1  19         14.68         14.19         2.31 o                         
   0   1  19         41.88         52.85         2.35 o                         
   1   1  19         12.36         12.58         1.20 o                         
   2   1  19       2467.18       2482.29        42.44 o                         
   3   1  19         21.09         17.97         2.64 o                         
   4   1  19         46.03         42.00         2.96 o                         
   5   1  19         27.03         31.01         3.19 o                         
  -6   2  19          2.76          1.87         1.38 o                         
  -5   2  19         59.48         45.04         5.12 o                         
  -4   2  19          0.48          3.84         1.51 o                         
  -3   2  19        123.97        127.63         7.39 o                         
  -2   2  19         68.33         68.96         4.06 o                         
  -1   2  19        273.50        261.55         5.36 o                         
   0   2  19          0.42          3.98         1.41 o                         
   1   2  19        103.40        106.74         2.65 o                         
   2   2  19       2624.26       2453.49        42.00 o                         
   3   2  19        128.55        131.49         5.84 o                         
   4   2  19         19.90         20.41         3.46 o                         
   5   2  19        883.81       1035.19        13.61 o                         
  -5   3  19          0.65          6.09         2.55 o                         
  -4   3  19         33.00         36.10         3.48 o                         
  -3   3  19         14.50          7.93         3.12 o                         
  -2   3  19        363.31        361.11         5.60 o                         
  -1   3  19        325.23        332.95        12.59 o                         
   0   3  19         18.37         19.97         2.32 o                         
   1   3  19          8.88         10.40         1.69 o                         
   2   3  19        187.05        204.21         5.45 o                         
   3   3  19          6.94          8.49         2.03 o                         
   4   3  19          1.59          5.77         1.64 o                         
   5   3  19          2.58          1.99         2.04 o                         
  -5   4  19          0.89          5.03         2.62 o                         
  -4   4  19         52.96         74.31         5.94 o                         
  -3   4  19         12.49         16.57         3.63 o                         
  -2   4  19         41.66         35.65         6.21 o                         
  -1   4  19        105.83         86.17        18.18 o                         
   1   4  19         41.93         35.40         3.12 o                         
   2   4  19        136.11        100.82         7.88 o                         
   3   4  19          7.29          7.96         3.28 o                         
   4   4  19         13.68          6.55         2.21 o                         
   5   4  19        452.37        475.83        17.05 o                         
  -5   5  19          5.27          9.80         3.30 o                         
  -4   5  19         27.65         27.20         6.67 o                         
  -3   5  19          1.20          5.71         1.93 o                         
  -2   5  19        110.40         99.82         5.07 o                         
  -1   5  19       1771.97       2180.71        49.05 o                         
   0   5  19         27.55         24.94         2.81 o                         
   1   5  19          0.16          2.64         1.21 o                         
   2   5  19         84.36         64.65         7.54 o                         
   3   5  19          0.31          5.09         2.51 o                         
   4   5  19         44.70         41.24         6.98 o                         
   5   5  19          4.13          8.69         3.38 o                         
  -4   6  19         44.77         49.15         6.16 o                         
  -3   6  19          1.01          3.52         2.35 o                         
  -2   6  19          9.26          7.97         3.21 o                         
  -1   6  19        611.11        703.43        21.34 o                         
   0   6  19         21.33         20.33         5.73 o                         
   1   6  19        210.52        208.12         8.59 o                         
   2   6  19         40.04         28.25         3.44 o                         
   3   6  19          7.26         13.74         3.97 o                         
   4   6  19         29.08         27.03         5.54 o                         
  -4   7  19         13.96         11.45         3.49 o                         
  -3   7  19          0.16          2.25         2.65 o                         
  -2   7  19          0.83          3.15         2.27 o                         
  -1   7  19        343.62        382.19        23.48 o                         
   0   7  19          0.83         -2.10         2.52 o                         
   1   7  19         97.64        119.68         7.72 o                         
   2   7  19          4.19         11.12         3.35 o                         
   3   7  19        164.24        182.84         7.37 o                         
   4   7  19         28.89         27.33         6.54 o                         
  -3   8  19         26.94         14.64         7.19 o                         
  -2   8  19         38.72         35.72         8.44 o                         
  -1   8  19        185.61        194.65        14.27 o                         
   0   8  19        132.31        135.94         6.08 o                         
   1   8  19         24.69         22.38         5.09 o                         
   2   8  19         94.97        124.83         7.79 o                         
   3   8  19         27.76         32.79         8.02 o                         
  -3   9  19          3.17          5.78         2.89 o                         
  -2   9  19          3.21          5.21         3.71 o                         
  -1   9  19         66.90         97.23        13.74 o                         
   0   9  19          6.23          7.53         2.81 o                         
   1   9  19         39.99         51.34         8.49 o                         
   2   9  19          3.42          7.12         3.14 o                         
  -1  10  19         10.83         10.88         4.95 o                         
   0  10  19          0.06          3.38         2.13 o                         
   1  10  19          3.88          2.50         2.95 o                         
  -4   0  20         68.67         86.57        15.10 o                         
  -2   0  20         33.55         31.25         5.00 o                         
   0   0  20         37.05         43.49         3.20 o                         
   2   0  20       6000.19       6210.98        30.41 o                         
   4   0  20         54.71         46.06         9.79 o                         
  -5   1  20         11.95          9.16         3.34 o                         
  -4   1  20        175.56        167.45         6.94 o                         
  -3   1  20          7.57          8.23         2.26 o                         
  -2   1  20          2.57          2.24         1.40 o                         
  -1   1  20        145.88        176.75         4.82 o                         
   0   1  20        145.75        140.17         3.65 o                         
   1   1  20         25.50         27.88         1.59 o                         
   2   1  20        215.08        201.92         6.27 o                         
   3   1  20          9.31          8.22         1.44 o                         
   4   1  20         10.03          9.70         1.95 o                         
   5   1  20          0.29          1.53         1.86 o                         
  -5   2  20          3.10          5.23         2.53 o                         
  -4   2  20          0.01          1.10         2.38 o                         
  -3   2  20         64.26         65.24         4.67 o                         
  -2   2  20          0.02          3.90         2.19 o                         
  -1   2  20          9.26          7.15         3.13 o                         
   0   2  20         22.65         38.75         5.12 o                         
   1   2  20         43.31         45.64         2.87 o                         
   2   2  20        382.37        335.41        14.70 o                         
   3   2  20        330.02        316.59         8.71 o                         
   4   2  20          0.31         -0.10         1.47 o                         
   5   2  20         32.36         27.79         6.64 o                         
  -5   3  20          1.67          4.06         2.40 o                         
  -4   3  20        120.36        118.11         7.44 o                         
  -3   3  20         38.75         41.19         4.47 o                         
  -2   3  20         74.43         67.99         2.87 o                         
  -1   3  20       1149.63       1244.96        24.42 o                         
   0   3  20         81.82         79.66         5.49 o                         
   1   3  20        283.13        283.86         5.75 o                         
   2   3  20        155.95        125.97         4.38 o                         
   3   3  20         12.68         11.02         2.54 o                         
   4   3  20         21.92         23.14         4.88 o                         
   5   3  20          1.59          5.20         2.88 o                         
  -5   4  20          3.91          2.76         2.09 o                         
  -4   4  20          7.59         12.31         2.44 o                         
  -3   4  20         21.54         25.89         3.00 o                         
  -2   4  20        209.58        209.45         7.99 o                         
  -1   4  20        188.66        206.46         8.45 o                         
   0   4  20         27.19         22.68         3.58 o                         
   1   4  20          7.22          7.08         2.25 o                         
   2   4  20        296.83        239.43        13.12 o                         
   3   4  20          0.08          2.61         2.65 o                         
   4   4  20         56.59         56.32         6.35 o                         
   5   4  20       1347.20       1486.11        62.37 o                         
  -5   5  20          0.61          7.41         5.29 o                         
  -4   5  20          0.16          7.52         2.72 o                         
  -3   5  20          0.00          2.14         2.29 o                         
  -2   5  20        164.32        178.60        11.93 o                         
  -1   5  20         18.49         21.42         3.89 o                         
   0   5  20         57.37         59.15         4.19 o                         
   1   5  20         29.76         20.97         3.97 o                         
   2   5  20         25.12         23.21         5.09 o                         
   3   5  20          1.31          6.33         2.80 o                         
   4   5  20         63.19         65.19         6.22 o                         
   5   5  20          1.24          0.81         6.00 o                         
  -4   6  20          8.13          4.11         3.38 o                         
  -3   6  20         12.76         10.13         3.18 o                         
  -2   6  20         48.03         56.19         6.40 o                         
  -1   6  20         10.28          9.49         3.13 o                         
   0   6  20        217.68        244.79        10.27 o                         
   1   6  20          1.93          1.98         2.16 o                         
   2   6  20         37.28         69.33         7.63 o                         
   3   6  20          6.91          5.88         3.00 o                         
   4   6  20         13.99         12.61         4.39 o                         
  -4   7  20         37.65         42.90        11.86 o                         
  -3   7  20          5.41          7.67         2.42 o                         
  -2   7  20         26.17         26.40         6.18 o                         
  -1   7  20        466.07        476.38        21.91 o                         
   0   7  20        168.99        219.06        12.44 o                         
   1   7  20          4.44          3.95         2.69 o                         
   2   7  20          6.39         11.45         3.63 o                         
   3   7  20          2.35          3.22         3.41 o                         
   4   7  20          0.09          0.67         3.21 o                         
  -3   8  20          4.26         11.85         3.25 o                         
  -2   8  20          5.28          5.78         1.84 o                         
  -1   8  20         36.54         41.14         6.21 o                         
   0   8  20         13.21          8.45         4.13 o                         
   1   8  20         80.67         87.85         9.44 o                         
   2   8  20          0.44          3.91         2.72 o                         
   3   8  20          9.19         11.54         3.77 o                         
  -2   9  20          2.53          0.31         2.54 o                         
  -1   9  20         70.73         94.55         6.65 o                         
   0   9  20          2.14          6.06         3.03 o                         
   1   9  20         15.18         14.06         4.26 o                         
   2   9  20         49.58         62.16         7.24 o                         
   0  10  20         16.47         13.07         5.10 o                         
  -5   0  21        152.01        141.23        11.64 o                         
  -3   0  21        464.93        495.41        24.53 o                         
  -1   0  21         86.40         88.97        12.86 o                         
   1   0  21        272.22        255.62         7.79 o                         
   3   0  21        133.56        133.19         6.80 o                         
   5   0  21        635.61        726.41        45.64 o                         
  -5   1  21          0.12          5.81         2.50 o                         
  -4   1  21          0.03          2.05         2.90 o                         
  -3   1  21         30.49         37.05         6.23 o                         
  -2   1  21         29.30         31.00         2.61 o                         
   0   1  21         18.38         16.31         2.50 o                         
   1   1  21          4.61          4.83         1.50 o                         
   2   1  21         54.02         39.23         6.16 o                         
   3   1  21         11.64          8.89         1.48 o                         
   4   1  21         69.62         72.51         4.34 o                         
   5   1  21         40.39         51.41         5.57 o                         
  -5   2  21          9.78          9.81         3.25 o                         
  -4   2  21        344.43        358.02        16.51 o                         
  -3   2  21         84.58         78.39         5.12 o                         
  -2   2  21          0.00         -0.52         1.53 o                         
   0   2  21          3.66          4.74         1.54 o                         
   1   2  21         56.27         51.91         3.75 o                         
   2   2  21         52.92         55.03         4.00 o                         
   3   2  21         62.91         65.58         4.25 o                         
   4   2  21         14.99         11.45         5.20 o                         
   5   2  21         13.43         14.87         2.57 o                         
  -5   3  21         18.21         19.41         3.26 o                         
  -4   3  21          0.41          2.76         1.32 o                         
  -3   3  21         28.90         25.57         4.16 o                         
  -2   3  21        132.77        139.14         5.48 o                         
  -1   3  21         49.44         48.01         5.04 o                         
   0   3  21        100.73         99.98         4.78 o                         
   1   3  21         95.23        101.50         5.80 o                         
   2   3  21        126.11        130.72         5.29 o                         
   3   3  21         17.56         16.53         2.95 o                         
   4   3  21         24.70         18.55         6.34 o                         
   5   3  21          4.59          3.84         3.43 o                         
  -5   4  21         31.01         33.80         5.90 o                         
  -4   4  21          8.22         10.87         3.20 o                         
  -3   4  21          1.22          2.60         2.04 o                         
  -2   4  21         74.41         83.00         6.57 o                         
  -1   4  21         18.59         14.87         2.69 o                         
   0   4  21         63.68         67.88         8.33 o                         
   1   4  21        144.74        135.84         7.20 o                         
   2   4  21          3.25          1.64         3.04 o                         
   3   4  21          2.50          4.66         2.93 o                         
   4   4  21          0.04          2.33         1.58 o                         
   5   4  21        274.90        186.38        11.62 o                         
  -5   5  21         24.90         14.94         9.09 o                         
  -4   5  21          0.04          0.17         2.24 o                         
  -3   5  21          2.98          6.45         1.98 o                         
  -2   5  21        108.50        115.16         5.84 o                         
  -1   5  21        129.66        136.75         8.14 o                         
   0   5  21         45.16         17.40        13.51 o                         
   1   5  21         50.90         53.71         4.33 o                         
   2   5  21         16.98         20.25         5.11 o                         
   3   5  21          3.53          7.90         2.36 o                         
   4   5  21         11.37         10.31         3.94 o                         
  -4   6  21          1.75          3.25         2.65 o                         
  -3   6  21          3.41          2.54         1.87 o                         
  -2   6  21         14.82         15.53         3.58 o                         
  -1   6  21        241.88        284.30        18.07 o                         
   0   6  21         26.93          3.92        14.57 o                         
   1   6  21        137.45        127.96         6.88 o                         
   2   6  21          8.82          7.68         3.18 o                         
   3   6  21         23.57         30.14         7.60 o                         
   4   6  21          5.82          4.32         1.87 o                         
  -4   7  21          0.93          2.53         5.15 o                         
  -3   7  21          2.76          3.57         3.11 o                         
  -2   7  21          8.78         12.53         4.10 o                         
  -1   7  21         24.65         11.63         7.12 o                         
   0   7  21          9.38         11.11         3.78 o                         
   1   7  21          7.33          6.04         2.88 o                         
   2   7  21         11.44         15.61         4.54 o                         
   3   7  21         93.56        105.61        13.54 o                         
  -3   8  21         14.24         13.95         6.14 o                         
  -2   8  21         69.83         87.63        12.16 o                         
  -1   8  21         28.07         24.99         5.03 o                         
   0   8  21         42.37         42.76         6.61 o                         
   1   8  21         32.02         33.80         4.66 o                         
   2   8  21        100.35        123.47         6.19 o                         
   3   8  21         16.91          9.64         3.84 o                         
  -2   9  21          0.29          5.09         2.67 o                         
  -1   9  21          0.20          4.16         4.30 o                         
   0   9  21          0.20          1.85         1.63 o                         
   1   9  21         10.00          9.60         3.30 o                         
   2   9  21         82.08         93.82         9.56 o                         
  -4   0  22        420.61        440.90        34.66 o                         
  -2   0  22        206.41        200.14        17.13 o                         
   0   0  22         28.51         33.45         4.49 o                         
   2   0  22       1222.24       1255.08        36.52 o                         
   4   0  22        170.41        171.43        11.20 o                         
  -5   1  22          5.42          7.13         3.08 o                         
  -4   1  22         27.96         20.32         4.21 o                         
  -3   1  22         26.80         29.82         4.10 o                         
  -2   1  22         37.20         27.76         4.68 o                         
  -1   1  22          3.62          2.15         2.38 o                         
   0   1  22        109.55        111.46         4.19 o                         
   1   1  22         32.69         18.23         2.92 o                         
   2   1  22         35.35         40.24         3.64 o                         
   3   1  22         41.37         38.71         2.22 o                         
   4   1  22          6.41          7.31         2.03 o                         
   5   1  22          1.48          3.69         2.02 o                         
  -5   2  22         71.72         59.00         5.74 o                         
  -4   2  22        103.10        100.29         4.46 o                         
  -3   2  22        106.35        110.54         6.36 o                         
  -2   2  22        170.44        171.23         6.61 o                         
  -1   2  22          6.91          2.65         1.40 o                         
   0   2  22         10.18         16.97         2.12 o                         
   1   2  22        172.93        168.41         5.63 o                         
   2   2  22         34.00         34.41         3.84 o                         
   3   2  22        161.12        155.75         5.08 o                         
   4   2  22         22.52         20.00         3.80 o                         
   5   2  22         91.30        103.85         5.49 o                         
  -5   3  22         31.61         26.21         4.80 o                         
  -4   3  22          1.72          4.17         2.59 o                         
  -3   3  22         52.34         59.16         3.50 o                         
  -2   3  22          3.13          2.74         1.70 o                         
  -1   3  22          7.65          3.72         1.66 o                         
   0   3  22         74.48         67.86         3.45 o                         
   1   3  22        227.25        221.21         8.67 o                         
   2   3  22         99.58         86.44         5.39 o                         
   3   3  22          2.98          4.33         2.23 o                         
   4   3  22         26.12         25.52         5.78 o                         
   5   3  22         22.05         14.79         4.15 o                         
  -5   4  22         22.98         18.30         9.53 o                         
  -4   4  22          3.93          7.24         3.54 o                         
  -3   4  22          6.99          7.81         2.26 o                         
  -2   4  22          1.07          0.27         2.45 o                         
  -1   4  22        344.84        387.46        13.65 o                         
   0   4  22         61.99         61.33         6.26 o                         
   1   4  22         19.28         15.95         3.28 o                         
   2   4  22        113.41         92.44        13.51 o                         
   3   4  22          1.22          0.19         2.25 o                         
   4   4  22         47.03         30.92         8.51 o                         
   5   4  22        116.25        130.56         9.09 o                         
  -4   5  22          5.08          7.27         2.49 o                         
  -3   5  22          0.20          4.83         2.20 o                         
  -2   5  22        217.12        250.77        12.27 o                         
  -1   5  22         54.03         57.60         6.98 o                         
   0   5  22         30.98         33.07         5.19 o                         
   1   5  22         37.14         30.15         5.30 o                         
   2   5  22         53.73         50.01         5.86 o                         
   3   5  22          9.59         14.47         4.73 o                         
   4   5  22         83.65         87.85         9.66 o                         
  -4   6  22          2.90          2.35         2.80 o                         
  -3   6  22         45.27         48.93         5.83 o                         
  -2   6  22         94.33        121.88         9.15 o                         
  -1   6  22         17.47          8.09         3.41 o                         
   0   6  22        263.57        272.52        16.24 o                         
   1   6  22          1.29          2.85         2.54 o                         
   2   6  22          0.42          2.32         4.28 o                         
   3   6  22         21.22         20.41         4.46 o                         
   4   6  22         51.14         44.59         8.87 o                         
  -3   7  22          1.82          2.48         3.81 o                         
  -2   7  22         73.98         12.20        33.26 o                         
  -1   7  22         20.44         13.26         5.39 o                         
   0   7  22         77.01         91.88         9.41 o                         
   1   7  22         13.04         15.33         3.54 o                         
   2   7  22         38.04         41.52         5.67 o                         
   3   7  22          0.96          3.59         3.19 o                         
  -3   8  22         19.03         21.64         7.67 o                         
  -2   8  22         11.65          4.37         3.33 o                         
  -1   8  22        107.65        125.61        15.48 o                         
   0   8  22         20.35         24.98         5.70 o                         
   1   8  22         42.84         47.26         4.79 o                         
   2   8  22         58.55         84.01         6.70 o                         
  -1   9  22          2.56          3.57         2.26 o                         
   0   9  22          1.66          3.37         3.30 o                         
   1   9  22          1.25          3.13         5.18 o                         
  -5   0  23         76.89          7.11         8.21 o                         
  -3   0  23         90.46        116.91         8.44 o                         
  -1   0  23        134.70        141.36        10.97 o                         
   1   0  23        405.00        374.96        15.45 o                         
   3   0  23         16.25         17.34         3.91 o                         
   5   0  23        279.14        308.35        13.62 o                         
  -5   1  23         84.87         67.15         5.51 o                         
  -4   1  23          0.90          3.07         3.26 o                         
  -3   1  23         41.65         32.81         4.75 o                         
  -2   1  23         46.45         46.19         4.46 o                         
  -1   1  23         91.79         91.10         6.63 o                         
   0   1  23         35.45         36.82         4.02 o                         
   1   1  23        464.44        442.35        10.80 o                         
   2   1  23         29.28         28.37         3.71 o                         
   3   1  23          4.22          4.86         1.69 o                         
   4   1  23        113.23        119.27         9.34 o                         
   5   1  23         21.60         23.37         4.13 o                         
  -5   2  23         57.67         44.86         5.90 o                         
  -4   2  23         79.86         77.99         7.27 o                         
  -3   2  23         31.60         31.92         6.15 o                         
  -2   2  23         15.57         13.20         2.74 o                         
  -1   2  23        104.16        109.83         5.48 o                         
   0   2  23         18.11         17.98         2.38 o                         
   1   2  23         69.46         63.16         2.63 o                         
   2   2  23         57.71         55.64         3.06 o                         
   3   2  23         10.10         10.29         2.03 o                         
   4   2  23          0.06          0.48         2.54 o                         
   5   2  23          0.16          0.42         2.11 o                         
  -5   3  23         86.64        100.12         9.05 o                         
  -4   3  23          1.07          3.13         2.41 o                         
  -3   3  23         63.84         67.25         5.94 o                         
  -2   3  23        300.35        319.20        11.18 o                         
  -1   3  23         22.41          9.30         5.12 o                         
   0   3  23        115.12        111.63         4.75 o                         
   1   3  23       1254.22       1282.23        39.86 o                         
   2   3  23         14.97         13.39         2.57 o                         
   3   3  23         45.65         39.03         8.59 o                         
   4   3  23        214.38        219.33        12.39 o                         
   5   3  23          4.46          5.67         2.96 o                         
  -4   4  23          1.40          5.22         2.49 o                         
  -3   4  23          3.08          7.66         2.58 o                         
  -2   4  23          1.25          0.48         3.19 o                         
  -1   4  23          0.91          3.24         2.89 o                         
   0   4  23         19.13         14.40         2.98 o                         
   1   4  23        200.64        200.57         7.74 o                         
   2   4  23          6.19          4.25         2.04 o                         
   3   4  23          0.46          3.06         3.05 o                         
   4   4  23        107.95        122.18         7.87 o                         
  -4   5  23          0.54          5.63         4.32 o                         
  -3   5  23          0.04          1.87         2.26 o                         
  -2   5  23         34.23         22.56         5.46 o                         
  -1   5  23          8.24          9.01         2.39 o                         
   0   5  23         45.52         44.31         4.25 o                         
   1   5  23        133.58        133.47         6.30 o                         
   2   5  23         58.07         73.77         6.04 o                         
   3   5  23         40.76         27.13         7.61 o                         
   4   5  23         15.63         15.00         4.84 o                         
  -4   6  23          0.13          2.77         2.49 o                         
  -3   6  23         13.89          9.36         3.42 o                         
  -2   6  23         32.03         38.67         8.46 o                         
  -1   6  23         11.55         12.23         2.68 o                         
   0   6  23         25.25         30.68         4.61 o                         
   1   6  23         34.43         30.17         7.79 o                         
   2   6  23          2.12          5.43         2.60 o                         
   3   6  23         38.59         32.27         8.81 o                         
   4   6  23        223.65        235.71        10.62 o                         
  -3   7  23          2.01          5.21         3.28 o                         
  -2   7  23        243.86        307.40        16.89 o                         
  -1   7  23         24.55         22.10         4.66 o                         
   0   7  23         28.14         21.60         5.24 o                         
   1   7  23         47.36         49.56        10.25 o                         
   2   7  23          0.15         -0.94         2.91 o                         
   3   7  23         21.20         20.72         6.40 o                         
  -2   8  23        134.23        176.51        22.83 o                         
  -1   8  23          2.43          1.87         2.52 o                         
   0   8  23          5.48          2.82         2.00 o                         
   1   8  23          0.41          4.71         3.80 o                         
   2   8  23         52.10         64.94        12.43 o                         
  -1   9  23          1.66          0.01         2.64 o                         
   0   9  23          3.27          2.40         4.18 o                         
   1   9  23        220.83        306.22        13.65 o                         
  -4   0  24        420.33        406.57        24.81 o                         
  -2   0  24         57.06         45.16         5.91 o                         
   0   0  24        139.07        120.67         8.24 o                         
   2   0  24        408.87        403.57        20.77 o                         
   4   0  24        363.01        402.36        15.44 o                         
  -5   1  24        120.21        108.26         7.32 o                         
  -4   1  24          0.72          2.41         4.18 o                         
  -3   1  24          0.18          1.84         3.02 o                         
  -2   1  24         48.67         48.11         6.03 o                         
  -1   1  24         85.04         91.69         5.41 o                         
   0   1  24         81.22         83.91         3.58 o                         
   1   1  24       1338.86       1413.39        31.51 o                         
   2   1  24         52.23         56.38         3.47 o                         
   3   1  24         54.74         59.92         5.18 o                         
   4   1  24          9.25          9.55         2.85 o                         
   5   1  24          4.90          5.57         2.56 o                         
  -5   2  24         30.08         22.18         4.77 o                         
  -4   2  24         56.85         55.64         6.26 o                         
  -3   2  24         86.38         78.76         5.83 o                         
  -2   2  24         80.69         89.56         4.99 o                         
  -1   2  24         10.29         10.56         3.02 o                         
   0   2  24         36.69         38.29         4.87 o                         
   1   2  24       1187.26       1165.41        32.41 o                         
   2   2  24          4.59          3.60         1.84 o                         
   3   2  24        100.58         99.71         5.19 o                         
   4   2  24       1015.88       1110.46        68.91 o                         
   5   2  24         56.31         78.86        13.09 o                         
  -4   3  24          7.18         13.49         4.96 o                         
  -3   3  24         57.20         59.30         7.60 o                         
  -2   3  24         39.44         10.32        11.74 o                         
  -1   3  24         20.93         20.72         2.86 o                         
   0   3  24         47.93         37.39         4.38 o                         
   1   3  24         23.78         26.52         2.83 o                         
   2   3  24         70.87         69.00         4.03 o                         
   3   3  24         19.50         12.04         3.12 o                         
   4   3  24          3.97          4.59         2.94 o                         
  -4   4  24         23.04         18.88         6.71 o                         
  -3   4  24         22.24         22.39         4.38 o                         
  -2   4  24          4.67          4.09         2.91 o                         
   0   4  24         61.92         57.66         4.45 o                         
   1   4  24         63.09         43.63         4.23 o                         
   2   4  24         87.27         71.59         7.36 o                         
   3   4  24          0.86         -1.20         4.55 o                         
   4   4  24        494.03        600.15        15.31 o                         
  -4   5  24         11.11         12.22         3.05 o                         
  -3   5  24          0.15          2.22         4.01 o                         
  -2   5  24        815.69        950.02        21.40 o                         
  -1   5  24         13.10          9.31         3.87 o                         
   0   5  24          1.30          1.57         1.60 o                         
   1   5  24         59.30         42.51         3.68 o                         
   2   5  24         25.83         19.65         5.13 o                         
   3   5  24         17.30          9.83         4.80 o                         
   4   5  24        102.22        109.70         6.00 o                         
  -3   6  24         18.74          6.35         4.70 o                         
  -2   6  24         96.77         94.68         8.21 o                         
  -1   6  24          4.23          7.16         2.75 o                         
   0   6  24        193.04        213.69        12.28 o                         
   1   6  24         47.39         27.14         8.26 o                         
   2   6  24         31.34         34.77         4.11 o                         
   3   6  24         13.11          9.57         4.95 o                         
  -3   7  24         22.68          8.37         8.08 o                         
  -2   7  24        154.82        180.03         9.48 o                         
  -1   7  24          0.01          1.30         1.43 o                         
   0   7  24          8.27         10.63         3.59 o                         
   1   7  24         13.94         14.13         5.45 o                         
   2   7  24         57.04         61.66         9.47 o                         
   3   7  24          4.43          6.19         2.24 o                         
  -2   8  24          4.05          2.66         2.56 o                         
  -1   8  24        144.15        164.55         9.35 o                         
   0   8  24         28.13         21.96        10.52 o                         
   1   8  24         17.89         18.60         4.30 o                         
   2   8  24         54.51         71.15         6.82 o                         
  -5   0  25        267.84        280.32        17.10 o                         
  -3   0  25         20.50         28.67         6.31 o                         
  -1   0  25         87.65         77.25        10.40 o                         
   1   0  25        209.22        188.57        31.83 o                         
   3   0  25          2.91          1.93         3.13 o                         
  -5   1  25          3.17          5.50         3.61 o                         
  -4   1  25          0.95          5.15         2.64 o                         
  -3   1  25          6.79         11.22         3.32 o                         
  -2   1  25          0.18          6.62         3.12 o                         
  -1   1  25         58.11         46.11         7.06 o                         
   0   1  25          6.63          7.69         2.67 o                         
   1   1  25        207.33        201.84         8.67 o                         
   2   1  25         55.84         55.84         3.76 o                         
   3   1  25          1.55         -0.56         1.28 o                         
   4   1  25          1.40          4.29         2.39 o                         
  -4   2  25          6.50          9.62         4.54 o                         
  -3   2  25          0.38          5.51         3.16 o                         
  -2   2  25          0.29         -0.48         2.88 o                         
  -1   2  25         27.01         33.36         5.50 o                         
   0   2  25         19.38         18.85         3.45 o                         
   1   2  25          3.52          1.12         2.16 o                         
   2   2  25         54.17         58.01         5.68 o                         
   3   2  25          0.12          0.25         2.23 o                         
   4   2  25        181.32        212.02         9.21 o                         
  -4   3  25          0.06          4.83         3.64 o                         
  -3   3  25         44.13         39.08         5.56 o                         
  -2   3  25        302.86        299.99        14.56 o                         
  -1   3  25         26.61         32.43         5.03 o                         
   0   3  25         84.94         93.20         9.27 o                         
   1   3  25        172.49        165.51         6.68 o                         
   2   3  25          5.45          6.51         2.77 o                         
   3   3  25         84.04         91.45         6.72 o                         
   4   3  25        132.22        141.81         7.90 o                         
  -4   4  25          2.44          1.14         2.40 o                         
  -3   4  25          5.33          7.05         3.08 o                         
  -2   4  25         49.01         56.54         7.53 o                         
  -1   4  25          0.25          3.47         2.32 o                         
   0   4  25          0.85          2.68         2.64 o                         
   1   4  25         48.52         50.85        11.53 o                         
   2   4  25         12.42         14.77         4.08 o                         
   3   4  25          0.81          1.73         2.40 o                         
   4   4  25        591.13        607.44        37.55 o                         
  -4   5  25          7.15          6.74         2.85 o                         
  -3   5  25         42.48         41.23         6.41 o                         
  -2   5  25          1.16          1.22         2.26 o                         
  -1   5  25          3.28          2.48         1.51 o                         
   0   5  25         38.74         32.99         9.45 o                         
   1   5  25         22.64         25.11         7.24 o                         
   2   5  25         81.96         94.95         7.66 o                         
   3   5  25        135.71        145.76         8.07 o                         
  -3   6  25          9.79          9.30         4.16 o                         
  -2   6  25         45.99         53.30         6.05 o                         
  -1   6  25         14.33          7.95         5.36 o                         
   0   6  25         40.19         52.56         6.20 o                         
   1   6  25         30.43         32.89         6.04 o                         
   2   6  25          0.06         -1.42         2.83 o                         
   3   6  25         30.05         33.71         6.45 o                         
  -2   7  25        164.19        184.70        11.68 o                         
  -1   7  25         27.48         18.05         8.30 o                         
   0   7  25          5.13          6.87         3.25 o                         
   1   7  25         37.31         43.96         6.86 o                         
   2   7  25          4.60          2.53         2.60 o                         
  -1   8  25         10.47          5.11         5.58 o                         
   0   8  25          0.13          2.93         2.47 o                         
   1   8  25          0.05          4.69         1.97 o                         
  -4   0  26        220.43        196.89        34.48 o                         
  -2   0  26        170.91        166.71        23.34 o                         
   0   0  26        566.54        616.61        26.65 o                         
   2   0  26        126.96        133.57        12.84 o                         
   4   0  26        401.24        457.04        19.64 o                         
  -4   1  26          0.66          7.87         4.01 o                         
  -3   1  26         44.05         41.86         5.48 o                         
  -2   1  26          2.07          7.36         3.01 o                         
  -1   1  26        102.13        123.01         5.67 o                         
   0   1  26         18.73         15.91         3.08 o                         
   1   1  26        328.15        332.40        10.48 o                         
   2   1  26         28.78         24.72         3.86 o                         
   3   1  26         31.99         24.29         6.64 o                         
   4   1  26         18.71         12.95         4.04 o                         
  -4   2  26         15.99         11.24         6.77 o                         
  -3   2  26          2.87          5.00         3.05 o                         
  -2   2  26        391.63        453.28        24.97 o                         
  -1   2  26         14.38         13.04         3.04 o                         
   0   2  26        120.55        122.30         8.16 o                         
   1   2  26        183.17        184.18         6.98 o                         
   2   2  26          1.08          2.53         1.93 o                         
   3   2  26         52.96         58.41         7.60 o                         
   4   2  26          3.70          3.03         2.28 o                         
  -4   3  26          4.01          6.71         4.07 o                         
  -3   3  26          1.94          3.91         3.23 o                         
  -2   3  26          0.35          1.13         3.94 o                         
  -1   3  26         15.41         12.13         2.34 o                         
   0   3  26          0.62          1.55         2.07 o                         
   1   3  26         10.08         10.98         3.15 o                         
   2   3  26         14.33          9.22         2.28 o                         
   3   3  26         22.27         24.06         5.99 o                         
   4   3  26         37.12         34.48        10.78 o                         
  -4   4  26         34.02         48.55        16.13 o                         
  -3   4  26         50.80         55.20         6.59 o                         
  -2   4  26         66.51         76.92         7.99 o                         
  -1   4  26         58.25         73.00        10.16 o                         
   0   4  26         78.34         79.65         7.83 o                         
   1   4  26         10.27         10.13         2.31 o                         
   2   4  26         51.90         55.63         7.77 o                         
   3   4  26         25.81         28.07         8.68 o                         
   4   4  26        138.59        155.66         7.84 o                         
  -3   5  26          0.00          1.53         2.01 o                         
  -2   5  26         11.07          7.14         2.73 o                         
  -1   5  26          0.14          2.25         1.18 o                         
   0   5  26         41.25         42.99         6.12 o                         
   1   5  26          0.21          3.04         1.58 o                         
   2   5  26          1.12          3.22         3.05 o                         
   3   5  26          6.10          6.68         3.49 o                         
  -3   6  26          3.05          2.93         2.44 o                         
  -2   6  26        159.94        144.92        10.16 o                         
  -1   6  26         23.10         32.07         4.38 o                         
   0   6  26         57.62         62.25         5.37 o                         
   1   6  26          9.38         11.47         3.74 o                         
   2   6  26         67.32         69.16         9.06 o                         
   3   6  26          0.46          2.63         2.50 o                         
  -2   7  26          3.09          6.76         2.08 o                         
  -1   7  26          0.09         -0.56         2.30 o                         
   0   7  26          9.26         14.26         5.54 o                         
   1   7  26         13.48         12.11         4.33 o                         
   2   7  26         15.68         20.31         4.74 o                         
   0   8  26          5.40          5.97         3.03 o                         
  -3   0  27         68.80         60.69         6.15 o                         
  -1   0  27         15.52          8.17         3.94 o                         
   1   0  27        154.03        157.43         8.51 o                         
   3   0  27         12.35         15.86         5.90 o                         
  -4   1  27          1.93          6.66         3.40 o                         
  -3   1  27         20.31         19.27         4.21 o                         
  -2   1  27         13.77         10.34         3.11 o                         
  -1   1  27         47.50         45.19         4.94 o                         
   0   1  27        263.46        265.05        11.20 o                         
   1   1  27          2.66          2.51         2.60 o                         
   2   1  27         51.29         60.26         4.60 o                         
   3   1  27          9.45          5.74         2.26 o                         
   4   1  27         11.38         19.22         5.77 o                         
  -4   2  27          7.52          6.47         4.02 o                         
  -3   2  27        113.25        128.41        10.76 o                         
  -2   2  27         15.75         19.73         7.43 o                         
  -1   2  27          0.20          5.38         2.57 o                         
   0   2  27         36.73         37.17         4.40 o                         
   1   2  27         18.13         22.61         4.11 o                         
   2   2  27         37.71         33.76         6.84 o                         
   3   2  27          6.00          4.98         2.90 o                         
   4   2  27          6.09          5.98         3.21 o                         
  -4   3  27          0.00          4.39         3.84 o                         
  -3   3  27          0.08          5.96         4.00 o                         
  -2   3  27         18.93         15.46         5.14 o                         
  -1   3  27         35.58         26.95         5.86 o                         
   0   3  27         42.09         40.69         2.91 o                         
   1   3  27         52.04         51.09         5.92 o                         
   2   3  27         11.00          7.24         3.10 o                         
   3   3  27         67.66         56.57        15.36 o                         
   4   3  27          0.11          2.44         2.48 o                         
  -3   4  27         72.37         76.62        11.44 o                         
  -2   4  27         20.23         13.73         4.53 o                         
  -1   4  27          3.08          2.08         1.30 o                         
   0   4  27         13.52         14.40         3.03 o                         
   1   4  27         95.19         87.60         6.12 o                         
   2   4  27          6.00          7.69         3.23 o                         
   3   4  27          0.24          3.44         4.53 o                         
  -3   5  27         77.19        100.75        11.47 o                         
  -2   5  27         18.05         15.30         8.06 o                         
  -1   5  27          4.16          5.03         1.73 o                         
   0   5  27         23.22         13.39         4.07 o                         
   1   5  27         36.66         37.93         5.68 o                         
   2   5  27         63.77         63.29         5.78 o                         
   3   5  27        321.99        360.79        11.58 o                         
  -2   6  27          9.28          7.56         2.61 o                         
  -1   6  27         26.71         11.13         6.78 o                         
   0   6  27         29.28         41.24         7.47 o                         
   1   6  27          3.21          3.11         3.21 o                         
   2   6  27          0.02          3.20         3.19 o                         
  -1   7  27         15.99         19.10         6.25 o                         
   0   7  27         47.63         31.50         8.70 o                         
   1   7  27          0.02         -1.04         3.17 o                         
  -4   0  28         32.90         20.54         9.65 o                         
  -2   0  28         93.88         89.76         9.69 o                         
   0   0  28        259.87        256.66        17.73 o                         
   2   0  28         53.89         57.47         6.20 o                         
   4   0  28        172.35        200.12        15.77 o                         
  -4   1  28          5.97          4.49         3.46 o                         
  -3   1  28          1.97          5.26         3.73 o                         
  -2   1  28          1.27          8.15         3.29 o                         
  -1   1  28         30.31         26.53         3.77 o                         
   0   1  28        218.97        214.61        10.78 o                         
   1   1  28        245.07        238.03         7.53 o                         
   2   1  28         12.66         10.59         2.89 o                         
   3   1  28         28.28         26.14         7.47 o                         
   4   1  28          2.98          4.70         3.59 o                         
  -4   2  28          2.73         -0.40         3.98 o                         
  -3   2  28          5.19          8.00         4.37 o                         
  -2   2  28        108.16        103.19        10.04 o                         
  -1   2  28         40.16         34.55         6.23 o                         
   0   2  28         43.62         34.45         4.81 o                         
   1   2  28          7.59         12.36         3.76 o                         
   2   2  28          5.51          1.55         2.11 o                         
   3   2  28          3.36          3.32         3.42 o                         
  -3   3  28        200.30        216.81        22.96 o                         
  -2   3  28         14.90         10.39         4.04 o                         
  -1   3  28          0.07          7.62         3.82 o                         
   0   3  28        523.36        566.29        17.27 o                         
   1   3  28          0.11          1.11         1.51 o                         
   2   3  28          0.63          4.13         2.13 o                         
   3   3  28        434.78        476.95        16.39 o                         
  -3   4  28          6.75          5.12         4.39 o                         
  -2   4  28          0.04          1.75         2.80 o                         
  -1   4  28         16.97         21.21         4.65 o                         
   0   4  28         43.05         44.75         4.32 o                         
   1   4  28          2.39          0.18         2.84 o                         
   2   4  28         13.23         12.46         5.47 o                         
   3   4  28        108.21        131.02         6.56 o                         
  -3   5  28         33.70         46.05        11.02 o                         
  -2   5  28         21.91         27.96         5.20 o                         
  -1   5  28          7.09          8.36         4.15 o                         
   0   5  28         33.19         38.03         4.42 o                         
   1   5  28         11.76         13.80         5.08 o                         
   2   5  28         17.38         15.22         5.23 o                         
  -2   6  28         70.30         86.37         5.73 o                         
  -1   6  28         34.66         38.77         4.14 o                         
   0   6  28          3.95         10.68         5.17 o                         
   1   6  28          8.83         14.19         3.62 o                         
   2   6  28         62.51         59.84         5.06 o                         
  -1   7  28          1.87          3.71         2.41 o                         
   0   7  28         82.13        119.13        25.81 o                         
  -3   0  29          0.63          7.20         4.61 o                         
  -1   0  29         35.08         29.74        12.52 o                         
   1   0  29         78.68         75.69         7.99 o                         
   3   0  29          0.20          6.92         3.70 o                         
  -3   1  29         37.38         34.36         5.46 o                         
  -2   1  29         18.21         15.83         3.71 o                         
  -1   1  29         58.74         68.73         8.48 o                         
   0   1  29        529.60        573.96        12.08 o                         
   1   1  29         15.70          9.88         2.90 o                         
   2   1  29         18.77         22.45         4.91 o                         
   3   1  29         35.41         22.35         7.85 o                         
  -3   2  29          8.42          8.44         4.16 o                         
  -2   2  29         10.30          1.49         4.01 o                         
  -1   2  29         43.94         37.37         5.53 o                         
   0   2  29         37.86         36.98         5.07 o                         
   1   2  29         13.54         13.24         3.89 o                         
   2   2  29         25.23         14.70         4.62 o                         
   3   2  29        191.93        205.75        10.08 o                         
  -3   3  29          0.84          1.29         2.76 o                         
  -2   3  29          0.67          1.94         3.60 o                         
  -1   3  29         41.58         37.45         6.43 o                         
   0   3  29         11.59          8.73         3.80 o                         
   1   3  29         46.83         52.67         5.17 o                         
   2   3  29          0.03         -0.41         3.73 o                         
   3   3  29          0.50          2.60         3.92 o                         
  -3   4  29         32.02         29.56         6.82 o                         
  -2   4  29         31.51         16.62         5.76 o                         
  -1   4  29          7.44          7.45         4.86 o                         
   0   4  29         20.50         19.95         5.68 o                         
   1   4  29         58.45         55.29         5.94 o                         
   2   4  29          0.18          3.52         2.09 o                         
   3   4  29        217.03        233.28        11.37 o                         
  -2   5  29          1.46          1.45         4.15 o                         
  -1   5  29          4.63          4.19         2.75 o                         
   0   5  29         48.94         46.01         3.30 o                         
   1   5  29         13.90         12.29         3.42 o                         
   2   5  29         17.14         17.80         3.33 o                         
  -1   6  29         13.90         11.69         2.84 o                         
   0   6  29         15.57         10.91         3.32 o                         
   1   6  29          0.93          8.52         3.33 o                         
  -2   0  30         24.98         27.28        10.22 o                         
   0   0  30        250.35        276.92        20.63 o                         
   2   0  30         20.21         10.31         4.54 o                         
  -3   1  30          2.84          4.16         3.97 o                         
  -2   1  30          0.05          3.04         2.13 o                         
  -1   1  30         13.37         15.59         4.40 o                         
   0   1  30        205.93        212.82        13.64 o                         
   1   1  30        124.96        143.89        14.64 o                         
   2   1  30         12.92         12.82         4.48 o                         
   3   1  30        122.49        120.77         6.35 o                         
  -3   2  30          0.46          5.56         4.15 o                         
  -2   2  30          5.51         10.02         4.64 o                         
  -1   2  30         46.77         57.91        10.84 o                         
   0   2  30        121.29        120.77         6.24 o                         
   1   2  30          6.58          8.94         3.93 o                         
   2   2  30         13.95          6.92         3.25 o                         
   3   2  30        112.87        125.46        14.51 o                         
  -3   3  30         22.30         17.70         5.55 o                         
  -2   3  30         11.71         20.23         5.56 o                         
  -1   3  30          1.44          4.34         1.94 o                         
   0   3  30        205.22        216.44         8.76 o                         
   1   3  30          0.06          7.58         3.88 o                         
   2   3  30          9.77         10.72         5.06 o                         
   3   3  30        342.47        425.87        20.33 o                         
  -2   4  30         12.70          9.54         3.96 o                         
  -1   4  30          0.21          8.39         3.55 o                         
   0   4  30          0.13         -0.09         3.22 o                         
   1   4  30          1.16          9.14         4.71 o                         
   2   4  30          1.98          3.62         3.24 o                         
  -2   5  30          1.93          7.90         2.92 o                         
  -1   5  30         10.84         13.62         4.14 o                         
   0   5  30          3.14          5.97         2.37 o                         
   1   5  30          7.75         14.78         4.84 o                         
   0   6  30          4.22          2.50         2.26 o                         
  -3   0  31          8.68         14.70         5.49 o                         
  -1   0  31        317.38        341.30        23.49 o                         
   1   0  31         52.08         43.22         5.04 o                         
   3   0  31          4.60          5.50         4.65 o                         
  -3   1  31          4.26          2.96         4.00 o                         
  -2   1  31         12.57          6.22         3.80 o                         
  -1   1  31         21.12         14.18         5.19 o                         
   0   1  31        110.82        101.01         6.44 o                         
   1   1  31          9.28          9.18         4.01 o                         
   2   1  31          1.07          2.28         3.24 o                         
   3   1  31         10.32          6.35         4.37 o                         
  -3   2  31         88.65         85.74        15.22 o                         
  -2   2  31          3.28          5.81         3.38 o                         
  -1   2  31         97.42        101.90         7.58 o                         
   0   2  31        139.05        143.28        17.56 o                         
   1   2  31          0.02          1.80         3.00 o                         
   2   2  31          0.75          2.30         2.81 o                         
  -2   3  31          4.85         10.67         4.04 o                         
  -1   3  31          4.16          5.16         3.65 o                         
   0   3  31          0.48         -1.47         3.02 o                         
   1   3  31         11.71          9.36         3.10 o                         
   2   3  31          5.72          3.53         4.17 o                         
  -2   4  31         16.41         13.50         4.37 o                         
  -1   4  31          0.07          7.01         3.61 o                         
   0   4  31          0.01          4.92         2.59 o                         
   1   4  31          7.06          7.02         4.62 o                         
   2   4  31         14.36         11.85         7.65 o                         
  -1   5  31         30.13         40.37         7.01 o                         
   0   5  31          0.68          7.68         3.17 o                         
   1   5  31          1.78          2.09         6.69 o                         
  -2   0  32          2.30          5.11         5.37 o                         
   0   0  32         17.54          8.52         6.15 o                         
   2   0  32          9.15         15.78         8.81 o                         
  -2   1  32          0.75          2.63         3.60 o                         
  -1   1  32        105.61        105.49        14.97 o                         
   0   1  32         33.04         35.62        12.73 o                         
   1   1  32         33.73         32.03         4.79 o                         
   2   1  32         53.35         63.91        14.56 o                         
  -2   2  32          9.96          6.89         3.90 o                         
  -1   2  32         26.18         32.56         7.88 o                         
   0   2  32         11.04          9.50         3.52 o                         
   1   2  32         18.78         19.57         3.89 o                         
   2   2  32          0.59          0.95         2.56 o                         
  -2   3  32          0.71          0.94         3.46 o                         
  -1   3  32          4.93          4.18         3.09 o                         
   0   3  32         14.31         13.75         4.63 o                         
   1   3  32          7.04         12.75         5.62 o                         
  -1   4  32         17.28         23.42         6.40 o                         
   0   4  32         18.30         12.97         4.10 o                         
   1   4  32          0.19          6.98         4.22 o                         
  -1   0  33          3.07         10.28         4.22 o                         
   1   0  33         41.32         20.33        14.31 o                         
  -2   1  33          1.18          3.85         4.12 o                         
  -1   1  33         98.15         98.18         7.71 o                         
   0   1  33         81.59         86.98        18.68 o                         
   1   1  33          2.10          5.49         3.30 o                         
  -1   2  33          1.42          7.74         3.89 o                         
   0   2  33          6.70          3.49         2.96 o                         
   1   2  33         19.30         18.64         4.36 o                         
  -1   3  33        130.52        140.12         9.57 o                         
   0   3  33          2.31          4.23         2.13 o                         
   1   3  33          0.22          4.87         4.47 o                         
   0   0  34         92.82         88.81        10.12 o                         
  -1   1  34        273.61        300.71        15.53 o                         
   0   1  34          4.84          4.92         4.14 o                         
   1   1  34         10.01          8.79         3.83 o                         
   0   2  34          0.27          8.03         3.35 o                         
                                                                                
